# Supplementary material for: Cr5B3 with the Shastry–Sutherland lattices
Source: Acta Crystallogr E Crystallogr Commun. 2025 Jul 29;81(Pt 8):748–52. doi: 10.1107/S2056989025006437 (PMC12326484; doi:10.1107/S2056989025006437)
Supplement: Supplementary file 1 [file e-81-00748-sup1.cif]

##############################################################################
#                                                                            #
# This CIF contains the data in a paper accepted for publication in          #
# Acta Crystallographica Section E. It conforms to the requirements of       #
# Notes for Authors for Acta Crystallographica Section E, and has been       #
# peer reviewed under the auspices of the IUCr Commission on Journals.       #
#                                                                            #
# Full details of the Crystallographic Information File format               #
# are given in the paper "The Crystallographic Information File (CIF):       #
# a New Standard Archive File for Crystallography" by S. R. Hall, F. H.      #
# Allen and I. D. Brown [Acta Cryst. (1991), A47, 655-685].                  #
#                                                                            #
# The current version of the core CIF dictionary is obtainable from          #
# ftp://ftp.iucr.org/pub/cif_core.dic.                                       #
#                                                                            #
# Software is freely available for graphical display of the structure(s)     #
# in this CIF. For information consult the CIF software page                 #
# http://www.iucr.org/resources/cif/software.                                #
#                                                                            #
# This file may be used for bona fide research purposes within the           #
# scientific community so long as proper attribution is given to the journal # 
# article from which it was obtained.                                        #
#                                                                            #
##############################################################################
data_I
_audit_creation_method     'SHELXL-2016/6'
_journal_date_recd_electronic     2025-05-14
_journal_date_accepted     2025-07-18
_journal_name_full     'Acta Crystallographica, Section E'
_journal_year     2025
_journal_volume     81
_journal_issue      1
_journal_page_first     0
_journal_page_last     0
_journal_paper_category     GI
_journal_paper_doi     10.1107/S2056989025006437
_journal_coeditor_code     OX2016
_publ_contact_author_name     'Makoto Tokuda'
_publ_contact_author_address
;
Institute of Industrial Nano materials, Kumamoto University,
2-39-1 Kurokami, Chuo-ku, Kumamoto 860-8555, Japan
;
_publ_contact_author_email     tokuda@mech.kumamoto-u.ac.jp
_publ_contact_author_fax     ?
_publ_contact_author_phone     ?
_publ_section_title
;
Cr~5~B~3~ with the Shastry-Sutherland lattices
;
loop_
    _publ_author_name
    _publ_author_footnote
    _publ_author_address
    'Tokuda, Makoto' .
;
Institute of Industrial Nano materials, Kumamoto University,
2-39-1 Kurokami, Chuo-ku, Kumamoto 860-8555, Japan
;
    'Yubuta, Kunio' .
;
Institute for Aqua Regeneration, Shinshu University,
4-17-1 Wakasato, Nagano 380-8553,
Japan
;
    'Shishido, Toetsu' .
;
Institute for Materials Research, Tohoku University,
2-1-1 Katahira, Aoba-ku, Sendai 980-8577,
Japan
;
    'Sugiyama, Kazumasa' .
;
Institute for Materials Research, Tohoku University,
2-1-1 Katahira, Aoba-ku, Sendai 980-8577,
Japan
;
_publ_section_synopsis
;
The structural parameters of pentachromium triboride, Cr~5~B~3~, with
Shastry--Sutherland lattices were refined based on single-crystal X-ray
diffraction data. Cr~5~B~3~ crystallizes in the space group
<i>I</i>4/<i>mcm</i> (No. 140). The present study succeeded in refining the
positional and atomic displacement parameters of the Cr and B atoms.
;
_chemical_name_systematic
;
Pentachromium triboride
;
_chemical_name_common     ?
_chemical_formula_moiety     'B3 Cr5'
_chemical_formula_sum     'B3 Cr5'
_chemical_formula_iupac     'Cr5 B3'
_chemical_formula_weight     292.43
_chemical_melting_point     ?
_space_group_crystal_system     tetragonal
_space_group_name_H-M_alt     'I 4/m c m'
_space_group_name_Hall     '-I 4 2c'
loop_
    _space_group_symop_operation_xyz
    'x, y, z'
    '-x, -y, z'
    '-y, x, z'
    'y, -x, z'
    '-x, y, -z+1/2'
    'x, -y, -z+1/2'
    'y, x, -z+1/2'
    '-y, -x, -z+1/2'
    'x+1/2, y+1/2, z+1/2'
    '-x+1/2, -y+1/2, z+1/2'
    '-y+1/2, x+1/2, z+1/2'
    'y+1/2, -x+1/2, z+1/2'
    '-x+1/2, y+1/2, -z+1'
    'x+1/2, -y+1/2, -z+1'
    'y+1/2, x+1/2, -z+1'
    '-y+1/2, -x+1/2, -z+1'
    '-x, -y, -z'
    'x, y, -z'
    'y, -x, -z'
    '-y, x, -z'
    'x, -y, z-1/2'
    '-x, y, z-1/2'
    '-y, -x, z-1/2'
    'y, x, z-1/2'
    '-x+1/2, -y+1/2, -z+1/2'
    'x+1/2, y+1/2, -z+1/2'
    'y+1/2, -x+1/2, -z+1/2'
    '-y+1/2, x+1/2, -z+1/2'
    'x+1/2, -y+1/2, z'
    '-x+1/2, y+1/2, z'
    '-y+1/2, -x+1/2, z'
    'y+1/2, x+1/2, z'
_cell_length_a     5.47276(5)
_cell_length_b     5.47276(5)
_cell_length_c     10.07939(16)
_cell_angle_alpha     90
_cell_angle_beta     90
_cell_angle_gamma     90
_cell_volume     301.889(7)
_cell_formula_units_Z     4
_cell_measurement_reflns_used     8812
_cell_measurement_theta_min     4.0160
_cell_measurement_theta_max     64.9910
_cell_measurement_temperature     294(2)
_exptl_crystal_description     block
_exptl_crystal_colour     metallic
_exptl_crystal_size_max     0.062
_exptl_crystal_size_mid     0.044
_exptl_crystal_size_min     0.029
_exptl_crystal_density_diffrn     6.434
_exptl_crystal_density_meas     ?
_exptl_crystal_density_method     ?
_exptl_crystal_F_000     540
_exptl_absorpt_coefficient_mu     17.062
_exptl_absorpt_correction_type     gaussian
_exptl_absorpt_process_details
;
(CrysAlisPro; Rigaku OD, 2019)
;
_exptl_absorpt_correction_T_min     0.520
_exptl_absorpt_correction_T_max     0.737
_diffrn_ambient_temperature     294(2)
_diffrn_source     'micro-focus sealed X-ray tube'
_diffrn_radiation_type     MoK\a
_diffrn_radiation_wavelength     0.71073
_diffrn_radiation_monochromator     mirror
_diffrn_measurement_device_type     'XtaLAB Synergy, Dualflex, HyPix'
_diffrn_measurement_device     'four-circle diffractometer'
_diffrn_measurement_method     '\w scans'
_diffrn_detector     'CCD plate'
_diffrn_detector_area_resol_mean     10.0000
_diffrn_reflns_number     14650
_diffrn_reflns_av_R_equivalents     0.0320
_diffrn_reflns_av_unetI/netI     0.0109
_diffrn_reflns_theta_min     4.043
_diffrn_reflns_theta_max     64.808
_diffrn_reflns_theta_full     25.242
_diffrn_measured_fraction_theta_max     0.999
_diffrn_measured_fraction_theta_full     1.000
_diffrn_reflns_limit_h_min     -13
_diffrn_reflns_limit_h_max     12
_diffrn_reflns_limit_k_min     -12
_diffrn_reflns_limit_k_max     13
_diffrn_reflns_limit_l_min     -25
_diffrn_reflns_limit_l_max     25
_diffrn_radiation_probe     x-ray
_refine_special_details     ?
_reflns_number_total     726
_reflns_number_gt     687
_reflns_threshold_expression     'I > 2\s(I)'
_refine_ls_structure_factor_coef     Fsqd
_refine_ls_matrix_type     full
_refine_ls_R_factor_all     0.0117
_refine_ls_R_factor_gt     0.0105
_refine_ls_wR_factor_gt     0.0241
_refine_ls_wR_factor_ref     0.0244
_refine_ls_goodness_of_fit_ref     1.095
_refine_ls_restrained_S_all     1.095
_refine_ls_number_reflns     726
_refine_ls_number_parameters     16
_refine_ls_number_restraints     0
_refine_ls_hydrogen_treatment     undef
_refine_ls_weighting_scheme     calc
_refine_ls_weighting_details
              'w=1/[\s^2^(Fo^2^)+(0.0099P)^2^+0.1133P] where P=(Fo^2^+2Fc^2^)/3'
_atom_sites_solution_hydrogens     .
_atom_sites_solution_primary     ?
_atom_sites_solution_secondary     ?
_refine_ls_shift/su_max     0.001
_refine_ls_shift/su_mean     0.000
_refine_diff_density_max     0.608
_refine_diff_density_min     -0.787
_refine_ls_extinction_method
;
<i>SHELXL2016/6</i> (Sheldrick, 2015b)
;
_refine_ls_extinction_coef     0.0092(5)
_refine_ls_extinction_expression
                                  'Fc^*^=kFc[1+0.001xFc^2^\l^3^/sin(2\q)]^-1/4^'
loop_
    _atom_type_symbol
    _atom_type_description
    _atom_type_scat_dispersion_real
    _atom_type_scat_dispersion_imag
    _atom_type_scat_source
    'B' 'B' 0.0013 0.0007
                         'International Tables Vol C Tables 4.2.6.8 and 6.1.1.4'
    'Cr' 'Cr' 0.3209 0.6236
                         'International Tables Vol C Tables 4.2.6.8 and 6.1.1.4'
_computing_data_collection
;
CrysAlisPro 1.171.40.43a (Rigaku OD, 2019)
;
_computing_cell_refinement
;
CrysAlisPro 1.171.40.43a (Rigaku OD, 2019)
;
_computing_data_reduction
;
CrysAlisPro 1.171.40.43a (Rigaku OD, 2019)
;
_computing_structure_solution
;
<i>SHELXT</i> (Sheldrick, 2015a)
;
_computing_structure_refinement
;
<i>SHELXL2016/6</i> (Sheldrick, 2015b)
;
_computing_molecular_graphics
;
<i>VESTA</i> (Momma & Izumi, 2011)
;
_computing_publication_material     ?
loop_
    _atom_site_type_symbol
    _atom_site_label
    _atom_site_fract_x
    _atom_site_fract_y
    _atom_site_fract_z
    _atom_site_U_iso_or_equiv
    _atom_site_adp_type
    _atom_site_calc_flag
    _atom_site_occupancy
    _atom_site_disorder_assembly
    _atom_site_disorder_group
    Cr Cr01 0.17128(2) 0.67128(2) 0.14618(2) 0.00387(2) Uani d 1 . .
    Cr Cr02 0.000000 0.000000 0.000000 0.00391(2) Uani d 1 . .
    B B01 0.000000 0.000000 0.250000 0.00583(12) Uani d 1 . .
    B B02 0.38263(10) 0.88263(10) 0.000000 0.00492(8) Uani d 1 . .
loop_
    _atom_site_aniso_label
    _atom_site_aniso_U_11
    _atom_site_aniso_U_22
    _atom_site_aniso_U_33
    _atom_site_aniso_U_12
    _atom_site_aniso_U_13
    _atom_site_aniso_U_23
    Cr01 0.00396(2) 0.00396(2) 0.00369(2) -0.000010(10)
                                                      -0.000220(10)
                                                                  -0.000220(10)
    Cr02 0.00312(2) 0.00312(2) 0.00547(4) 0.000 0.000 0.000
    B01 0.00544(17) 0.00544(17) 0.0066(3) 0.000 0.000 0.000
    B02 0.00489(12) 0.00489(12) 0.0050(2) -0.00013(15) 0.000 0.000
_geom_special_details
;
 All esds (except the esd in the dihedral angle between two l.s. planes)
 are estimated using the full covariance matrix.  The cell esds are taken
 into account individually in the estimation of esds in distances, angles
 and torsion angles; correlations between esds in cell parameters are only
 used when they are defined by crystal symmetry.  An approximate (isotropic)
 treatment of cell esds is used for estimating esds involving l.s. planes.
;
loop_
    _geom_bond_atom_site_label_1
    _geom_bond_atom_site_label_2
    _geom_bond_site_symmetry_2
    _geom_bond_distance
    _geom_bond_publ_flag
    Cr01 B02 3_655 2.1803(3) ?
    Cr01 B02 19_465 2.1803(3) ?
    Cr01 B02 . 2.2015(6) ?
    Cr01 B01 25 2.28257(4) ?
    Cr01 B01 1_565 2.28257(4) ?
    Cr01 Cr01 25_565 2.42178(14) ?
    Cr01 Cr02 13_554 2.50718(5) ?
    Cr01 Cr02 1_565 2.50718(5) ?
    Cr01 Cr01 2_565 2.65132(14) ?
    Cr01 Cr01 27_455 2.80980(13) ?
    Cr01 Cr01 28 2.80980(13) ?
    Cr01 Cr01 4_565 2.86881(3) ?
    Cr02 B02 19_455 2.1903(4) ?
    Cr02 B02 3_655 2.1903(4) ?
    Cr02 B02 17_565 2.1903(4) ?
    Cr02 B02 1_545 2.1903(4) ?
    B02 B02 17_675 1.8168(16) ?
loop_
    _geom_angle_atom_site_label_1
    _geom_angle_atom_site_label_2
    _geom_angle_atom_site_label_3
    _geom_angle_site_symmetry_1
    _geom_angle_site_symmetry_3
    _geom_angle
    _geom_angle_publ_flag
    B02 Cr01 B02 3_655 19_465 49.25(4) ?
    B02 Cr01 B02 3_655 . 89.970(13) ?
    B02 Cr01 B02 19_465 . 89.970(13) ?
    B02 Cr01 B01 3_655 25 96.830(19) ?
    B02 Cr01 B01 19_465 25 145.619(18) ?
    B02 Cr01 B01 . 25 96.230(7) ?
    B02 Cr01 B01 3_655 1_565 145.619(18) ?
    B02 Cr01 B01 19_465 1_565 96.830(18) ?
    B02 Cr01 B01 . 1_565 96.230(7) ?
    B01 Cr01 B01 25 1_565 115.923(3) ?
    B02 Cr01 Cr01 3_655 25_565 152.867(17) ?
    B02 Cr01 Cr01 19_465 25_565 152.867(17) ?
    B02 Cr01 Cr01 . 25_565 101.803(14) ?
    B01 Cr01 Cr01 25 25_565 57.961(2) ?
    B01 Cr01 Cr01 1_565 25_565 57.9610(10)
                                         ?
    B02 Cr01 Cr02 3_655 13_554 55.184(13) ?
    B02 Cr01 Cr02 19_465 13_554 94.138(15) ?
    B02 Cr01 Cr02 . 13_554 54.980(5) ?
    B01 Cr01 Cr02 25 13_554 63.2790(10)
                                      ?
    B01 Cr01 Cr02 1_565 13_554 149.178(3) ?
    Cr01 Cr01 Cr02 25_565 13_554 112.681(3) ?
    B02 Cr01 Cr02 3_655 1_565 94.138(15) ?
    B02 Cr01 Cr02 19_465 1_565 55.184(13) ?
    B02 Cr01 Cr02 . 1_565 54.980(5) ?
    B01 Cr01 Cr02 25 1_565 149.178(3) ?
    B01 Cr01 Cr02 1_565 1_565 63.2790(10)
                                        ?
    Cr01 Cr01 Cr02 25_565 1_565 112.681(3) ?
    Cr02 Cr01 Cr02 13_554 1_565 101.022(3) ?
    B02 Cr01 Cr01 3_655 2_565 52.552(7) ?
    B02 Cr01 Cr01 19_465 2_565 52.552(7) ?
    B02 Cr01 Cr01 . 2_565 137.988(14) ?
    B01 Cr01 Cr01 25 2_565 105.481(2) ?
    B01 Cr01 Cr01 1_565 2_565 105.481(2) ?
    Cr01 Cr01 Cr01 25_565 2_565 120.209(3) ?
    Cr02 Cr01 Cr01 13_554 2_565 104.063(2) ?
    Cr02 Cr01 Cr01 1_565 2_565 104.063(2) ?
    B02 Cr01 Cr01 3_655 27_455 91.142(10) ?
    B02 Cr01 Cr01 19_465 27_455 114.398(7) ?
    B02 Cr01 Cr01 . 27_455 148.111(6) ?
    B01 Cr01 Cr01 25 27_455 52.013(2) ?
    B01 Cr01 Cr01 1_565 27_455 100.625(3) ?
    Cr01 Cr01 Cr01 25_565 27_455 66.026(4) ?
    Cr02 Cr01 Cr01 13_554 27_455 100.852(2) ?
    Cr02 Cr01 Cr01 1_565 27_455 156.417(2) ?
    Cr01 Cr01 Cr01 2_565 27_455 61.8490(10)
                                          ?
    B02 Cr01 Cr01 3_655 28 114.398(7) ?
    B02 Cr01 Cr01 19_465 28 91.142(10) ?
    B02 Cr01 Cr01 . 28 148.111(6) ?
    B01 Cr01 Cr01 25 28 100.625(3) ?
    B01 Cr01 Cr01 1_565 28 52.013(2) ?
    Cr01 Cr01 Cr01 25_565 28 66.026(4) ?
    Cr02 Cr01 Cr01 13_554 28 156.417(2) ?
    Cr02 Cr01 Cr01 1_565 28 100.852(2) ?
    Cr01 Cr01 Cr01 2_565 28 61.849(2) ?
    Cr01 Cr01 Cr01 27_455 28 56.302(3) ?
    B02 Cr01 Cr01 3_655 4_565 110.285(13) ?
    B02 Cr01 Cr01 19_465 4_565 137.034(5) ?
    B02 Cr01 Cr01 . 4_565 48.782(11) ?
    B01 Cr01 Cr01 25 4_565 51.0670(10)
                                     ?
    B01 Cr01 Cr01 1_565 4_565 98.917(3) ?
    Cr01 Cr01 Cr01 25_565 4_565 63.500(3) ?
    Cr02 Cr01 Cr01 13_554 4_565 55.1020(10)
                                          ?
    Cr02 Cr01 Cr01 1_565 4_565 98.112(3) ?
    Cr01 Cr01 Cr01 2_565 4_565 152.478(2) ?
    Cr01 Cr01 Cr01 27_455 4_565 101.5600(10)
                                           ?
    Cr01 Cr01 Cr01 28 4_565 129.526(3) ?
    B02 Cr02 B02 19_455 3_655 180.0 ?
    B02 Cr02 B02 19_455 17_565 90.0 ?
    B02 Cr02 B02 3_655 17_565 90.0 ?
    B02 Cr02 B02 19_455 1_545 90.0 ?
    B02 Cr02 B02 3_655 1_545 90.0 ?
    B02 Cr02 B02 17_565 1_545 180.00(3) ?
    B02 Cr02 Cr01 19_455 19_455 55.399(13) ?
    B02 Cr02 Cr01 3_655 19_455 124.601(13) ?
    B02 Cr02 Cr01 17_565 19_455 54.806(13) ?
    B02 Cr02 Cr01 1_545 19_455 125.194(13) ?
    B02 Cr02 Cr01 19_455 3_655 124.601(13) ?
    B02 Cr02 Cr01 3_655 3_655 55.399(13) ?
    B02 Cr02 Cr01 17_565 3_655 125.194(13) ?
    B02 Cr02 Cr01 1_545 3_655 54.806(13) ?
    Cr01 Cr02 Cr01 19_455 3_655 180.0 ?
    B02 Cr02 Cr01 19_455 2_565 125.194(13) ?
    B02 Cr02 Cr01 3_655 2_565 54.806(13) ?
    B02 Cr02 Cr01 17_565 2_565 55.399(13) ?
    B02 Cr02 Cr01 1_545 2_565 124.601(13) ?
    Cr01 Cr02 Cr01 19_455 2_565 110.203(2) ?
    Cr01 Cr02 Cr01 3_655 2_565 69.797(2) ?
    B02 Cr02 Cr01 19_455 18_545 54.806(13) ?
    B02 Cr02 Cr01 3_655 18_545 125.194(13) ?
    B02 Cr02 Cr01 17_565 18_545 124.601(13) ?
    B02 Cr02 Cr01 1_545 18_545 55.399(13) ?
    Cr01 Cr02 Cr01 19_455 18_545 69.797(2) ?
    Cr01 Cr02 Cr01 3_655 18_545 110.203(2) ?
    Cr01 Cr02 Cr01 2_565 18_545 180.0 ?
    B02 Cr02 Cr01 19_455 1_545 54.806(13) ?
    B02 Cr02 Cr01 3_655 1_545 125.194(13) ?
    B02 Cr02 Cr01 17_565 1_545 124.601(13) ?
    B02 Cr02 Cr01 1_545 1_545 55.399(13) ?
    Cr01 Cr02 Cr01 19_455 1_545 110.203(2) ?
    Cr01 Cr02 Cr01 3_655 1_545 69.797(2) ?
    Cr01 Cr02 Cr01 2_565 1_545 108.017(3) ?
    Cr01 Cr02 Cr01 18_545 1_545 71.983(3) ?
    B02 Cr02 Cr01 19_455 20_655 124.601(13) ?
    B02 Cr02 Cr01 3_655 20_655 55.399(13) ?
    B02 Cr02 Cr01 17_565 20_655 125.194(13) ?
    B02 Cr02 Cr01 1_545 20_655 54.806(13) ?
    Cr01 Cr02 Cr01 19_455 20_655 108.017(3) ?
    Cr01 Cr02 Cr01 3_655 20_655 71.983(3) ?
    Cr01 Cr02 Cr01 2_565 20_655 110.203(2) ?
    Cr01 Cr02 Cr01 18_545 20_655 69.797(2) ?
    Cr01 Cr02 Cr01 1_545 20_655 110.203(2) ?
    B02 Cr02 Cr01 19_455 17_565 125.194(13) ?
    B02 Cr02 Cr01 3_655 17_565 54.806(13) ?
    B02 Cr02 Cr01 17_565 17_565 55.399(13) ?
    B02 Cr02 Cr01 1_545 17_565 124.601(13) ?
    Cr01 Cr02 Cr01 19_455 17_565 69.797(2) ?
    Cr01 Cr02 Cr01 3_655 17_565 110.203(2) ?
    Cr01 Cr02 Cr01 2_565 17_565 71.983(3) ?
    Cr01 Cr02 Cr01 18_545 17_565 108.017(3) ?
    Cr01 Cr02 Cr01 1_545 17_565 180.0 ?
    Cr01 Cr02 Cr01 20_655 17_565 69.797(2) ?
    B02 Cr02 Cr01 19_455 4_455 55.399(13) ?
    B02 Cr02 Cr01 3_655 4_455 124.601(13) ?
    B02 Cr02 Cr01 17_565 4_455 54.806(13) ?
    B02 Cr02 Cr01 1_545 4_455 125.194(13) ?
    Cr01 Cr02 Cr01 19_455 4_455 71.983(3) ?
    Cr01 Cr02 Cr01 3_655 4_455 108.017(3) ?
    Cr01 Cr02 Cr01 2_565 4_455 69.797(2) ?
    Cr01 Cr02 Cr01 18_545 4_455 110.203(2) ?
    Cr01 Cr02 Cr01 1_545 4_455 69.797(2) ?
    Cr01 Cr02 Cr01 20_655 4_455 180.0 ?
    Cr01 Cr02 Cr01 17_565 4_455 110.203(2) ?
    Cr01 B01 Cr01 4_455 27_455 149.038(3) ?
    Cr01 B01 Cr01 4_455 1_545 77.8670(10)
                                        ?
    Cr01 B01 Cr01 27_455 1_545 131.507(3) ?
    Cr01 B01 Cr01 4_455 25 131.507(3) ?
    Cr01 B01 Cr01 27_455 25 77.867(2) ?
    Cr01 B01 Cr01 1_545 25 64.078(3) ?
    Cr01 B01 Cr01 4_455 28_545 64.078(3) ?
    Cr01 B01 Cr01 27_455 28_545 125.425(3) ?
    Cr01 B01 Cr01 1_545 28_545 75.975(4) ?
    Cr01 B01 Cr01 25 28_545 77.8670(10)
                                      ?
    Cr01 B01 Cr01 4_455 3_655 125.425(3) ?
    Cr01 B01 Cr01 27_455 3_655 64.078(3) ?
    Cr01 B01 Cr01 1_545 3_655 77.867(2) ?
    Cr01 B01 Cr01 25 3_655 75.975(4) ?
    Cr01 B01 Cr01 28_545 3_655 149.038(3) ?
    Cr01 B01 Cr01 4_455 26_445 75.975(4) ?
    Cr01 B01 Cr01 27_455 26_445 77.8670(10)
                                          ?
    Cr01 B01 Cr01 1_545 26_445 149.038(3) ?
    Cr01 B01 Cr01 25 26_445 125.425(3) ?
    Cr01 B01 Cr01 28_545 26_445 77.8670(10)
                                          ?
    Cr01 B01 Cr01 3_655 26_445 131.507(3) ?
    Cr01 B01 Cr01 4_455 2_565 77.867(2) ?
    Cr01 B01 Cr01 27_455 2_565 75.975(4) ?
    Cr01 B01 Cr01 1_545 2_565 125.425(3) ?
    Cr01 B01 Cr01 25 2_565 149.038(3) ?
    Cr01 B01 Cr01 28_545 2_565 131.507(3) ?
    Cr01 B01 Cr01 3_655 2_565 77.867(2) ?
    Cr01 B01 Cr01 26_445 2_565 64.078(3) ?
    Cr01 B01 Cr02 4_455 5 117.287(2) ?
    Cr01 B01 Cr02 27_455 5 62.713(2) ?
    Cr01 B01 Cr02 1_545 5 117.287(2) ?
    Cr01 B01 Cr02 25 5 62.713(2) ?
    Cr01 B01 Cr02 28_545 5 62.713(2) ?
    Cr01 B01 Cr02 3_655 5 117.287(2) ?
    Cr01 B01 Cr02 26_445 5 62.713(2) ?
    Cr01 B01 Cr02 2_565 5 117.287(2) ?
    Cr01 B01 Cr02 4_455 . 62.713(2) ?
    Cr01 B01 Cr02 27_455 . 117.287(2) ?
    Cr01 B01 Cr02 1_545 . 62.713(2) ?
    Cr01 B01 Cr02 25 . 117.287(2) ?
    Cr01 B01 Cr02 28_545 . 117.287(2) ?
    Cr01 B01 Cr02 3_655 . 62.713(2) ?
    Cr01 B01 Cr02 26_445 . 117.287(2) ?
    Cr01 B01 Cr02 2_565 . 62.713(2) ?
    Cr02 B01 Cr02 5 . 180.0 ?
    B02 B02 Cr01 17_675 4_565 65.376(19) ?
    B02 B02 Cr01 17_675 3_665 65.376(19) ?
    Cr01 B02 Cr01 4_565 3_665 74.894(14) ?
    B02 B02 Cr01 17_675 20_665 65.376(19) ?
    Cr01 B02 Cr01 4_565 20_665 130.75(4) ?
    Cr01 B02 Cr01 3_665 20_665 85.031(16) ?
    B02 B02 Cr01 17_675 19_565 65.376(19) ?
    Cr01 B02 Cr01 4_565 19_565 85.031(16) ?
    Cr01 B02 Cr01 3_665 19_565 130.75(4) ?
    Cr01 B02 Cr01 20_665 19_565 74.894(14) ?
    B02 B02 Cr02 17_675 1_565 117.946(18) ?
    Cr01 B02 Cr02 4_565 1_565 137.087(3) ?
    Cr01 B02 Cr02 3_665 1_565 70.010(2) ?
    Cr01 B02 Cr02 20_665 1_565 70.010(2) ?
    Cr01 B02 Cr02 19_565 1_565 137.087(3) ?
    B02 B02 Cr02 17_675 13_554 117.946(18) ?
    Cr01 B02 Cr02 4_565 13_554 70.010(2) ?
    Cr01 B02 Cr02 3_665 13_554 137.087(3) ?
    Cr01 B02 Cr02 20_665 13_554 137.087(3) ?
    Cr01 B02 Cr02 19_565 13_554 70.010(2) ?
    Cr02 B02 Cr02 1_565 13_554 124.11(4) ?
    B02 B02 Cr01 17_675 . 137.989(14) ?
    Cr01 B02 Cr01 4_565 . 81.796(6) ?
    Cr01 B02 Cr01 3_665 . 81.796(6) ?
    Cr01 B02 Cr01 20_665 . 139.630(18) ?
    Cr01 B02 Cr01 19_565 . 139.630(18) ?
    Cr02 B02 Cr01 1_565 . 69.622(17) ?
    Cr02 B02 Cr01 13_554 . 69.622(17) ?
    B02 B02 Cr01 17_675 18 137.989(14) ?
    Cr01 B02 Cr01 4_565 18 139.630(18) ?
    Cr01 B02 Cr01 3_665 18 139.630(18) ?
    Cr01 B02 Cr01 20_665 18 81.796(6) ?
    Cr01 B02 Cr01 19_565 18 81.796(6) ?
    Cr02 B02 Cr01 1_565 18 69.622(17) ?
    Cr02 B02 Cr01 13_554 18 69.622(17) ?
    Cr01 B02 Cr01 . 18 84.02(3) ?
_shelx_space_group_comment
;
The symmetry employed for this shelxl refinement is uniquely defined
by the following loop, which should always be used as a source of
symmetry information in preference to the above space-group names.
They are only intended as comments.
;
_shelx_hkl_file
;
   0   0   2 72.4084 4.09168  11
   0   0   4 9469.55 178.773  11
   0   0   6 23197.4 428.949  11
   0   0   8 11065.3 217.531  11
   0   0 -10 5538.67 122.595  20
   0   0  10 5564.36 122.056  11
   0   0  12 1083.15 34.0529  13
   0   0 -12 1157.42 43.3615  20
   0   0 -12 1160.14 38.5509  27
   0   0 -14 8950.11 189.107  27
   0   0 -14 8882.55 200.538  20
   0   0 -16 202.948 17.7263  27
   0   0 -16 198.284 21.3647  20
   0   0 -18 647.525 33.2733  27
   0   0 -18 655.625 41.2444  20
   0   0 -20 4284.47 126.752  20
   0   0  20 4035.24 118.983  19
   0   0  22 469.845 31.3033  19
   0   0  24 932.109 38.3806  19
   0   0 -24 887.061 35.9243  24
   0   1  -1 2.10298 1.19655   9
   1   0   1 0.65549 0.52454  11
   0   1   1 1.27893 1.06662  10
   0   1   1 1.90501 1.13956  11
  -1   0  -1 2.27452 1.17651   8
  -1   0   3 0.49325 1.28772  12
   0   1  -3 1.77544 1.09487   8
   0  -1   3 0.27406 1.33852   9
   0   1   3 2.66826 1.59951  11
   1   0   3 2.28754 1.58343  11
  -1   0  -3 2.14759 0.64953  12
  -1   0   5 1.14450 1.12054  12
   1   0   5 4.43028 2.44629  11
   0   1   5 0.52428 1.99492  11
   0  -1   5 3.15751 1.85995   9
   0  -1  -7 2.95061 1.32497  12
   0  -1   7 2.12654 1.57014   9
  -1   0   7 0.91267 0.75198   9
   0   1   7 2.18480 2.32814  11
   0  -1   7 1.72525 0.84012  12
   1   0   7 5.58446 2.65604  11
   1   0   9 0.72918 2.51761  17
   0   1  -9 2.85967 3.62668  20
   1   0  -9 8.15864 4.01171  20
   0   1  -9-4.80840 2.95801  27
   0   1   9 2.79816 2.85456  11
  -1   0   9 0.13411 0.80205   9
   0  -1  -9 6.05460 3.65752  20
   1   0   9 0.90143 2.75879  11
   0   1   9 3.38102 2.91838  17
   0  -1   9-0.95096 2.77495  11
   0   1 -11-1.48230 2.46592  14
  -1   0 -11 1.27541 3.72173  20
   0  -1  11 1.14459 3.16859  11
   1   0 -11 14.8312 5.70238  20
   1   0 -11 3.18879 3.20655  27
  -1   0  11 0.77291 2.76231  13
   0  -1 -11-1.19839 3.66765  20
   0   1  11 0.91077 2.91137  13
   0   1  11 1.14853 3.82128  17
   0  -1  11 4.57494 2.24962   9
   0   1 -11-1.05156 2.91107  27
   1   0  11 1.09404 3.77737  11
   0   1 -11-1.30098 4.32847  20
   0   1  11 5.66118 4.30779  11
  -1   0 -11-2.33718 2.78429  14
  -1   0 -13-1.68673 4.40231  20
   0   1 -13 2.22793 2.56412   8
   0   1  13 2.20266 3.66422  13
  -1   0 -13 0.92630 2.83492  14
   1   0 -13 1.62699 4.97934  20
   0   1 -13-1.71163 4.73830  20
   0  -1 -13 1.59058 4.40320  20
   0   1 -13-1.32857 4.06606  27
   1   0 -13 3.02689 3.48363  27
  -1   0  13 0.91962 3.05968  13
   0   1  15 1.25168 4.16450  13
  -1   0 -15 4.27204 6.82792  20
   0   1 -15 1.59918 4.17389  27
   0  -1 -15 2.02066 5.89641  20
   0  -1 -15 15.3652 5.54195  27
   1   0 -15 1.20310 3.68213  27
   1   0 -15-2.05704 6.29553  20
  -1   0 -15 1.64280 4.79381  27
   0   1 -15-2.16479 5.65010  20
  -1   0 -17-2.55728 6.67442  20
  -1   0 -17 14.7243 5.43080  26
   0   1 -17-2.58848 5.34097  20
   1   0 -17-4.91206 7.51657  20
  -1   0 -17 7.41203 6.16509  27
  -1   0  17 9.31375 7.44295  19
   0   1 -17-1.79303 5.48750  27
   0  -1 -17-4.83015 6.30327  20
   0  -1  17 2.04948 5.00360  19
   0  -1 -19 7.93401 7.32125  20
   0   1 -19 1.53076 5.28526  26
   0  -1  19 2.19425 6.40293  19
   0   1 -19-2.84019 6.93409  20
  -1   0 -19 1.86651 4.87159  27
   0   1 -19-1.79337 5.23318  27
   1   0 -19 8.06320 7.84293  20
  -1   0 -19 2.80980 5.79768  20
  -1   0  19 10.0350 8.34678  19
  -1   0 -21-2.72407 6.15722  20
  -1   0  21 7.10973 7.57552  19
   1   0 -21 2.63409 4.21000  26
   0  -1 -21-2.54546 6.21448  20
   0   1  21 2.47742 6.46599  19
   0  -1  21 2.03886 5.64414  19
   1   0  21-2.18549 6.05006  19
   1   0  23 3.35052 4.88850  19
   0  -1  23 1.53913 4.91993  19
   1   0 -23 5.29049 5.31992  24
  -1   0  23-1.86410 5.16040  19
   0   1 -23-1.66860 5.33379  24
   0   1  25 2.41551 4.17018  19
   1  -1   0 24.4188 1.90539  11
  -1  -1   0 19.9132 1.63162  10
   1  -1   0 21.1350 2.31133  10
   1   1   0 22.1085 1.67167  10
   1   1   2 2216.28 45.6526  11
   1   1  -2 2245.05 45.0957   9
   1  -1  -2 2194.57 43.3816   9
   1  -1   2 2289.69 45.8935   8
   1  -1  -2 2178.12 45.3532  11
   1   1  -4 6123.21 115.750   9
  -1   1  -4 6208.51 118.648   8
   1   1   4 6095.34 119.553  11
  -1   1   4 6130.13 112.323   9
  -1  -1   4 6226.86 116.167   9
   1  -1  -4 6166.12 117.501  12
   1  -1  -4 6071.27 120.121  11
  -1   1  -6 8.62945 2.77603   8
   1   1   6 9.15081 2.98332  11
  -1   1   6 11.1239 1.17266   9
  -1  -1   6 8.42555 2.11567  12
  -1  -1   6 8.93057 1.98768   9
   1  -1  -6 6.40197 1.77504  12
  -1  -1  -6 8.03206 2.91176  11
  -1  -1   8 297.334 10.8096   9
  -1  -1   8 264.289 10.1915  12
   1   1   8 281.863 15.3020  11
   1  -1  -8 279.327 11.0181  12
   1  -1   8 293.764 15.7174  11
   1  -1  10 1594.17 47.7482  11
  -1   1 -10 1554.33 43.3787   8
  -1  -1  10 1631.32 35.8806   9
  -1   1 -10 1633.07 44.7405  14
   1   1 -10 1610.51 45.0901  27
  -1   1  10 1613.40 45.7544  13
   1   1  10 1586.85 46.9778  17
  -1  -1  10 1559.97 48.3397  11
   1  -1 -10 1586.93 47.4065  20
   1   1 -10 1656.04 50.0264  20
   1   1  10 1594.14 47.4839  11
  -1  -1 -10 1604.11 46.6622  23
   1   1 -12 417.944 21.3226  27
  -1  -1 -12 392.823 23.9702  20
   1  -1 -12 386.194 23.1343  20
  -1   1  12 386.540 20.7802  13
  -1   1 -12 368.311 18.2883   8
   1   1  12 397.324 22.7897  17
   1  -1  12 394.971 17.2346   9
   1   1 -12 402.598 24.5045  20
  -1   1 -12 364.029 19.6794  14
  -1   1  14 21.3725 6.15143  13
  -1  -1 -14 26.3345 8.15100  20
  -1   1 -14 33.1919 6.85603  14
  -1   1 -14 26.2643 7.58397  27
  -1   1 -14 19.5320 7.65691  20
   1   1 -14 19.5249 6.36803  27
   1   1  14 13.8708 5.13060  13
   1  -1 -14 40.1398 9.25957  20
  -1  -1  14 11.7518 6.01288  19
   1   1 -14 37.0154 9.52078  20
  -1   1 -16 604.415 37.3634  20
   1   1 -16 475.597 27.2135  27
  -1   1 -16 564.587 33.0603  27
  -1   1  16 530.311 27.3736  13
  -1   1 -16 463.313 25.6723  26
  -1  -1  16 574.251 33.9542  19
   1  -1 -16 544.400 34.2315  20
  -1  -1 -16 559.003 35.6849  20
  -1  -1 -16 508.045 29.1990  27
   1   1 -16 528.675 35.2380  20
   1  -1 -18 317.787 27.9223  20
  -1  -1  18 339.556 27.5656  19
  -1  -1 -18 317.438 28.8787  20
  -1   1 -18 334.935 29.6172  20
  -1  -1 -18 348.118 24.2164  27
  -1   1 -18 361.082 27.4636  27
  -1   1  18 323.527 28.7029  19
  -1   1 -18 328.777 21.2312  26
  -1   1  20 2.65089 5.99186  19
   1   1 -20 2.02890 5.29544  24
  -1  -1 -20 2.72563 7.11384  20
  -1  -1  20-2.26789 6.27823  19
   1   1 -20 4.97247 5.72283  26
  -1   1 -20 3.90711 6.24468  27
   1  -1  20 2.03584 5.31355  19
  -1   1 -20-2.86503 6.99474  20
   1   1  22 26.0969 9.20736  19
  -1   1  22 20.8184 8.81242  19
   1   1 -22 26.1593 6.51817  26
   1  -1  22 20.2173 7.13872  19
  -1  -1 -22 38.7215 12.2400  20
   1   1 -22 42.2104 9.35905  24
  -1  -1  22 17.3487 7.56019  19
  -1  -1  24 304.418 20.0449  19
  -1   1 -24 288.334 20.7945  24
  -1   1  24 337.449 23.3738  19
   1   1  24 295.228 21.2290  19
  -2   0   0 2686.23 54.4692   8
   0   2   0 2608.76 56.1757   9
   2   0  -2 4790.84 92.0680   8
   0   2  -2 4977.35 95.6186   9
   0   2   2 4577.39 94.3708   9
   0  -2   2 4796.33 89.7924   8
  -2   0  -2 4776.82 95.0693   8
   2   0   2 4791.63 89.0274  11
   0   2   2 4776.21 93.9675  10
  -2   0  -2 4728.46 92.1001  12
  -2   0   2 4878.75 94.8018  12
   0   2   2 4630.60 94.4180  11
   0   2   4 15067.9 281.913  11
  -2   0  -4 15244.1 274.810  12
   2   0  -4 14725.9 271.645   9
   0   2   4 14684.3 279.893   9
  -2   0   4 15452.5 280.745  12
  -2   0   4 15683.9 281.118  11
   2   0   4 15303.1 278.376  11
   0   2  -4 15525.3 274.552   8
   0   2  -6 576.384 16.1309   8
  -2   0   6 590.571 19.1631  12
   0   2   6 603.687 21.8906  11
  -2   0   6 595.297 21.7411  11
   0  -2  -6 615.537 22.2339  11
   2   0   6 570.164 20.0455  11
  -2   0   8 12.2245 4.26458  11
   2   0   8 7.64733 3.52959  11
   0   2   8 9.81107 3.45856  17
   0   2  -8 3.95369 1.93281   8
   0   2  -8 3.36676 3.20372  27
   0   2  -8 3.53814 3.46419  20
   0  -2  -8 4.39573 2.81180  11
  -2   0  -8 2.38759 2.64957  23
   0  -2   8 4.75648 2.19657   9
   0   2   8 10.5565 3.72117  11
   0   2 -10 5704.31 119.128  14
  -2   0 -10 5648.10 119.630  14
  -2   0  10 5615.31 123.677  11
   0   2 -10 5452.76 110.737   8
   2   0  10 5487.01 121.163  11
   0  -2 -10 5449.41 107.481  12
   0   2  10 5655.99 124.079  17
   2   0 -10 5497.86 123.939  20
   2   0  10 5657.37 118.891  17
   0   2  10 5631.49 123.651  11
  -2   0  10 5651.44 118.490  13
   0  -2  10 5608.99 114.182   9
   0   2 -10 5659.99 123.798  27
  -2   0  10 5619.49 116.747  32
   0   2 -12 527.526 27.4546  27
  -2   0 -12 529.805 24.6544  14
   0   2  12 530.223 27.9272  17
  -2   0  12 532.248 23.8268  13
   0   2 -12 543.471 24.2634  14
   0   2 -12 532.040 18.7661   8
   2   0 -12 531.899 28.2052  20
  -2   0 -12 547.829 29.3849  20
  -2   0  12 551.036 23.1611  32
   0  -2  12 501.452 19.4309   9
  -2   0 -12 515.368 20.4251  26
   0  -2 -12 547.558 27.8840  20
   2   0  12 583.862 26.1991  17
   0  -2 -14 595.422 32.6337  20
   0  -2  14 649.812 30.9546  19
  -2   0  14 550.317 32.7577  19
   0   2  14 517.413 28.4254  13
  -2   0  14 571.120 26.1745  13
  -2   0 -14 550.746 26.9419  14
   2   0 -14 530.833 31.5316  20
  -2   0 -14 616.559 34.7019  20
   0   2 -14 602.726 32.0062  27
   0   2 -14 613.988 27.3052  14
   0   2 -16 1423.91 61.2896  20
   0   2 -16 1435.56 55.1261  27
   0  -2  16 1353.12 51.7762  19
  -2   0 -16 1357.40 59.2876  20
   0  -2 -16 1257.54 55.0480  20
   2   0 -16 1335.67 57.2740  20
   0   2  16 1347.82 50.6121  13
  -2   0  16 1301.72 57.2578  19
  -2   0 -16 1383.40 55.4803  27
   0   2  18 1097.93 44.6871  13
  -2   0 -18 1168.70 57.6664  20
   0  -2 -18 1201.11 55.4251  20
   0   2 -18 1110.18 49.7681  27
  -2   0 -18 1076.28 50.3534  27
  -2   0  18 1311.56 58.5557  19
   0  -2  18 1114.12 48.1916  19
   0   2 -18 1276.52 60.4198  20
   0   2 -18 1061.62 45.8028  26
   2   0 -20 142.827 15.5052  24
  -2   0  20 122.284 18.2160  19
   0  -2  20 137.467 16.3489  19
  -2   0 -20 112.734 15.8358  27
   0  -2 -20 123.493 18.1056  20
   0   2 -20 150.281 17.2404  27
   0   2 -20 129.686 14.8949  26
   0   2 -20 153.599 19.3575  24
  -2   0 -20 150.043 20.8734  20
   0   2 -22 13.8619 7.07933  24
   0   2  22 9.46512 7.87470  19
  -2   0 -22 1.53234 4.90131  27
  -2   0  22 8.74079 6.68998  19
  -2   0 -22 12.5343 8.01518  20
   2   0 -22 16.6924 5.56022  26
   2   0  22 10.8433 6.24214  19
   0   2  24 1023.99 43.3026  19
  -2   0 -24 1065.73 42.5657  24
  -2   0  24 997.514 39.3623  29
  -2   0  24 1069.06 42.2150  19
   0   2 -24 1004.26 39.4255  24
  -1  -2   1 5371.18 104.784  10
   2  -1  -1 5681.90 104.254  10
  -2   1   1 5567.99 102.021  11
   2  -1   1 5581.18 106.634  12
  -1   2   1 5237.16 106.898   9
  -2   1  -1 5626.89 107.848   8
   1   2  -1 5690.29 108.739   9
   1  -2   1 5540.95 106.491   8
  -1   2   1 5439.18 105.772  11
  -2  -1  -1 5509.26 103.695  11
   1   2   1 5420.63 105.125  10
   1  -2  -1 5411.48 105.815  11
   2  -1  -1 5476.43 102.129  11
  -2  -1   1 5520.39 104.029   8
   1  -2  -1 5449.40 107.001   9
  -1   2   3 14319.9 272.872   9
   1   2  -3 15729.2 276.142   9
  -1  -2   3 14910.7 276.041   9
   2   1  -3 14847.7 269.213   8
   2  -1  -3 14763.9 269.543   9
   2  -1   3 15370.3 272.306  12
  -2   1   3 14499.4 272.981  11
   1  -2  -3 14511.4 275.299  11
  -2   1   3 15268.1 273.386  10
   1  -2   3 14629.3 273.554   8
   1  -2  -3 14764.3 272.742   9
  -1   2  -3 15385.2 273.955   8
  -2  -1  -3 15147.1 273.429  11
   2  -1  -3 14307.0 273.214  11
   2   1   3 15250.3 273.234  11
   2   1  -3 15314.2 272.226   9
   1   2   3 15237.4 275.977  11
  -2  -1   5 401.582 15.4662  12
  -1  -2   5 421.897 15.3157   9
  -2   1   5 421.456 16.1823  11
  -1   2  -5 415.062 14.3852   8
  -1   2   5 404.687 13.0037   9
   1  -2  -5 395.995 16.4375  11
   1   2   5 386.038 16.2092  11
  -2   1  -5 445.250 17.1463   8
   2   1  -5 420.544 12.2754   9
   2   1   5 411.917 15.4973  11
   2  -1   5 417.315 15.4751  11
   1   2   7 7672.23 152.411  11
   2   1   7 7586.51 150.498  11
   2  -1  -7 7523.11 146.376  12
   1   2  -7 7570.53 137.703   8
   1  -2  -7 8005.80 152.559  11
  -2   1  -7 7877.01 151.668   8
  -2   1   7 7714.03 152.149  11
   1  -2   7 7843.08 150.150   9
  -2  -1   7 7476.06 146.532  12
   2  -1   7 7808.45 150.916  11
  -1   2   7 7118.29 140.476   9
  -1   2  -7 7497.49 146.264   8
   1  -2   9 1399.82 38.9091   9
   1   2  -9 1397.71 41.7398  27
  -1   2   9 1344.40 28.6355   9
  -1   2  -9 1344.35 40.6985  14
   2  -1  -9 1437.00 41.5736  20
  -2   1  -9 1323.64 40.2035   8
  -1   2  -9 1384.87 42.9768  20
   1   2   9 1396.63 42.2164  17
   2   1  -9 1336.59 43.2301  20
  -2  -1   9 1406.33 43.4034  11
  -1   2  -9 1404.90 36.8867   8
   1  -2  -9 1411.16 40.2438  20
  -2  -1  -9 1372.81 41.5761  23
   1   2   9 1410.29 42.6276  11
  -2   1   9 1379.41 39.3873  32
   1   2  -9 1309.04 30.2015   8
  -1  -2  -9 1344.44 39.8919  23
   2   1   9 1403.80 41.5445  11
  -2   1   9 1362.52 41.0849  13
   1   2  -9 1316.76 43.2670  20
  -2  -1   9 1374.03 35.0094  12
  -2  -1   9 1360.57 42.6282  19
  -1  -2   9 1351.35 32.9159  12
   1  -2  -9 1391.50 34.7137  12
  -2   1  -9 1322.74 40.4615  14
  -1  -2  -9 1416.99 42.4337  11
  -2   1   9 1481.67 43.3930  11
   2   1   9 1383.12 40.6384  17
  -1   2   9 1364.85 42.1781  13
   2  -1   9 1378.19 41.3976  11
  -1   2  -9 1423.22 43.5608  27
  -1  -2   9 1404.15 40.7066  19
  -2   1  11 3359.44 82.4063  11
  -1  -2  11 3160.13 68.1879   9
  -2   1 -11 3136.34 84.0989  20
  -2   1 -11 3391.05 81.1864  14
  -1   2 -11 3174.16 79.6724  14
  -2  -1  11 3228.07 73.0510  32
   1  -2  11 3314.58 74.8846   9
   1  -2 -11 3178.44 80.5112  20
  -1   2 -11 3220.33 84.2392  27
  -1   2  11 3344.05 83.1463  13
  -1   2 -11 3208.27 72.5689   8
   2   1  11 3253.49 80.4058  11
   1   2 -11 3258.85 86.4114  20
  -2   1 -11 3266.85 74.9150  26
   2   1  11 3245.01 81.0244  17
  -2  -1  11 3224.56 84.1087  19
  -1  -2  11 3228.55 80.8351  19
  -2   1 -11 3129.67 77.5939   8
  -2  -1 -11 3129.94 76.5352  14
  -2   1  11 3136.24 77.4155  32
   2  -1  11 3219.28 79.7462  11
  -2  -1 -11 3135.49 82.0559  23
   1   2  11 3285.65 83.4395  17
   1   2 -11 3085.44 80.5547  27
  -2   1  11 3163.45 80.1080  13
  -1   2 -11 3157.79 84.5154  20
  -1  -2 -11 3058.83 79.4097  23
   1   2 -11 3223.92 74.9079  14
   2   1 -11 3235.84 85.8080  20
   1   2 -11 3170.61 65.2541   8
   1  -2  11 3310.99 81.8706  11
   1   2  11 3288.96 81.6637  11
   2  -1 -11 3203.82 81.6259  20
   2   1 -11 3308.32 76.3589  27
   1   2 -13 1965.84 60.0888  27
  -2  -1  13 1874.23 63.0045  19
  -1   2 -13 2001.69 59.0335  26
   2   1  13 1842.56 59.8758  17
  -1  -2 -13 1932.35 63.5997  20
  -2   1  13 1924.10 58.2276  13
   2   1 -13 1852.11 64.1507  20
  -2   1 -13 1988.27 58.6983  14
   1   2  13 1915.33 62.6877  17
  -2   1 -13 2002.68 53.8933  26
  -1   2  13 1891.23 60.2774  13
   1   2 -13 1885.81 65.3793  20
   2  -1 -13 1893.32 61.4405  20
  -2  -1 -13 1801.02 53.6886  14
   2   1 -13 2011.50 55.2435  27
  -1   2 -13 1905.44 63.2603  27
  -1   2 -13 1972.94 58.1588  14
   1  -2 -13 1893.58 60.6311  20
  -1  -2  13 1938.56 60.1244  19
  -1   2 -15 203.347 19.9425  27
   1   2  15 208.100 18.1206  13
   2  -1 -15 218.924 20.4951  20
  -2   1 -15 195.813 19.9214  27
  -2  -1 -15 209.193 21.2221  20
  -2   1 -15 205.797 15.2581  26
  -1   2  15 209.214 18.7528  13
  -1   2 -15 182.826 16.5595  26
  -2  -1  15 162.166 18.4490  19
  -2   1 -15 190.734 16.9439  14
  -1   2 -15 224.177 17.5191  14
  -1  -2  15 203.881 18.9993  19
  -2   1  15 175.244 16.0291  13
   1   2 -15 230.860 19.3231  27
   1   2 -15 224.288 22.3353  20
   1  -2 -15 194.886 19.3268  20
  -1  -2 -15 184.301 19.6256  20
   1   2  17 2322.28 70.9487  13
  -2   1 -17 2401.67 69.9575  14
  -1   2  17 2277.74 72.2356  13
   2  -1 -17 2507.95 82.2126  20
  -1   2 -17 2332.97 80.3307  27
  -1  -2 -17 2315.69 70.0647  27
  -2  -1  17 2435.86 82.5486  19
   1   2 -17 2319.91 73.6853  27
  -1  -2  17 2352.71 76.8615  19
   1  -2  17 2405.89 73.6073  19
  -2  -1 -17 2423.10 85.3025  20
  -2   1 -17 2362.31 80.6890  27
   1  -2 -17 2281.52 79.1374  20
  -2   1  17 2365.87 85.0329  19
  -1   2 -17 2265.42 70.1119  26
  -1  -2 -17 2301.06 82.0941  20
  -2   1  17 2284.43 68.7273  13
   1   2 -19 27.4893 8.09264  27
  -2  -1  19 24.0918 8.61826  19
  -1  -2 -19 7.83036 6.82271  20
  -2   1  19 19.1066 8.73309  19
  -2  -1 -19 15.5889 7.84680  27
   1   2 -19 17.1828 7.27355  26
   1   2 -19 30.3782 9.60993  24
  -1   2  19 33.5297 11.2450  19
   1  -2  19 15.9513 6.94894  19
   1  -2 -19 21.1171 8.93492  20
  -2  -1 -19 30.6420 10.2888  20
   2   1 -19 28.7480 8.46240  24
  -1   2 -19 20.0938 8.74876  27
  -1  -2  19 34.9736 9.68715  19
  -1   2 -19 13.3664 6.29146  26
  -2   1 -19 31.9979 9.89937  27
  -2  -1  21 903.641 45.6001  19
  -2  -1 -21 979.593 51.0674  20
   2   1 -21 980.591 40.8529  24
   1   2 -21 939.353 40.6509  26
   2   1 -21 978.928 41.9280  26
   1   2 -21 937.199 44.1820  24
  -2   1 -21 978.956 45.2829  27
  -1   2 -21 919.825 43.4371  27
  -2   1 -21 865.712 49.3818  20
  -1  -2  21 979.159 43.7763  19
  -1   2 -21 981.620 48.8151  24
  -2   1  21 1016.59 51.1775  19
  -2  -1 -21 951.342 41.0204  27
   2  -1  21 1006.92 42.9746  19
  -1  -2 -21 1013.20 50.6266  20
  -1   2  21 901.977 49.3422  19
  -1   2 -23 533.275 31.2665  24
  -2  -1  23 497.244 27.0574  29
   2   1  23 544.330 30.9632  19
  -1  -2 -23 584.434 33.5823  20
   1   2 -23 503.011 27.3774  24
  -2   1  23 517.127 32.4936  19
  -2  -1  23 473.802 28.6377  19
   1   2  23 470.403 30.6574  19
  -2  -1 -23 515.814 32.8436  20
  -2   1 -23 530.782 31.7941  24
   2   1 -23 513.826 24.6918  26
  -1   2  23 562.339 33.7707  19
   2   1 -25 280.281 19.3076  28
  -1   2  25 303.402 19.5936  19
  -2   1 -25 263.622 17.7797  24
  -2   1  25 249.942 17.8578  19
  -2  -2   0 9940.76 183.115  11
   2  -2   0 9528.28 183.107  10
   2  -2   0 9687.61 179.699  11
   2   2   2 510.664 16.7193  11
  -2   2   2 559.137 17.6610  10
   2  -2   2 545.589 18.0408   8
   2  -2  -2 546.088 16.7350   9
   2   2  -2 525.195 17.9154   9
   2   2   2 539.810 15.4912  10
   2  -2  -2 525.717 15.9534  11
  -2  -2   2 494.486 12.6954   8
  -2   2   2 555.542 16.1661  11
   2   2  -4 9.16675 2.51416   9
  -2   2   4 19.1032 3.48009  11
   2  -2   4 13.3589 3.04948   8
  -2   2  -4 10.2638 2.64910   8
   2  -2  -4 7.64794 2.79423  11
  -2   2   4 11.9354 2.97186  10
   2   2   4 14.6381 3.09869  11
  -2  -2  -6 3139.79 71.6008  11
   2   2   6 3124.39 71.2667  11
   2   2  -6 3192.88 67.1295   9
   2  -2   6 3115.73 63.6790  12
   2  -2  -6 3103.03 71.9801  11
   2  -2  -6 3224.53 70.2581  12
  -2   2   6 3160.10 71.8431  11
  -2   2  -6 3401.03 71.3077   8
  -2  -2   8 2306.05 54.1145  12
   2   2   8 2286.25 58.7020  17
   2   2  -8 2333.53 57.1104  24
  -2   2   8 2362.32 61.0806  13
  -2  -2  -8 2289.84 59.0406  11
  -2  -2  -8 2209.66 57.6543  23
   2   2   8 2228.07 58.2796  11
  -2   2  -8 2294.92 56.3732   8
  -2   2   8 2364.46 58.2866  32
  -2   2  -8 2320.14 58.9531  20
  -2   2  -8 2362.31 60.0023  14
  -2   2   8 2318.11 59.7047  11
  -2  -2   8 2302.32 58.7794  19
   2  -2  -8 2359.59 54.8011  12
  -2   2 -10 57.8150 8.43901  14
   2  -2 -10 84.2520 9.24688  20
   2  -2 -10 54.9403 6.05778  12
   2   2  10 73.9597 8.82456  11
  -2  -2  10 61.5552 8.64734  19
  -2  -2  10 66.2054 6.23792  12
   2   2  10 58.0631 8.66776  17
  -2  -2 -10 55.3750 2.72897  12
  -2   2 -10 61.6444 7.27704   8
  -2   2  10 66.4610 8.83193  11
  -2   2 -10 60.7683 7.65650  26
  -2  -2 -10 60.6159 8.63807  23
  -2   2 -10 73.9001 9.52385  20
   2   2 -10 66.5992 8.57548  27
  -2   2  10 66.7015 9.32490  13
   2  -2  10 78.4021 9.17419  11
  -2   2  12 548.016 28.4730  13
   2  -2  12 540.569 23.5426   9
  -2   2 -12 491.098 21.9466   8
   2  -2 -12 471.430 25.3266  20
  -2  -2  12 548.122 28.4779  19
  -2  -2 -12 530.428 27.5733  23
  -2   2 -12 543.520 27.7225  14
   2   2 -12 569.150 26.5066  27
   2   2  12 494.563 27.3906  17
  -2   2 -12 528.178 28.9691  20
  -2   2 -12 532.384 25.1301  26
  -2   2 -12 524.808 29.4544  27
  -2   2 -14 1331.99 48.9820  14
   2   2 -14 1297.28 46.4267  27
   2   2  14 1299.65 51.3623  17
  -2   2 -14 1268.37 52.9634  27
  -2   2 -14 1236.85 44.0395  26
   2  -2 -14 1267.67 48.5053  20
  -2   2  14 1275.41 49.4599  13
  -2  -2  14 1365.91 51.8382  19
  -2  -2 -14 1336.99 54.0145  20
  -2   2 -14 1313.23 53.7947  20
   2   2 -16 30.5857 9.12984  24
  -2   2 -16 45.4413 9.73292  14
   2  -2 -16 40.4625 9.60939  20
  -2   2 -16 34.2906 7.84480  26
  -2  -2  16 52.7959 10.9563  19
  -2   2 -16 73.6746 13.4613  27
  -2   2 -16 46.6526 11.3581  20
  -2   2  16 44.6576 10.0596  13
   2   2 -16 56.1177 10.0281  27
  -2  -2 -16 47.7988 11.4884  20
   2   2  16 57.0172 10.2629  13
  -2   2 -18 1.60493 4.44298  14
  -2  -2  18 2.18956 6.38924  19
  -2   2  18-2.77965 6.28288  19
  -2   2 -18-5.53875 7.66646  20
  -2   2  18 1.75306 6.26523  13
  -2  -2 -18 7.32630 5.07039  27
  -2   2 -18 2.46119 6.81331  27
  -2   2 -18-3.92884 5.12713  26
  -2  -2 -18-2.65768 5.48382  20
   2  -2  18-3.27084 5.00519  19
   2   2 -18 1.93007 5.34305  24
   2   2 -20 655.861 36.1534  26
  -2  -2  20 678.897 37.9929  19
  -2  -2 -20 716.643 43.3768  20
   2   2 -20 658.057 34.9227  24
  -2   2 -20 636.416 38.6825  27
  -2   2  20 679.245 42.9274  19
  -2   2 -22 143.954 16.1993  27
  -2  -2  22 137.433 15.5349  19
  -2   2 -22 137.028 17.2382  24
  -2  -2 -22 166.290 19.7589  20
   2   2 -22 122.482 13.6776  26
  -2   2  22 110.668 16.1536  19
   2   2 -22 156.860 14.9378  24
  -2   2 -24 3.06344 5.28995  24
   2   2  24 8.74875 5.86620  19
   2   2 -24 6.72031 4.90406  28
  -2   2  24 9.86229 5.67652  19
   0   3  -1 2.42381 2.16559   9
   0   3   1 0.48563 1.67674  10
  -3   0  -1 0.98933 1.76786  12
  -3   0   1-1.09935 1.89785  12
  -3   0  -1 1.03257 1.58007   8
  -3   0   1-0.44524 1.53728   8
  -3   0   1 0.47178 0.83365  11
   3   0   3 0.65218 0.98330  11
   0   3   3 2.24862 1.72077  10
  -3   0  -3 1.27351 1.94904   8
   0   3   3-0.60570 2.30470   9
  -3   0   3-0.74062 1.63912  11
  -3   0   3-0.60022 1.99723  12
  -3   0  -3 0.42489 1.51886  12
   0  -3   3 2.68232 1.33332   8
   0   3   3 1.16668 2.01435  11
   3   0   5 1.25010 1.63136  11
  -3   0   5 3.20082 2.50621  12
   0   3   5-0.69781 2.13561  11
   3   0  -5 0.15669 0.73727   9
   0  -3  -5-0.69673 2.13231  11
   0   3   5 0.62664 2.08486   9
  -3   0   5-0.58063 2.07509  11
  -3   0  -5 0.66869 1.27206  12
   0   3   5 0.68862 2.10748  10
   0  -3   5-1.37175 2.19243   9
  -3   0   7 4.55076 3.35956  19
   0  -3   7-0.73490 2.14468   9
   0   3  -7 4.16947 3.17282  20
   0  -3  -7 3.45265 3.18612  11
  -3   0  -7 3.75780 2.87531   8
   0   3   7-0.85235 2.48738  11
   0   3  -7 0.91288 2.79399  27
  -3   0   7-0.78947 2.30390  11
   3   0   7 8.70134 2.98025  11
   0   3  -7-0.82570 2.74734  14
   0  -3  -9 7.90749 3.31669  23
   3   0   9 7.38372 3.38561  11
  -3   0  -9 4.34251 3.32251   8
   3   0   9 1.48917 2.91501  17
   0   3  -9 0.99266 3.30266  14
   0   3   9-1.03880 3.45616  11
   0   3  -9-1.16376 3.39587  27
  -3   0   9 0.98900 2.73784  11
   0   3   9 1.24552 2.29863   9
   0  -3   9-0.76885 2.74773   9
  -3   0   9 4.76664 3.80919  19
  -3   0   9 2.54359 3.31934  32
   0  -3  -9-4.18146 3.05041  11
  -3   0   9 0.90621 2.89675  13
   0   3  -9 1.13861 3.48468  20
   0  -3  11-0.78123 2.49724   9
   3   0  11 7.08778 4.07266  11
   0   3  11 1.41996 3.70603  17
   0  -3  11-0.91418 3.47811  19
  -3   0  11 3.05261 3.98360  19
   3   0  11 1.96440 3.26785  17
  -3   0 -11 9.78290 4.78744  14
  -3   0  11 1.01095 3.09397  32
   0   3 -11-2.89644 4.62930  27
   0   3 -11 1.50652 4.17047  20
   0   3 -11-1.16263 3.55818  14
   0  -3 -11 0.45793 1.52355  12
   0   3  11 0.54435 2.07105   9
   0   3 -11-1.44305 1.33160   8
  -3   0  11 5.35843 3.83004  13
   0   3 -13-1.91408 5.29872  20
  -3   0 -13 1.43620 3.97581  14
   0   3  13-1.67339 4.88300  13
   0  -3 -13-1.53296 4.47322  20
   3   0  13-1.25949 4.19039  17
  -3   0  13 1.21872 3.72984  13
  -3   0  13 3.77849 5.22997  19
   0   3  13-1.79795 4.97723  17
  -3   0  13 1.15068 3.82838  32
   0   3 -13 3.50185 4.84705  27
   0   3 -13-2.64977 4.05476  14
   0  -3  13 1.17773 4.06631  19
   0   3 -15 5.50899 6.34025  26
   0   3 -15 2.03727 5.31722  27
  -3   0 -15 7.93434 5.47894  14
  -3   0  15-2.62595 4.36839  13
   0   3 -15-1.43122 4.17638  14
  -3   0  15-4.51940 6.91573  19
   0   3  15 1.89744 6.06527  13
   0  -3 -15 5.68617 5.24700  20
   0  -3  15 1.42459 5.57723  19
   0  -3 -17 2.19453 5.72769  20
   0   3  17 1.98482 5.18036  13
  -3   0  17 12.7878 8.50917  19
  -3   0 -17 4.69362 5.72954  27
   0   3 -17-2.35072 6.50751  24
   0   3 -17-1.96286 4.79218  26
   0  -3  17 3.19110 4.65592  19
  -3   0 -17 1.59622 4.65787  14
   0   3 -17 11.1352 7.40957  27
  -3   0 -19 2.84987 6.44155  20
   0   3 -19 1.88486 4.26036  26
   0   3  19-1.82043 5.57134  13
   0   3 -19-2.18318 5.69803  27
   0   3 -19-4.86924 7.10429  24
   0  -3 -19 2.29605 6.35614  20
  -3   0 -19 2.34293 5.72003  27
  -3   0  19 13.2622 8.47861  19
   0   3  21-2.62451 5.93220  19
  -3   0 -21 7.96443 6.62457  27
   0  -3 -21-2.07448 6.34890  20
   0   3 -21-2.20499 5.75497  24
   0   3 -21 1.52955 4.88932  26
   0   3 -21 1.79427 4.96709  27
  -3   0  21 2.40957 7.37441  19
  -3   0 -21 5.32271 8.50715  20
  -3   0 -23-2.65187 4.05800  27
   3   0 -23-1.09809 3.51012  26
  -3   0  23 1.61168 4.46162  29
   0   3 -23 6.56145 5.45761  24
   0   3  23 2.03137 5.30182  19
  -3   0  23 1.82940 4.77469  19
  -3   0 -23 6.29144 7.74068  20
   1   3   0 15451.2 292.181   9
  -3  -1   0 15352.0 287.577   8
  -3  -1   0 15461.9 282.775  11
   3  -1   0 15228.2 289.010  12
   1  -3   0 15584.9 290.984   9
   3  -1   0 16271.7 283.806  10
   1  -3   0 14810.4 287.764  11
   1  -3  -2 380.394 15.1854   9
   1   3   2 367.639 14.2465  10
   3  -1   2 367.677 14.3397  12
   3   1  -2 358.186 12.7761   8
   1  -3  -2 349.615 14.3920  11
  -3  -1  -2 388.624 15.7107   8
   3  -1   2 367.280 8.72845  11
  -3  -1   2 384.428 12.8158   8
  -1   3   2 401.144 15.6917   9
  -1   3   2 428.254 16.1825  10
  -3  -1  -2 373.864 11.8746  11
  -1   3   2 374.942 14.7399  11
  -3   1  -2 368.126 15.5415   8
   1   3  -2 406.990 16.5613   9
   1  -3   2 360.307 13.7872   8
  -3   1   2 366.145 10.9492  11
   3  -1   4 195.699 8.43522  11
  -3  -1  -4 194.842 9.44502  11
  -1  -3   4 209.061 11.6938   9
  -3   1   4 215.249 10.0026  11
  -3  -1   4 208.741 11.8788  12
  -3   1   4 192.986 9.43064  10
   1   3  -4 225.901 11.9873   9
   1   3   4 173.085 11.0599  11
   3  -1  -4 182.139 10.8473  12
   3   1   4 205.218 9.39571  11
   1   3   4 208.876 11.1970  10
  -1   3   4 191.676 11.1020  11
   3   1  -4 204.795 8.45855   8
  -1   3   4 193.095 11.4232  10
   1  -3  -4 198.970 11.1899  11
  -1   3   4 190.425 10.2990   9
   1  -3   4 212.817 9.84479   8
  -3  -1  -6 5179.96 103.976  12
  -1   3   6 5227.85 112.785  11
   1   3   6 5567.63 112.633  11
  -3   1  -6 5473.44 114.471   8
   3  -1  -6 5385.25 110.716  12
  -1   3   6 5287.11 106.802   9
   3  -1   6 5566.34 107.936  11
  -3  -1   6 5469.46 111.451  12
   1  -3   6 5564.59 113.251   9
  -3  -1  -6 5391.68 109.323  11
  -1  -3   6 5442.86 110.807   9
   3   1  -6 5244.59 101.235   9
   1  -3  -6 5191.11 112.644  11
   3   1  -6 5130.53 102.238   8
  -3   1   6 5315.74 110.445  11
   3   1   6 5276.24 108.429  11
  -3   1   8 3494.73 80.7860  13
  -1  -3  -8 3253.30 75.7640  23
   3   1  -8 3120.67 67.6370   8
   1   3   8 3286.58 79.4858  11
   1   3  -8 3309.79 80.9205  27
  -3   1  -8 3445.21 80.6454  14
   1   3   8 3448.17 80.8097  17
  -3   1   8 3343.69 78.7449  11
  -3   1  -8 3294.59 78.9408  23
   1  -3  -8 3353.39 80.2758  11
  -1   3  -8 3520.82 80.4652  26
  -1   3   8 3433.07 69.8003   9
  -3  -1  -8 3098.28 64.6107  12
  -1   3  -8 3498.94 82.9166  27
   1   3  -8 3514.84 79.3579  14
   3   1   8 3358.33 76.7549  17
  -1   3  -8 3286.78 79.3478  20
   3   1   8 3355.58 76.6164  11
  -3  -1   8 3310.56 81.3510  19
  -1   3  -8 3409.47 80.9673  14
  -1   3   8 3413.66 80.0692  17
  -3  -1   8 3303.16 79.8199  11
  -3   1  -8 3308.52 79.8769   8
  -3  -1   8 3508.07 75.9673  12
  -3  -1  -8 3396.57 80.1940  23
  -3   1   8 3472.25 78.5241  32
   3  -1   8 3325.57 75.9804  11
  -1   3  -8 3425.47 71.6252   8
   1   3  -8 3502.95 80.5123  24
  -1   3   8 3475.73 80.8363  11
  -1  -3   8 3603.78 76.1156   9
   1  -3   8 3432.18 78.4534   9
  -1   3 -10 409.916 16.3657   8
   1   3 -10 389.941 22.0901  24
  -3   1  10 419.703 22.3062  13
  -3  -1  10 407.703 23.2588  19
   1   3  10 446.214 23.9194  17
   1  -3  10 425.458 19.9417   9
   1  -3 -10 414.807 16.9174  12
  -1  -3  10 439.052 18.0506   9
  -3   1  10 425.950 21.4511  32
   3  -1  10 448.406 18.6550  17
   3  -1 -10 406.985 21.5037  20
  -3  -1 -10 479.149 24.0420  23
   1   3  10 383.823 21.2815  11
  -1   3 -10 440.451 23.5903  20
   3   1  10 433.475 20.9026  11
  -1   3 -10 428.660 22.7293  26
   1  -3 -10 421.297 20.3854  20
  -3   1  10 430.563 21.8350  11
   3  -1  10 435.700 20.6531  11
  -3  -1  10 425.071 19.6880  13
   1   3 -10 417.036 23.0879  27
  -3   1 -10 397.236 20.9887   8
  -3   1 -10 422.636 22.6599  14
  -3  -1  10 412.922 22.0454  11
  -1  -3  10 399.053 15.0869  12
  -1   3 -10 410.518 23.6964  27
  -1   3  10 428.592 24.0857  13
  -1   3  10 389.028 12.6122   9
  -1   3  10 409.312 21.8801  11
  -1   3 -10 468.657 23.6792  14
   3   1  10 433.032 21.4274  17
   1   3 -10 438.563 21.4670  14
  -1  -3  10 432.760 20.5257  19
  -1  -3 -10 416.542 20.7885  23
  -3  -1 -12 720.350 34.4029  23
  -3  -1 -12 637.196 29.6027  14
   3   1  12 678.484 30.7827  17
  -1   3 -12 630.233 32.9391  20
  -1  -3 -12 591.738 28.6266  23
  -3  -1  12 646.844 26.8528  32
  -3   1  12 701.659 35.4204  19
   1   3  12 676.891 33.7588  17
   1   3 -12 676.681 32.8308  27
  -3  -1  12 671.966 27.2220  13
  -1   3 -12 723.287 32.7605  26
  -1  -3  12 739.690 30.6621  19
   1  -3  12 719.589 27.1334   9
   1  -3 -12 647.758 29.5611  20
  -1   3 -12 745.290 35.7753  27
  -1   3  12 683.552 33.8337  13
   1   3 -12 732.535 29.8613  14
  -3   1  12 693.636 31.5886  13
  -3   1 -12 673.489 24.6196  26
  -3   1 -12 665.838 33.5327  20
  -3  -1  12 627.663 33.4120  19
  -3   1 -12 646.156 31.2806  14
  -3   1  12 708.941 30.5523  32
  -1   3 -12 684.637 31.8700  14
  -1   3 -14 2479.20 72.9232  14
  -3   1  14 2450.98 81.3818  19
  -1   3 -14 2275.94 71.8331  26
   1  -3 -14 2484.65 73.2939  20
  -3  -1  14 2420.32 64.2524  32
  -1  -3 -14 2517.94 77.9524  20
   1   3 -14 2433.31 76.9059  24
   1   3 -14 2499.70 67.3873  14
   3   1  14 2510.00 73.7505  17
  -3  -1  14 2356.03 78.5530  19
   1   3 -14 2371.03 75.6952  27
  -3   1 -14 2399.53 73.4200  14
  -1   3 -14 2394.08 78.9448  27
  -1   3  14 2422.39 77.0842  13
   1   3  14 2452.62 78.8284  17
  -3   1  14 2463.23 72.2147  13
  -3  -1 -14 2415.45 70.0765  14
  -1  -3  14 2333.01 70.1254  19
  -1   3 -14 2401.67 79.3335  20
   3   1 -14 2448.39 67.4614  24
  -3   1 -14 2298.77 78.7309  20
  -3  -1  16 11.6300 7.11936  19
   3   1 -16 1.42855 4.56759  24
  -3   1 -16 9.99678 7.29345  20
   1   3 -16 6.34995 6.17730  24
  -1   3  16 4.04121 5.59456  13
  -3   1 -16 7.10765 7.25161  27
  -3  -1 -16 8.88706 5.63629  14
  -1   3 -16 3.57534 4.94986  26
  -3   1  16 5.02743 6.13784  19
   1   3  16 9.67809 5.64913  13
  -3   1 -16 1.77252 4.62736  14
  -1   3 -16 16.1980 8.27050  27
  -3   1  16 14.5338 7.30086  13
  -3  -1 -16 2.52189 6.58285  20
  -1  -3  16 3.38605 4.94138  19
   1   3 -16 3.96413 6.59526  27
  -1   3 -16 9.94313 7.25431  20
  -1   3 -16 9.99534 5.95452  14
  -1  -3 -16 6.63532 6.45484  20
   1  -3 -16 1.90661 5.56449  20
  -3   1 -18 30.3409 8.53639  14
   1   3 -18 24.1657 8.11790  27
  -1  -3 -18 34.0501 10.0513  20
  -3  -1 -18 26.9372 9.73059  27
  -3   1  18 32.9380 11.0535  19
  -1   3  18 35.8852 9.57423  13
   1   3  18 26.4681 9.08098  13
  -1   3 -18 40.7866 9.69584  26
  -3  -1 -18 30.6646 10.3036  20
  -3  -1  18 45.0492 11.3267  19
   1   3 -18 40.8279 11.0883  24
   1  -3 -18 27.2908 9.89223  20
  -1   3 -18 21.9392 9.29019  27
  -1   3 -18 24.9301 11.1546  20
   1   3 -18 21.0938 8.04352  26
  -3   1 -18 37.7585 10.9083  27
  -1  -3  18 28.6365 8.59857  19
  -3  -1  20 1274.37 57.1774  19
   1   3 -20 1225.44 50.9206  26
  -3   1  20 1338.57 61.2278  19
   1  -3 -20 1266.12 52.8727  20
  -3  -1 -20 1244.35 52.5820  27
   3  -1  20 1271.31 49.1456  19
  -1   3 -20 1146.15 44.9051  26
  -3   1 -20 1238.29 55.4731  27
  -1   3 -20 1171.64 45.5562  18
  -3  -1 -20 1298.29 60.9803  20
  -1  -3 -20 1175.88 55.0416  20
  -1   3 -20 1159.25 53.1095  27
   1   3 -20 1318.46 50.7304  27
  -1   3  20 1156.74 47.1296  13
  -1   3 -20 1248.41 57.6383  24
  -1   3  20 1297.64 61.6259  19
  -3  -1  20 1141.93 51.3932  29
   1   3 -20 1353.02 55.5341  24
  -1  -3  20 1241.11 48.0877  19
  -1   3 -22 205.339 20.3747  24
  -3  -1  22 205.586 18.6864  29
  -3  -1  22 189.806 19.2581  19
  -3   1  22 200.752 21.4930  19
   1   3 -22 196.115 18.9112  24
  -1   3  22 179.495 20.3742  19
  -1   3 -22 151.132 16.3324  27
  -3   1 -22 183.650 18.0749  27
  -1  -3 -22 201.447 19.9994  20
   3   1  22 202.065 19.2497  19
   1   3 -22 177.899 16.1326  26
  -3  -1 -22 175.498 20.4565  20
  -3  -1 -22 204.189 17.6458  27
   1   3  22 204.056 21.5558  19
   3   1 -22 185.553 16.8872  26
   1   3 -24 84.6890 11.8760  28
  -3   1  24 86.6675 11.2554  29
   1   3 -24 61.8397 8.65222  24
   3   1  24 67.8602 9.22747  19
  -3   1 -24 87.1817 10.0412  18
  -1   3  24 78.5381 11.6788  19
  -1   3 -24 64.8034 10.3282  24
  -3   1 -24 76.5961 11.6525  24
   1   3  24 101.821 13.2029  19
   3   1 -24 79.0000 11.4286  28
  -3   1  24 75.6398 11.4785  19
  -3  -1 -24 86.8702 12.2161  20
   2   3   1 195.550 9.12035  10
   2  -3   1 221.644 12.1779   9
  -2  -3   1 214.546 9.30900  10
   2  -3   1 228.014 11.6398  10
   2  -3  -1 217.130 11.2754  10
   3  -2   1 198.019 10.9926  12
   3   2   1 208.344 7.06479  10
   3  -2   1 199.315 10.0306  10
   2  -3   1 230.517 11.6672   8
  -3  -2   1 197.157 8.98863   8
   2  -3  -1 194.679 9.71953  11
   3  -2  -1 193.903 7.73577  11
   3  -2  -1 230.960 10.3777  10
   3  -2   1 205.436 7.14654  11
   2   3  -1 204.240 11.9450   9
   2  -3  -1 205.110 11.2045   9
   3  -2  -1 209.202 11.6679  12
  -2  -3  -1 228.779 11.4199  11
   2  -3   1 194.859 9.48301  11
   2  -3  -3 5.73079 2.30868   9
  -3   2   3 9.17551 2.36019  11
   2   3   3 6.72919 2.70988  11
   3  -2   3 5.82387 2.24203  12
   3  -2   3 13.3821 3.38390   8
   3  -2  -3 5.04269 1.86354   9
  -3   2   3 4.63841 2.23386  10
  -2   3   3 8.73795 2.76281  11
   2   3   3 13.3626 3.16627  10
  -2   3   3 8.23474 2.86605  10
   3   2   3 13.0924 2.79881  11
   2   3  -3 7.84872 2.95918   9
   2  -3  -3 4.32913 2.44923  11
  -2  -3  -3 4.35699 2.30054  11
   3   2  -3 7.66648 2.67654   9
   2  -3   3 5.78577 2.56326   8
   3  -2  -3 4.58378 2.14429  11
   2  -3   3 3.74792 2.59084   9
   3  -2   5 37.3370 4.23141  12
  -2   3   5 29.8625 5.08712  10
  -2   3   5 27.2616 4.73288  11
   2  -3   5 28.9831 4.45078   8
  -3   2   5 20.8382 4.06800  10
   3   2   5 28.9269 4.38673  11
   3   2  -5 26.5398 4.01105   9
  -3  -2  -5 29.3337 4.36045  11
   2   3  -5 19.9769 3.84044   9
  -2  -3  -5 27.4717 4.64892  11
  -3   2   5 29.8644 4.48394  11
  -3   2  -5 29.1637 4.85616   8
   3  -2  -5 38.0170 5.23586  12
   2  -3  -5 23.3397 4.32537  11
   2   3   5 27.3225 4.81060  11
   3  -2  -5 30.2780 3.12326   9
   2  -3  -7 194.682 13.1225  11
  -3   2  -7 199.640 12.9246   8
  -2  -3   7 193.839 12.3134  19
  -2   3  -7 205.923 14.2776  14
   2   3  -7 195.583 13.6371  27
  -2   3  -7 185.638 11.2667   8
  -3   2   7 209.833 12.9292  11
   3   2  -7 194.202 9.37918   9
   2   3   7 224.011 13.7488  11
  -2   3   7 222.999 15.1649  13
  -2   3  -7 188.865 13.0031  15
  -3  -2   7 197.565 12.5651  29
   2   3  -7 216.644 13.6340  24
   2  -3   7 226.026 14.2389   9
   3  -2  -7 203.924 12.4226  12
  -3   2  -7 191.093 12.4818  15
  -2   3   7 250.136 14.4986  11
   2  -3  -7 200.344 12.0260  12
  -2  -3  -7 203.890 13.1642  11
  -3   2  -7 191.120 13.6268  14
  -3  -2   7 252.336 15.1420  19
  -3   2   7 229.773 14.0554  32
  -3  -2   7 180.082 11.8863  12
  -3   2   7 210.290 14.5255  13
  -2   3   7 182.813 12.4695  17
  -3  -2  -7 199.493 12.5395  11
  -2   3   7 192.118 13.2779  10
  -2  -3  -7 170.009 11.8513  23
   3  -2   7 206.831 11.9656  11
  -3  -2  -7 222.918 13.8845  23
  -3   2   7 216.765 13.1101  10
   3   2   7 198.592 12.3932  11
  -2   3  -7 196.255 12.6428  26
   2   3   7 188.942 13.1420  17
   2   3   9 31.6884 6.50036  17
  -3  -2  -9 9.62916 2.20364  12
   3  -2  -9 9.86991 3.87401  20
  -2   3   9 9.39000 3.97345  11
  -3   2  -9 13.3847 3.76242  26
   2   3  -9 12.4854 4.68729  27
  -3  -2   9 10.5904 4.61016  19
  -2   3   9 9.65283 4.08445  10
  -2   3  -9 20.2141 4.93823  26
  -2   3  -9 13.9324 4.64194  20
  -3   2   9 11.7449 4.92943  32
  -3  -2  -9 31.6935 6.69030  23
   3  -2  -9 7.75304 3.28324  12
   2   3   9 5.08128 3.38577  11
  -2  -3   9 13.6337 4.84243  19
  -2   3   9 7.76372 4.47108  13
   2  -3  -9 5.84870 2.70427  12
   3   2   9 10.9824 3.68538  11
  -3   2   9 9.80061 4.24552  10
  -2  -3  -9 4.05975 3.38139  23
  -3   2  -9 7.25234 3.86778  14
  -3  -2   9 8.95305 3.15988  12
  -2   3  -9 15.9031 3.71811   8
  -2   3  -9 3.66560 3.90975  14
  -2   3  -9 5.25658 4.37582  27
  -3   2   9 6.95000 4.10105  11
  -2  -3  -9 8.34657 3.85501  11
   3   2  -9 10.8535 3.85606  24
   2  -3   9 8.82382 3.62311   9
  -3   2  -9 8.53403 4.06247  20
  -3   2  -9 11.3056 3.58886   8
   3   2   9 11.6812 4.49399  17
   2   3  -9 37.0241 6.50711  14
   2   3  -9 9.50008 4.24940  24
  -3   2   9 6.21622 4.14013  13
   3  -2   9 8.67286 3.39998  11
   2   3 -11-1.35789 4.51784  27
  -3  -2  11-1.46914 4.49628  19
  -3   2 -11 2.85318 3.94926  20
   2  -3 -11 1.01068 3.48960  20
   3  -2 -11-1.10692 3.68286  20
  -3  -2 -11 1.43779 3.51028  23
   2  -3 -11 5.70521 2.79203  12
  -3   2 -11 1.45628 4.24952  14
   2   3 -11 2.01241 3.82831  14
   2   3 -11-3.95041 4.54652  24
  -3   2  11-1.46878 3.58593  13
  -3   2 -11-2.05043 3.13770   8
   3  -2  11 2.08142 3.03690  11
  -2  -3  11 4.93762 4.41161  19
  -2  -3 -11-1.29149 4.29692  23
  -2   3 -11 5.71419 4.93233  20
  -3   2  11 1.27543 3.72181  32
   2   3  11 1.49037 4.56125  17
  -2   3 -11 8.73319 5.37247  14
  -2   3 -11 3.78977 3.68628  26
   3   2 -11 1.05819 3.08791  24
  -2   3 -11 0.76930 2.12975   8
  -2   3  11 1.55437 4.96865  13
  -2   3 -11 3.27813 4.53745  27
   3   2  11-1.34854 3.93514  17
  -3  -2  13 64.5876 11.0520  19
   2   3 -13 54.6757 10.2491  24
  -2   3 -13 80.8689 12.0063  14
   2   3  13 64.0425 11.5193  17
  -2   3  13 74.6734 12.2984  13
  -2  -3 -13 84.3336 11.6283  23
  -2   3 -13 67.8469 11.5436  20
  -3   2 -13 74.4610 9.31830  26
  -3  -2 -13 63.2286 9.65178  14
   2   3 -13 58.2083 10.2379  27
   3   2 -13 80.2618 10.2076  27
  -3   2 -13 64.3976 11.7062  20
  -3   2 -13 71.7144 11.5380  14
  -3  -2 -13 65.9500 11.8119  23
  -3   2  13 57.5510 10.6666  13
   3  -2 -13 67.3479 10.1059  20
   2  -3 -13 75.0780 10.4591  20
   3   2  13 67.9233 11.1987  17
  -2   3 -13 80.6494 11.3085  26
  -3   2 -13 69.5100 12.6253  27
  -2  -3  13 73.0142 11.0334  19
  -2   3 -13 95.6505 13.9385  27
   3   2 -13 67.8052 9.63130  24
  -2   3 -15 42.0518 10.7955  27
  -3   2 -15 27.6142 6.21988  26
   2  -3 -15 32.4175 8.34921  20
  -2   3 -15 31.5430 9.98880  20
  -2   3 -15 37.2537 9.11491  14
  -3   2  15 50.4668 10.2215  13
  -2   3  15 24.4894 8.44310  13
   2   3 -15 46.7292 10.3662  24
  -2  -3  15 26.6735 8.22637  19
  -2  -3 -15 26.4506 9.98243  20
  -3   2 -15 44.6485 11.2834  27
   3   2  15 27.4319 8.69198  17
  -3  -2 -15 38.7460 7.89422  14
   3   2 -15 31.8283 7.81001  24
   2   3  15 45.5648 11.3419  17
  -3   2 -15 40.8799 10.4956  20
  -3  -2  15 29.3036 9.07914  19
   2   3 -15 36.5622 8.82004  27
  -2   3 -15 25.6848 7.43083  26
  -3   2 -15 38.0669 9.31301  14
   2   3 -17-1.78975 5.47746  27
  -3   2  17 2.72371 5.02668  19
  -2  -3 -17 2.49182 5.63225  20
  -3  -2 -17 2.66583 5.50056  20
  -2   3 -17-2.57021 6.27492  27
  -2   3 -17 3.77535 4.60857  14
  -2   3 -17-1.61629 4.47437  26
  -3  -2  17-6.88874 6.70052  19
  -2   3 -17 5.19938 5.87607  20
  -3   2 -17 5.81160 5.36273  14
  -3   2 -17 7.80266 7.20000  27
   2   3 -17 4.07826 6.24067  24
  -2  -3  17-1.94111 6.20484  19
  -3   2 -17 5.25228 7.26991  20
  -2   3  17-2.10876 5.83766  13
   2   3  17 3.84858 5.32699  13
   3   2 -17 1.63534 4.52710  24
   2  -3 -17 1.84133 5.09734  20
  -3   2  17 5.72050 5.27867  13
  -2  -3 -19 17.9511 10.0409  20
   2   3 -19 14.0728 7.87227  24
  -2   3 -19 10.5554 7.30690  24
  -2   3 -19 10.9214 8.72918  20
  -3  -2 -19 16.5514 10.4966  20
  -3  -2  19 2.29308 5.18555  19
  -3   2  19 13.5582 7.16836  13
  -3  -2 -19 16.1518 8.73990  27
  -2   3 -19 5.65326 4.12726  26
  -2   3 -19 10.2032 7.80828  27
   2   3  19 15.2575 6.82068  13
   2   3 -19 4.35659 5.68757  26
  -3  -2  19 13.3656 6.10552  29
  -2  -3  19 7.63395 6.59134  19
  -2   3  19 13.4800 7.10972  13
  -2   3  19 5.68286 7.41779  19
  -3   2 -19 8.51895 6.48433  14
   3   2 -19 14.1133 6.47332  24
  -3   2 -19 2.75825 8.44303  20
  -3   2  19 8.42496 8.19635  19
  -3   2 -19 2.59167 6.76608  27
   2   3 -21 33.7094 8.53350  24
  -2   3  21 23.1454 10.0807  19
  -2   3 -21 31.1311 9.64515  24
   3   2 -21 35.2086 8.56456  26
  -3  -2 -21 37.6444 10.8736  20
  -2   3 -21 34.6787 9.17900  27
  -3   2 -21 26.5587 9.37241  27
  -2   3 -21 31.5141 8.24045  18
  -3  -2  21 23.7353 7.17082  29
  -3   2 -21 37.9308 10.9562  20
  -3  -2 -21 20.8698 7.27464  27
  -2  -3 -21 20.7523 8.25593  20
   2   3 -21 20.0919 6.96750  26
  -3   2  21 40.5820 12.1718  19
  -3   2  23-1.91868 5.31152  19
  -3  -2 -23 1.91812 5.00630  20
   3   2 -23-1.89341 5.79476  28
  -3   2  23-1.83565 4.79104  29
  -2   3  23-1.95280 5.69836  19
  -3   2 -23 5.55534 4.83315  24
   2   3 -23-1.21598 3.88702  26
  -2   3 -23 7.24781 6.68805  24
  -3   2 -23-1.51030 4.18102  27
   3   2 -23-1.25589 4.01456  26
  -2  -3 -23-1.71816 4.75643  20
   3   2  23-1.64462 5.25715  19
   2   3  23-11.1989 5.44650  19
  -2   3 -23-1.45328 4.44776  27
  -3   2 -23-2.63932 5.02090  18
   3  -3   0 8906.73 179.225  10
   3  -3   0 9265.60 173.867  11
   3  -3   0 9393.03 182.621   8
  -3  -3   0 9371.27 179.371  11
   3  -3   0 9211.90 181.606   9
   3  -3   2 3684.40 81.3572   9
   3   3  -2 3579.46 79.2316   9
   3  -3   2 3580.97 71.9495  11
   3  -3   2 3627.83 79.4151   8
   3  -3  -2 3459.95 76.5905  10
   3   3   2 3566.34 71.7647  10
  -3  -3   2 3380.86 69.3368   8
  -3  -3   2 3491.67 69.8777  10
   3  -3  -2 3537.31 76.5351   9
  -3  -3  -2 3423.46 76.0369  11
   3  -3  -2 3501.13 73.2503  11
   3   3  -4 17763.3 328.458  28
   3  -3   4 16855.1 325.962   8
  -3   3   4 17600.9 325.471  10
   3  -3  -4 16628.8 320.292   9
  -3   3  -4 17443.1 326.315  18
  -3   3   4 17289.5 322.169  11
  -3   3   4 17217.7 328.661  13
   3   3   4 16842.4 320.485  10
  -3   3  -4 17353.4 327.989  14
   3  -3  -4 17176.5 326.937  12
  -3  -3  -4 17197.8 324.435  11
   3   3  -4 18357.6 324.822   9
  -3   3  -4 17462.2 324.677  15
  -3  -3  -4 17202.2 325.785  23
   3  -3  -4 16915.9 322.067  11
   3   3   4 17190.2 324.131  11
  -3   3   4 17405.7 325.364  22
  -3   3  -6 3097.85 79.0461  14
  -3   3  -6 3297.26 76.2075   8
   3  -3  -6 3160.10 74.7122  11
   3   3  -6 3359.67 73.1547   9
  -3   3  -6 3240.58 78.8466  27
   3  -3   6 3308.98 70.5349  12
  -3  -3  -6 3139.51 76.6401  23
   3   3   6 3245.26 75.4591  11
  -3   3  -6 3363.28 74.7474  26
  -3   3  -6 3207.13 76.5700  15
  -3   3   6 3358.13 76.9646  10
   3   3  -6 3292.79 75.2535  24
  -3  -3  -6 3218.73 75.4133  11
   3  -3  -6 3382.81 76.8723  12
  -3   3   6 3364.48 75.1422  11
   3   3  -6 3192.74 79.5687  28
  -3   3  -8 489.772 25.0708  14
  -3   3  -8 453.436 20.8309  26
  -3   3   8 527.521 22.7156  11
  -3   3  -8 486.300 25.0622  27
   3   3  -8 471.081 22.0288  24
   3  -3   8 453.763 15.1745  12
   3  -3  -8 512.797 21.7068  12
   3   3   8 467.376 21.5621  11
  -3   3   8 462.340 23.0918  32
  -3  -3   8 417.166 22.1309  19
  -3  -3  -8 466.557 21.7985  11
  -3  -3   8 461.895 20.6310  29
   3   3  -8 507.412 22.1745  14
  -3   3   8 459.274 24.9585  13
   3   3   8 468.820 23.4324  17
  -3   3   8 470.329 22.3597  10
  -3  -3  -8 486.678 23.2753  23
  -3   3  -8 486.773 21.2631   8
  -3   3  -8 451.842 22.6424  15
  -3   3  -8 451.574 21.2842  20
  -3   3 -10 9376.42 201.927  14
   3   3 -10 9553.19 189.871  14
   3   3  10 9138.95 198.586  17
  -3   3 -10 9393.44 195.959  20
   3   3 -10 9266.70 194.305  24
  -3  -3 -10 9155.87 197.309  23
  -3   3 -10 9125.50 188.256   8
   3  -3  10 9711.81 191.939  11
  -3   3 -10 9531.61 192.753  26
  -3  -3  10 9499.28 192.031  29
  -3  -3  10 9186.17 197.024  19
   3  -3 -10 9742.19 188.473  12
  -3  -3  10 9111.42 185.874  12
  -3   3  10 9466.01 203.621  13
  -3   3  12 287.217 22.8674  13
  -3   3 -12 255.905 20.3299  20
  -3  -3 -12 321.018 22.8197  23
  -3   3 -12 295.836 23.1275  14
   3   3 -12 275.093 19.7410  24
  -3  -3  12 310.758 19.8518  29
  -3   3 -12 317.853 24.2279  27
  -3   3 -12 249.557 18.2840  26
   3   3  12 287.173 22.2564  17
  -3  -3  12 316.407 22.3715  19
   3   3  14 2789.00 86.6961  17
  -3   3 -14 2731.91 85.9270  14
  -3   3  14 2716.73 89.1015  19
   3   3 -14 2748.91 79.5076  24
  -3  -3  14 2783.15 84.0095  19
  -3  -3 -14 2645.28 84.4336  23
  -3  -3  14 2637.22 77.2328  29
  -3  -3 -14 2771.92 75.1081  14
  -3   3 -14 2819.06 91.0704  27
  -3   3 -14 2669.29 75.8480  26
  -3   3 -14 2831.66 86.6139  20
  -3   3  14 2761.34 86.7610  13
  -3  -3  16 2257.38 75.9103  19
  -3   3 -16 2123.27 65.1557  26
  -3   3  16 2191.15 81.7945  19
  -3   3 -16 2232.47 76.1896  14
  -3   3  16 2269.15 77.5124  13
  -3   3 -16 2275.66 83.0873  27
  -3   3 -16 2171.26 78.7403  20
  -3  -3 -16 2141.34 80.2502  20
  -3  -3  16 2246.42 69.3608  29
   3   3 -16 2230.33 71.3876  24
   3   3  16 2244.36 78.8032  17
   3   3  18 2090.76 69.4873  13
  -3  -3  18 2045.58 66.6759  29
  -3  -3  18 2172.56 74.8288  19
   3   3 -18 2114.86 69.3475  24
  -3   3 -18 2106.87 79.6525  20
  -3   3 -18 2260.79 83.7345  27
  -3   3 -18 2188.65 73.9398  14
  -3   3  18 2276.23 76.3250  13
  -3  -3 -18 2292.32 83.7093  20
   3   3 -20 973.666 51.6756  28
  -3   3 -20 953.806 44.9273  18
  -3  -3 -20 1027.84 51.5196  20
  -3   3 -20 1136.22 54.3549  24
  -3   3 -20 1000.11 42.0696  14
  -3   3 -20 1046.79 51.8569  27
  -3  -3 -20 986.981 42.0712  27
   3   3 -20 1033.45 47.6669  26
  -3   3 -20 1033.99 51.9167  20
  -3   3  20 1039.55 43.9126  13
   3   3 -22 10.6872 7.11158  28
  -3   3 -22 10.4128 7.68702  24
  -3   3  22 6.50855 7.49078  19
   3   3 -22-1.58338 4.62065  26
  -3  -3 -22 2.04284 5.65540  20
  -3   3 -22 1.89887 5.25687  27
  -3   3 -22 1.44617 4.99342  18
  -3   3 -24 2237.71 64.2908  24
  -3  -3 -24 2178.23 63.4094  20
  -3   3  24 1980.59 62.9263  19
   3   3  24 2082.22 61.7093  19
   3   3 -24 2141.26 63.9837  28
  -3   3  24 2119.84 63.8775  29
   0  -4   0 585.712 23.0380   9
   0  -4   0 581.292 21.2594  10
   4   0   0 602.646 21.4457   8
   0  -4   0 628.406 22.2555  11
  -4   0   0 610.585 21.3501   8
  -4   0   2 1235.89 27.9291  11
   4   0  -2 1237.04 34.2722   8
   0  -4  -2 1281.36 36.1896  11
  -4   0   2 1259.63 37.0179  12
  -4   0  -2 1299.42 36.7773   8
  -4   0  -2 1288.77 35.2437  12
   0   4  -2 1286.02 38.3343   9
   0  -4   2 1243.23 35.5267  10
   0   4   2 1320.01 38.2522   9
   0   4   2 1275.07 35.8258  10
  -4   0  -4 4914.38 107.515   8
   0  -4   4 4930.14 107.139   9
   0  -4  -4 4967.11 105.817  11
  -4   0  -4 4942.02 100.897  12
   0  -4   4 5009.38 96.3313   8
   0   4   4 4915.42 106.436   9
  -4   0   4 5194.38 107.193  12
  -4   0   4 4958.21 105.847  29
  -4   0   4 4834.83 98.9667  11
  -4   0   4 4841.02 94.5908  10
   0   4   4 5020.61 105.574  10
   0   4  -4 4803.26 106.650  14
   4   0   4 4946.84 94.0092  11
   4   0  -4 4974.78 101.618   8
   0   4  -6 270.200 16.4531  27
  -4   0   6 256.155 13.4240  11
   0   4  -6 251.881 15.2252  26
   0   4   6 262.851 15.2001  10
   0   4   6 203.724 13.1961  17
   0   4   6 225.189 13.6799   9
  -4   0   6 260.243 15.2642  13
  -4   0   6 257.499 14.8556  12
   4   0   6 237.849 10.8223  11
  -4   0   6 246.708 11.1070  10
   0   4  -6 239.491 15.4210  14
  -4   0  -6 244.691 14.1254  23
  -4   0   6 254.615 15.5791  29
   4   0  -6 261.111 12.4336   8
   0  -4   6 261.216 15.1030   9
   0  -4  -6 253.075 14.9189  11
   4   0  -6 233.067 7.35633   9
   0   4  -6 262.590 15.5395  24
   0   4  -8 8.88796 4.53933  27
   4   0   8 11.1732 3.32402  11
   0   4   8 14.4497 4.70172  17
   0  -4  -8 8.54292 3.26773  23
   4   0  -8 3.01768 2.08727   8
   0   4   8 8.28973 3.57972  11
   0  -4  -8 8.35680 3.85754  11
   0   4   8 3.20279 2.76715   9
   0  -4   8 6.45564 3.29811   9
   0   4  -8 8.74424 3.15615  18
  -4   0  -8 5.82701 3.87923   8
   4   0   8 4.82102 2.98329  17
   0   4  -8 10.5731 4.20023  24
   0   4  -8 14.0741 5.07764  14
   0   4   8 4.11530 3.55422  10
  -4   0  -8 8.57324 4.19720  23
  -4   0   8 2.69271 2.74961  11
  -4   0   8 14.6160 5.00722  13
   0   4 -10 2103.07 62.5546  14
   0   4 -10 2004.81 54.2157  18
   0   4 -10 2012.49 62.6762  26
   4   0  10 2094.73 54.9524  17
  -4   0  10 1985.79 57.4027  11
  -4   0  10 2086.02 59.2668  32
   4   0 -10 1985.62 49.4216   8
   0   4 -10 2104.28 63.8357  24
   0   4 -10 2077.91 64.9255  27
   0  -4  10 2156.55 55.9868   9
   0   4  10 2020.55 51.1473   9
  -4   0 -10 2087.50 62.6778  14
  -4   0  10 2023.70 59.5931  13
   0  -4 -10 2062.32 54.1076  23
  -4   0  10 2126.11 65.5430  19
   4   0  10 2067.69 54.0311  11
   0   4 -12 199.190 18.3939  26
   4   0  12 218.436 15.6975  17
  -4   0  12 204.024 16.5762  13
   0   4 -12 193.820 14.5097  18
   0   4 -12 212.361 19.5871  24
   0   4 -12 153.440 17.3364  27
  -4   0  12 167.567 15.1900  32
   0   4 -12 159.788 16.0179  14
   0  -4 -12 196.317 16.3845  20
  -4   0 -12 177.218 17.0426  14
  -4   0  12 207.466 19.7081  19
  -4   0  14 272.799 20.3637  13
  -4   0 -14 289.550 23.0550  14
   0   4  14 293.912 24.7100  17
   0   4 -14 266.543 21.1876  14
  -4   0 -14 303.572 25.3089  20
   0   4 -14 271.125 24.2115  27
   0   4  14 297.451 24.9229  13
   0   4 -14 287.014 18.8030  18
   0  -4 -14 278.033 21.3289  20
  -4   0  14 302.580 25.8615  19
   0   4 -14 282.852 23.9107  26
   0   4 -14 287.864 24.4615  24
  -4   0  14 262.723 19.5355  32
   0   4 -16 650.901 39.7373  24
   0   4 -16 682.997 37.9802  26
  -4   0 -16 678.980 36.4466  14
   0  -4 -16 635.899 35.3360  20
  -4   0  16 602.783 39.1216  19
  -4   0  16 658.141 32.0641  13
   0   4 -16 649.688 30.1767  18
   0   4 -16 676.270 40.2231  27
   0   4  16 685.351 39.4653  13
   0   4 -16 607.932 32.9472  14
  -4   0 -18 448.211 28.8310  14
   0   4  18 488.856 32.6574  13
   0   4 -18 475.092 31.5722  26
   0   4 -18 512.736 36.0571  24
  -4   0 -18 503.618 36.0620  27
   0  -4 -18 465.878 31.0451  20
   0   4 -18 488.560 33.9788  27
  -4   0  18 494.176 36.8013  19
  -4   0  20 67.7503 13.1624  29
   0   4 -20 56.8694 11.2864  26
   0  -4 -20 74.4894 12.6379  20
   0   4 -20 56.5234 12.1535  24
  -4   0  20 81.8678 14.5972  19
   0   4 -20 48.9728 10.8217  27
   0   4  20 68.5975 11.2761  13
  -4   0 -20 67.9018 13.5409  27
  -4   0  22 8.26027 6.32250  19
  -4   0  22 12.8046 6.53975  29
  -4   0 -22 12.2941 7.06642  27
   0   4 -22 5.91468 5.14872  28
   0   4 -22 20.6444 7.93809  24
   0   4 -22 10.2239 4.57071  26
   0   4  22 4.51168 6.90615  19
   0   4 -24 521.757 25.1938  24
  -4   0 -24 446.127 25.5292  24
   0   4  24 530.295 28.4488  19
   0   4 -24 443.498 24.6792  28
   4   0 -24 496.952 24.9009  28
   4  -1  -1 4561.83 96.0701   8
  -4  -1  -1 4378.28 85.6121  11
   1  -4  -1 4542.82 97.3993   9
  -4   1  -1 4648.19 97.1226   8
  -1   4   1 4748.26 98.6122   9
   4  -1  -1 4421.34 96.6261  12
   1  -4  -1 4491.70 94.9215  11
   1  -4   1 4623.88 98.7165   9
   4  -1   1 4522.77 88.5167  10
   1  -4   1 4501.08 94.9420  11
  -1  -4  -1 4560.87 94.1395  10
   1   4  -1 4731.29 99.3265   9
  -4  -1   1 4332.14 86.6772  11
   1  -4   1 4288.32 95.8949  10
  -4  -1  -1 4417.20 96.9498  12
   1  -4  -1 4505.69 96.0388  10
  -1  -4  -1 3971.79 94.9417  11
  -1  -4   1 4544.25 93.9389  10
  -1  -4   1 4630.67 96.7391  11
  -4  -1   1 4478.36 92.4610   8
  -4  -1  -1 4633.02 95.3276   8
  -4   1   3 8678.51 165.291  11
  -1  -4   3 8641.85 163.930   8
   1  -4  -3 8730.18 174.542  11
  -1   4   3 8925.24 175.925   9
  -4   1  -3 8714.63 176.556   8
   1   4   3 9318.75 174.581  10
   1   4  -3 8939.20 177.651   9
  -4  -1   3 8930.23 177.898  12
  -1   4   3 9034.54 175.140  11
  -1   4   3 9332.57 176.188  10
   4  -1  -3 8705.82 174.196   8
  -4  -1  -3 8720.99 174.023  12
   1   4   3 8892.02 178.730   9
   1  -4   3 9098.16 170.479   8
  -4  -1  -3 9156.38 176.408   8
  -4  -1  -3 8672.01 165.982  11
  -4   1   5 112.433 7.40338  10
   1  -4   5 119.446 7.62591   8
   1  -4  -5 143.134 10.6665  11
   1   4  -5 103.746 10.1860  14
  -1   4  -5 117.443 10.3535  14
   1   4   5 108.196 9.55086  11
   4   1  -5 116.009 6.97384   9
  -4  -1  -5 99.1980 8.75130  23
  -1   4   5 114.560 9.62145  11
  -4   1   5 102.365 7.46565  11
   4  -1   5 115.410 6.20752  11
  -4  -1  -5 107.429 8.15988  12
  -4  -1   5 120.765 10.3988  19
   1   4  -5 105.932 9.65993  24
   1   4   5 137.614 11.0537   9
  -1   4  -5 113.457 10.1921  27
  -4  -1   5 106.012 9.70007  29
  -1   4  -5 110.011 9.60226  24
  -4  -1   5 104.684 9.21670  13
   1   4  -5 99.5591 9.02640  28
  -1   4   5 98.2177 9.17619  10
   4   1   5 112.093 7.14735  11
   1   4  -5 122.599 10.1561   9
   1   4  -5 121.756 10.7338  27
  -1   4   5 124.891 9.41482   9
  -1  -4   5 109.619 9.73630   9
   1   4   5 105.324 9.07420  10
   4  -1  -5 111.868 8.93480   8
  -4  -1  -5 120.838 10.7372   8
  -4  -1   5 108.241 9.59447  12
   1  -4   5 113.930 10.0140   9
  -1   4  -5 107.608 9.37178  26
  -4   1   5 107.970 10.0056  13
   1   4  -5 103.598 9.25579  26
   4   1   7 6945.30 137.927  11
   4  -1   7 6874.91 135.997  11
   1   4  -7 6713.56 147.241  14
  -4   1  -7 6917.38 139.651  15
  -4  -1   7 7302.16 144.781  12
   1   4  -7 7185.20 150.052  27
   1   4   7 7128.70 145.175  10
  -4  -1  -7 6789.19 133.966  12
  -1  -4   7 7059.84 143.843   9
  -4  -1   7 6911.75 148.300  19
   1   4   7 6941.98 146.050  11
  -4  -1  -7 6727.08 148.461   8
  -1   4   7 6589.65 145.179  10
  -4   1  -7 6892.58 147.570   8
  -4   1  -7 6950.76 144.227  23
  -1   4  -7 6982.83 149.035  14
  -1  -4  -7 6809.40 140.244  23
  -1   4  -7 7000.04 142.585  18
  -4   1   7 6772.71 147.406  19
   1   4  -7 7208.86 147.932  24
  -4  -1   7 6954.43 147.438  29
  -1   4   7 6941.10 139.018   9
   1  -4   7 7473.92 147.167   9
   4   1  -7 6680.84 128.415   9
  -4  -1   7 6814.44 143.052  11
  -1   4  -7 7043.81 143.617  20
  -4   1   7 6883.08 138.901  10
   1   4   7 6781.47 144.606   9
  -4   1   7 6943.25 141.233  11
  -1   4   7 6973.69 144.873  17
   1  -4  -7 6948.36 145.498  11
  -4   1  -7 7040.61 147.987  14
  -1   4   7 7046.07 145.800  11
  -4   1   7 6940.59 147.591  13
  -4  -1   7 6897.05 143.933  13
  -1  -4  -9 788.005 29.5189  23
   1  -4   9 851.476 31.5150   9
  -4   1   9 829.372 32.5955  32
  -1   4  -9 868.795 36.5671  27
  -1   4  -9 793.588 33.6472  26
  -4   1   9 887.752 34.9783  13
  -4  -1   9 822.821 29.2680  12
  -4   1   9 893.065 36.4549  19
   1   4  -9 857.209 33.9074  14
  -1  -4   9 815.575 27.8852  19
  -1   4  -9 802.364 32.6110  20
   4  -1   9 852.970 27.8970  11
   1   4  -9 812.535 33.9420  24
   4   1   9 787.396 27.8353  11
  -4  -1   9 867.732 35.9601  19
  -1   4  -9 808.079 34.5855  14
  -1  -4   9 815.978 29.1584   9
   1   4   9 822.545 30.2187   9
  -1   4   9 821.224 33.4935  17
  -4   1   9 834.079 29.3784  10
   1   4   9 828.353 31.8628  10
  -1   4   9 769.357 24.3879   9
  -1   4  -9 809.513 30.6131  18
  -4   1  -9 822.166 33.0173   8
   1  -4  -9 821.476 27.9911  20
   4   1   9 816.387 30.3866  17
  -4   1  -9 812.685 34.1625  14
  -4  -1   9 809.451 31.1265  13
  -4  -1   9 779.182 30.8733  11
   1   4  -9 792.248 34.9500  27
  -4   1   9 843.292 30.8927  11
   1   4  11 2650.97 76.8978  17
  -1   4 -11 2613.64 78.6665  27
  -1   4  11 2563.35 75.2107  17
   1   4 -11 2648.47 72.3552  14
   1  -4 -11 2569.20 66.4034  20
  -4   1  11 2557.47 71.7756  32
  -1  -4  11 2496.02 62.5059   9
  -1  -4 -11 2511.62 67.9537  23
  -4   1  11 2576.22 73.6169  13
  -1   4 -11 2525.59 76.1445  24
  -4  -1  11 2552.53 76.9425  19
   1   4  11 2514.92 63.4551   9
  -1   4  11 2563.73 78.1119  13
  -4  -1 -11 2513.96 74.7602  23
   1   4 -11 2441.98 75.6452  27
  -1  -4  11 2626.33 66.1490  19
   4   1  11 2576.64 65.5877  11
  -1   4 -11 2556.08 74.9492  20
  -4   1 -11 2536.19 75.0299  14
  -1   4 -11 2441.28 73.7808  26
   4   1  11 2483.59 68.8738  17
  -1   4 -11 2502.09 74.3081  14
   1   4 -11 2581.65 75.7692  24
   1  -4 -11 2470.35 60.3836  12
  -4  -1  11 2481.32 67.7823  13
   4   1  13 2283.02 68.1205  17
  -1  -4 -13 2185.78 66.0035  23
  -4  -1  13 2160.83 64.0049  32
  -1   4 -13 2302.06 75.9937  24
  -4   1  13 2409.20 72.2475  13
  -1   4  13 2225.85 76.0068  13
  -4   1 -13 2197.59 72.5980  14
  -4   1  13 2243.71 68.7756  32
  -4  -1  13 2380.07 77.5474  19
  -1   4 -13 2248.33 74.7288  20
   1   4 -13 2171.79 73.8591  27
  -4  -1  13 2351.56 65.1103  13
  -4   1 -13 2160.90 74.0231  20
   1   4 -13 2221.53 67.4049  14
  -4  -1 -13 2256.98 70.7633  14
  -1  -4  13 2406.54 65.2310  19
   1  -4 -13 2347.43 66.4035  20
  -1   4 -13 2165.04 71.3345  14
   1   4  13 2253.07 75.6366  17
   1   4 -13 2307.86 74.9306  24
  -1   4 -13 2159.17 71.4906  26
  -1   4 -13 2381.63 78.5019  27
   1   4 -15 381.181 28.2725  26
  -1  -4 -15 380.273 27.5815  20
  -4   1  15 315.978 23.7593  13
  -1   4 -15 355.113 28.8255  24
  -4   1 -15 325.580 25.9083  14
  -1   4 -15 378.926 29.8769  27
  -4   1  15 383.054 29.9649  19
  -4   1 -15 356.395 28.5228  20
  -4  -1  15 391.427 22.7640  32
   1   4 -15 334.338 22.9305  14
   1   4  15 388.090 29.6461  17
  -1   4 -15 363.913 26.1001  14
   1   4 -15 327.572 26.6392  27
   4   1  15 426.442 26.7478  17
  -4  -1 -15 378.533 25.9762  14
   1  -4 -15 359.238 24.3603  20
  -1   4 -15 436.643 28.8564  26
  -1   4  15 397.979 29.7586  13
   1   4 -15 381.121 29.0010  24
   1   4  15 380.533 28.5569  13
  -1   4 -15 387.091 24.5099  18
  -4  -1  15 425.657 30.9726  19
  -1  -4  15 399.431 24.1804  19
  -4   1 -17 2082.84 72.8435  14
  -1   4  17 2166.43 77.4847  13
   1  -4 -17 2113.94 69.7470  20
   1   4 -17 2163.89 77.7719  24
  -4   1  17 2168.25 81.8041  19
  -4  -1 -17 2119.96 81.9082  20
   1   4  17 2181.94 76.3265  13
  -4  -1 -17 2161.05 69.7134  14
  -1   4 -17 2259.80 80.9811  24
  -1  -4 -17 2139.48 75.6059  20
  -1   4 -17 2021.11 78.9772  27
  -4   1 -17 2150.93 81.6288  27
  -4  -1  17 2084.98 75.9660  29
   1   4 -17 2275.87 77.5633  27
  -4   1  17 2038.81 68.0381  13
   1   4 -17 2178.09 76.4127  26
  -4   1 -17 2170.25 82.1079  20
  -1   4 -17 2215.17 71.8826  14
  -1   4 -17 2003.98 66.0157  18
  -4  -1  17 2227.59 81.2985  19
  -1   4 -17 2186.07 73.5149  26
   1  -4 -19 33.8704 9.35593  20
  -1   4 -19 59.3144 13.2852  24
   1   4 -19 45.8133 10.5697  27
  -4   1 -19 86.3306 15.4878  27
   1   4 -19 67.0425 13.1861  24
  -1   4 -19 60.3090 10.9722  26
  -4  -1  19 58.6608 13.5546  19
  -4  -1 -19 56.9552 12.2312  27
  -4  -1 -19 67.5745 15.4015  20
  -4   1 -19 33.0793 11.1302  20
  -4   1 -19 65.2024 11.1904  14
  -1   4 -19 60.2051 10.0045  18
   1   4  19 57.0286 11.1612  13
   1   4 -19 30.1592 9.37433  26
  -1   4  19 55.3057 11.1460  13
  -1  -4 -19 66.5613 13.3038  20
  -1   4 -19 57.4509 13.4751  27
  -4   1  19 57.7794 13.2282  19
  -4  -1  19 76.1153 13.4230  29
  -1   4 -21 1150.03 53.1331  24
  -4  -1 -21 1225.53 50.9939  27
  -4  -1 -21 1291.01 58.0223  20
  -4   1  21 1153.41 52.8132  29
  -4  -1  21 1201.87 49.5705  29
   1   4 -21 1121.08 46.9964  26
  -1   4 -21 1144.13 43.1831  26
   1   4 -21 1244.14 55.4375  28
  -1   4  21 1165.25 45.6708  13
   1   4 -21 1254.91 51.8455  24
  -4   1 -21 1109.06 51.1946  27
  -4   1  21 1180.89 55.0632  19
  -4   1 -21 1238.27 56.2030  20
  -1  -4 -21 1219.42 50.1934  20
  -1   4 -21 1212.10 51.6972  27
  -4   1  23 420.177 26.5890  29
   4  -1 -23 459.196 25.7330  28
  -4   1 -23 485.056 29.0267  24
   1   4 -23 472.503 23.0518  26
  -4  -1 -23 442.459 23.6270  27
   1   4 -23 479.460 28.4739  28
  -4  -1  23 392.960 22.7880  29
  -4   1  23 447.222 28.1715  19
  -1   4 -23 404.163 26.2493  24
  -1   4  23 451.529 29.2489  19
  -4  -1 -23 417.900 28.3543  20
  -4   1 -23 455.550 28.8358  20
   4   1 -23 450.933 27.2711  28
   4   1 -23 422.894 23.3165  26
  -1   4 -23 451.082 26.0894  28
  -4   1 -23 398.514 24.3080  18
   1   4 -23 462.903 24.9862  24
   1   4  23 439.756 28.5037  19
  -4   1 -23 407.653 24.9632  27
   2  -4   0 4130.36 88.9580  10
   2   4   0 4056.52 91.6662   9
   4  -2   0 3948.47 83.2153  10
  -2  -4   0 3951.31 83.9998  10
   2  -4   0 3970.06 85.3311  11
   2  -4   0 4136.68 90.3899   9
  -2  -4   0 3987.88 88.4531  11
  -4  -2   0 4077.22 85.3055   8
   4  -2   0 4088.14 89.3136  12
   2  -4   2 380.654 18.6619   9
   4  -2  -2 393.982 18.1680   8
  -4  -2  -2 406.051 17.7816   8
   2  -4   2 393.558 17.0610   8
   2  -4   2 391.878 17.9809  10
  -2  -4  -2 404.559 17.9362  11
   4  -2   2 417.108 17.9162  12
  -4  -2  -2 396.430 17.5162  25
  -2  -4   2 367.054 15.2555  10
   2   4  -2 372.066 18.4700   9
  -4  -2   2 387.477 14.0710   8
  -2   4  -2 382.451 16.9998  18
   4  -2   2 412.966 18.7152   8
   2  -4  -2 401.611 17.8048   9
   2   4  -2 379.589 18.5013  14
   2   4  -2 396.901 17.5977  16
   4  -2  -2 413.435 18.8665  12
   2  -4  -2 390.488 16.5104  11
   4   2   2 361.744 10.7266  10
   2   4   2 367.802 17.5733  21
  -2   4  -2 400.448 17.0401  26
   2  -4   2 414.804 16.6489  11
   2   4   2 385.348 17.3128  16
   2   4   2 378.391 15.7958  10
   2  -4  -2 388.565 17.6319  10
  -4  -2  -4 127.407 10.6012   8
   4  -2   4 116.476 5.92924  11
   2   4  -4 92.0667 8.79193   9
  -4  -2  -4 109.261 9.37758  25
  -4   2  -4 122.190 9.16303   1
  -2   4  -4 105.506 8.66112  30
  -4  -2  -4 110.321 7.69205  11
  -4  -2   4 106.225 9.33782  29
  -4   2   4 121.732 9.11343   3
   2  -4  -4 115.513 8.82928   9
   2   4  -4 132.692 10.6812  28
   2   4   4 96.7665 8.22145  10
  -4  -2   4 111.051 9.41606  13
  -2  -4  -4 104.245 9.21657  11
  -2   4   4 112.949 9.23417  11
  -2   4  -4 127.067 10.1518  27
   4  -2  -4 125.018 7.48092   9
  -2   4   4 112.676 9.63873  10
   4   2  -4 113.025 9.71285  28
   4  -2  -4 130.911 10.3473   8
  -4   2   4 110.516 8.02677  10
  -4   2  -4 116.668 10.0775  14
  -2   4  -4 104.194 9.10171  18
  -4   2   4 92.5873 8.87782  29
   2  -4  -4 117.102 9.20116  11
  -4  -2   4 102.732 4.00010  10
  -4   2   4 114.697 7.20282  11
   2   4   4 105.066 9.50638  16
   4   2  -4 113.385 8.25254   9
   4  -2   4 99.4026 8.24720  12
  -2  -4  -4 118.169 9.35592  23
   2  -4   4 109.377 8.55281   8
  -2   4  -4 108.127 9.88659  14
   2   4   4 124.269 11.0622   9
  -2   4   4 117.204 9.15651   3
  -2   4  -4 107.470 8.89573   5
  -2   4   4 118.826 10.5935  13
   2   4  -4 117.091 10.5956  14
   2   4   6 1561.09 42.7914  10
  -4  -2  -6 1531.09 40.5128  11
  -4   2   6 1527.27 39.9840   3
   2  -4   6 1531.98 45.6656   9
  -2  -4  -6 1476.35 42.4544  23
   2   4  -6 1312.83 44.0356  28
   2   4  -6 1538.81 46.2506  14
   4   2   6 1548.15 39.8389  11
  -4   2  -6 1538.02 45.1217   8
   4  -2  -6 1401.46 31.1766   9
  -2   4  -6 1485.95 46.7000  14
   2  -4  -6 1471.27 43.0155  11
   4   2  -6 1391.51 44.3383  28
   4   2  -6 1455.68 36.9668   9
  -2   4   6 1478.56 44.6024  10
  -2   4  -6 1472.48 40.7379   5
  -2   4  -6 1496.47 44.0278  26
  -4   2  -6 1494.72 40.1266   1
  -4   2   6 1498.92 39.9731  11
   2   4  -6 1526.44 43.0225   9
  -4   2   6 1514.02 40.5605   1
  -2   4  -6 1525.71 44.7241  24
  -4   2   6 1512.39 41.0449  22
  -4   2   6 1432.10 43.8844  32
  -2   4   6 1541.98 42.5281  17
  -4  -2   6 1463.02 43.9030  29
  -2   4  -6 1514.68 40.9897   3
   4  -2  -6 1508.51 43.9731  12
  -4   2   6 1490.64 46.6586  13
  -2   4  -6 1518.13 43.9398  18
  -2   4  -6 1527.27 46.4581  27
  -4  -2   6 1519.10 44.4785  12
  -4   2   6 1518.12 40.8494  10
  -2  -4  -6 1496.33 43.9363  11
   2   4  -6 1446.23 44.3424  24
  -4  -2   6 1534.75 42.9890  13
  -4   2  -6 1484.47 39.8378   3
  -4   2  -6 1480.36 41.7680  15
  -2   4   6 1494.09 40.4051   3
  -4   2   6 1476.20 44.1484  19
  -2   4   6 1543.78 41.9400   5
   2   4   6 1569.53 44.7453  11
  -2   4   6 1418.08 42.8546  11
   4  -2   6 1512.53 36.9007  11
  -2   4  -6 1391.85 43.7015  15
  -4   2   8 1346.97 36.1493   2
   2   4   8 1293.90 40.5596  10
  -2   4  -8 1338.01 43.5641  26
  -2   4   8 1281.37 37.2020   5
  -2   4   8 1343.49 42.7610  17
  -2  -4  -8 1277.67 41.6795  11
  -4   2  -8 1290.81 34.9318  33
  -2   4   8 1364.87 42.4085  11
  -4  -2   8 1250.46 39.2587  13
  -2   4  -8 1346.20 36.9481   5
  -4   2  -8 1214.58 34.8218   2
  -2   4   8 1274.70 35.8089   6
  -4   2  -8 1277.93 35.7743   1
   2   4   8 1283.38 36.7551   4
  -4   2  -8 1279.45 41.8596   8
  -2   4  -8 1289.97 45.6017  14
   2   4  -8 1303.20 36.2799   4
   4   2   8 1294.46 38.0751  11
   2  -4  -8 1194.84 40.5635  11
   4  -2   8 1319.51 36.5426  11
  -2   4  -8 1261.21 40.2587  20
  -4   2  -8 1264.48 40.6430  15
  -2   4   8 1324.47 47.0280  13
   2  -4   8 1352.64 42.9949   9
  -2  -4  -8 1240.76 40.5670  23
  -4   2   8 1261.25 35.8517   1
   2   4  -8 1304.29 43.6037  14
  -2   4   8 1221.47 35.1997   3
   2   4  -8 1309.41 43.7912  24
  -2   4  -8 1310.72 44.3899  15
  -4  -2   8 1288.28 42.8520  29
  -4  -2  -8 1297.95 43.6655  23
  -4   2   8 1373.57 46.5461  13
  -2   4   8 1388.04 43.8126  10
  -4   2   8 1294.44 44.7122  19
   2   4  -8 1294.39 45.3904  27
  -4   2  -8 1347.87 36.5121  26
   2   4   8 1258.16 43.8751  17
  -4  -2   8 1353.11 45.6764  19
  -4  -2  -8 1266.81 33.4562  12
  -2   4  -8 1319.31 36.5069   3
  -4   2  -8 1330.50 45.5594  14
  -4   2   8 1316.67 43.5404  32
  -4   2   8 1298.58 39.4628  11
  -4   2   8 1317.19 39.3684  10
  -4   2   8 1374.06 40.1178  22
  -2   4  -8 1255.87 41.9472  18
  -4  -2   8 1343.90 40.5564  12
   2   4   8 1313.94 42.0189  11
  -4  -2  10-0.98696 3.02072  13
   2   4  10 2.17306 3.75155   9
  -2   4 -10-1.39997 4.08528  26
  -4   2 -10 1.55892 2.59351  26
  -4  -2 -10 4.46811 4.34614  23
  -4   2  10-1.56978 4.09720  13
  -2   4 -10 10.2090 5.20746  27
   2   4 -10 1.42144 3.71005  24
   2  -4 -10 1.68032 2.90096  12
   2   4 -10 1.26505 4.66947  14
  -4  -2  10 1.36377 3.97966  29
  -4  -2  10 5.35686 3.39698  12
  -4   2 -10-1.31915 4.03731  20
  -2   4  10 1.69373 4.94245  13
  -2  -4 -10 6.12052 4.79241  23
  -4   2 -10 3.14675 4.10657  14
   2   4  10 1.54665 4.28167  17
   2   4 -10-1.53192 4.47030  27
   4   2  10 1.28917 4.28926  17
  -4   2  10 1.03565 3.02222  10
  -2   4 -10 4.76790 4.14813  14
  -4   2  10-1.61639 4.21884  19
  -4  -2  10 1.56533 4.79073  19
  -2   4 -10 5.22127 4.50693  20
   4   2  10 0.95229 2.48564  11
  -2   4 -12 362.727 25.7953  14
  -4   2 -12 373.327 26.3385  14
  -2   4 -12 394.441 28.3601  27
   2   4 -12 420.009 27.2731  27
  -2  -4  12 447.428 24.5854  19
  -2   4  12 414.796 28.8440  13
   2   4 -12 421.343 24.1036  14
   2   4 -12 419.683 26.6960  24
  -2   4 -12 406.905 25.9670  26
  -4   2 -12 435.634 20.3040  26
  -4   2  12 427.850 26.0488  32
  -4  -2  12 410.382 27.6673  19
  -4   2  12 395.796 27.9540  19
  -2   4 -12 386.781 25.5627  20
  -2  -4 -12 428.598 25.0805  23
   4   2  12 399.789 25.1301  17
  -4   2  12 388.202 26.4519  13
  -4   2 -12 442.878 27.4866  20
   2   4  12 439.575 28.6019  17
  -4  -2  12 373.553 25.0324  29
  -4  -2 -12 440.390 28.0612  23
   2   4  14 698.270 39.5518  17
  -2   4 -14 758.642 42.5672  27
  -4  -2 -14 691.977 35.2697  14
  -2   4 -14 652.439 37.3989  14
  -2   4  14 735.766 40.8635  13
   4   2  14 730.327 37.3929  17
  -4   2 -14 800.646 43.4223  27
  -4  -2 -14 685.999 38.9649  23
  -4  -2  14 750.937 31.1038  32
  -2   4 -14 733.841 37.2661  26
  -2  -4 -14 699.384 35.9314  23
   2   4 -14 764.303 39.3563  24
  -4  -2  14 713.254 39.9993  19
  -4   2 -14 759.352 40.2915  14
   2   4 -14 774.960 33.5205  14
  -4  -2  14 786.524 39.1935  29
  -2  -4  14 737.896 34.7499  19
   2   4 -14 789.038 39.7648  27
  -4   2 -14 797.954 41.2230  20
  -4   2  14 710.942 37.9804  13
  -2   4 -14 799.276 40.9145  20
  -2   4 -16 63.5674 14.0828  27
  -2   4 -16 69.5537 13.5067  20
  -4   2 -16 59.2887 12.9416  20
  -2   4 -16 61.6762 12.7656  14
  -4  -2  16 61.2713 12.1172  29
   4   2  16 79.0790 13.5368  17
  -2   4 -16 50.9177 11.7973  24
  -4   2 -16 61.9473 11.7788  14
  -4   2 -16 75.2624 14.9223  27
  -4   2  16 77.7743 13.1305  13
  -2   4 -16 58.5861 11.0838  18
   2   4  16 50.3636 11.6700  17
  -4  -2  16 72.0856 14.0660  19
  -2   4  16 60.0249 12.5809  13
  -2  -4 -16 62.5381 12.5108  20
  -4  -2 -16 69.4024 14.6134  20
  -2   4 -16 49.0573 10.7886  26
   2   4 -16 71.1222 13.6782  24
  -4  -2 -16 47.3350 9.80347  14
  -2   4  18-2.81258 6.86806  19
   2   4 -18 14.0790 7.18273  26
  -2   4 -18 8.12634 7.90554  27
  -4   2 -18 5.30539 5.99753  20
  -2   4  18 11.5512 7.38613  13
  -2   4 -18 13.8464 7.52713  14
  -2   4 -18 5.54843 5.66198  18
   2   4  18 10.7366 6.86545  13
  -2   4 -18 5.32926 6.02450  24
   2   4 -18 6.50326 6.63580  24
  -2  -4 -18 21.7609 9.72624  20
  -2   4 -18 8.73050 6.24187  26
  -4   2  18 3.82012 5.57539  13
  -4  -2 -18 11.2517 7.34300  20
  -4   2 -18 5.54369 7.23579  27
  -4   2 -18 6.25039 5.76934  14
  -4  -2  18 9.78992 7.82473  19
  -4  -2  18 12.2191 7.27957  29
  -4  -2  20 405.532 26.9094  29
  -4   2 -20 462.180 27.5106  14
   2   4 -20 427.448 29.0387  24
  -2   4 -20 426.126 32.1129  27
  -4  -2 -20 473.557 34.8151  20
   2   4  20 430.273 27.2407  13
  -2   4 -20 454.687 27.0114  18
  -2   4 -20 462.228 34.0131  24
   2   4 -20 461.582 30.4382  26
  -2  -4 -20 457.323 31.7979  20
  -4   2 -20 451.664 33.4373  27
   4   2 -20 417.428 32.4253  28
  -2   4 -20 446.835 24.9837  26
  -4   2  20 445.850 33.6701  19
  -4   2 -20 441.325 33.3534  20
  -2   4  20 416.435 28.2441  13
  -4  -2 -20 438.159 29.6845  27
  -4   2 -22 75.6841 12.5769  27
   4   2 -22 141.471 17.1303  28
  -2  -4 -22 87.8981 13.0247  20
  -4   2  22 83.1064 13.8430  29
   2   4 -22 98.5240 12.6180  26
   2   4 -22 75.9069 13.4870  28
  -4   2 -22 79.3527 13.1117  24
  -4  -2 -22 103.412 12.3438  27
  -2   4 -22 102.299 14.3123  24
  -2   4 -22 99.2626 14.0305  27
  -4   2 -22 106.792 13.5237  18
   2   4 -22 95.5856 11.8005  24
  -4   2  22 58.8339 12.5238  19
   4   2 -22 89.5522 12.4955  26
  -4  -2 -22 87.6372 14.3181  20
  -2   4  22 113.057 12.4861  22
   4   2 -24-1.27055 3.70751  28
   2   4  24 1.37235 3.79905  19
  -4   2  24 1.28125 3.73872  29
  -2   4 -24 1.28678 3.93813  24
  -2   4  24-2.72867 4.17549  29
   2   4 -24 1.32971 3.88015  28
  -4  -2 -24-2.79644 4.27919  20
  -4   2 -24 1.32719 4.06180  24
   4  -3  -1 19.1300 3.78950  10
   3   4   1 30.7930 5.95411   9
  -3  -4  -1 21.8483 4.33919  11
  -4  -3  -1 17.8386 3.78695  11
   4  -3   1 23.6823 2.77083  11
  -4  -3   1 21.1658 3.94682  11
   3  -4   1 24.3517 5.14639   9
   3  -4   1 17.3636 3.38327  11
   3  -4  -1 15.9751 3.31279  11
   3   4   1 17.8644 4.57587  16
  -3   4   1 23.5536 4.63780  22
  -4  -3  -1 16.4310 4.24038  25
   4  -3  -1 20.4694 4.27465   9
  -4   3   1 25.1286 4.87780  33
   4  -3   1 22.1288 4.21634  10
   3  -4   1 11.6883 3.63620   8
   4   3  -1 15.5886 3.94401  16
  -4  -3   1 17.5519 4.44904  25
   3  -4  -1 22.4759 4.42725  10
  -4  -3   1 29.2273 3.99056   8
   4  -3   1 29.9524 5.38955  12
   4  -3  -1 19.7915 4.48878   8
   3   4  -1 25.2260 5.39103  21
  -3   4   1 30.1185 5.48813  33
   3   4  -1 29.0378 5.68246   9
  -3  -4   1 28.4777 5.07350  11
   4  -3  -1 29.0484 5.34182  12
  -4   3   1 19.9874 4.50479  22
   3  -4   1 19.1366 4.30941  10
   3   4  -1 23.6947 5.01759  16
  -4  -3  -1 23.2427 4.22061   8
   3   4   1 20.7709 4.80883  21
   4  -3  -1 16.5056 2.59023  11
  -3   4  -1 21.0255 4.86734   6
  -4   3  -1 27.0288 4.76699  18
  -3   4  -1 18.7930 4.12823  30
  -3   4   1 24.2377 4.87568   3
   3  -4  -1 17.9426 4.34225   9
   3  -4  -1 22.3113 4.74816   8
  -4   3  -1 27.9669 5.08432   1
  -4   3   1 38.8605 5.77449   3
  -4  -3   1 32.4325 5.45099  29
  -4   3   3 95.7438 9.12513   1
   3  -4   3 75.4984 8.83183   9
   4  -3  -3 82.4056 6.33955  11
   3   4  -3 87.4085 8.83431  21
  -4   3   3 80.2108 8.32664   6
  -4   3  -3 71.8236 7.82126   3
  -3   4  -3 78.7892 7.56011  30
   4   3  -3 91.4825 8.66711   9
  -3   4  -3 97.5411 9.55446  14
   3   4   3 80.1645 8.70189  16
  -3   4  -3 104.295 9.39705  18
   3  -4  -3 89.0571 8.06165   9
  -3   4  -3 80.0510 8.27566  26
   3   4  -3 75.0173 8.52227  16
  -4   3   3 91.0869 8.57831  32
   4  -3   3 84.5499 8.18104  12
  -3  -4  -3 93.6438 8.63971  11
   4   3  -3 85.2405 9.08712  28
  -4  -3   3 91.6860 8.56253  29
  -3   4   3 76.2837 8.63672  13
   4  -3   3 88.3075 5.44329  11
  -3   4  -3 82.3584 8.09941  33
   4   3   3 88.3560 5.87345  10
   3  -4   3 90.5778 7.19375  11
  -3  -4  -3 90.4084 9.02875  23
  -4  -3  -3 98.6161 9.32062  25
   4  -3  -3 113.772 8.37905   9
   4   3   3 77.0957 7.96480  16
   3  -4   3 88.4773 8.56765   8
  -3   4  -3 85.7023 8.44958   2
  -3   4   3 90.4441 8.44018  32
  -4   3  -3 89.3781 8.68633   1
  -4   3  -3 101.250 8.93132   2
  -3   4   3 80.9310 8.51900   6
  -4   3   3 92.8633 8.69861   3
  -3  -4   3 70.5108 3.60134   8
   3   4  -3 92.3467 8.99582   9
  -3  -4  -3 75.2469 7.85344  25
  -4   3  -3 91.2106 8.76185  18
  -3   4  -3 77.2712 8.48333   6
  -3   4   3 89.8676 8.76673   3
  -4   3   3 93.1615 9.49193  13
   3   4  -3 79.5555 8.81559  28
  -4   3  -3 84.8164 8.40514  15
  -3   4  -3 82.6586 8.57230   3
  -4   3   3 81.0668 8.18035  22
  -4   3   3 101.601 9.00425  33
  -3   4   3 92.4787 8.74746  33
   3   4   3 82.4530 6.87420  10
  -3   4   3 69.5856 7.79799   2
   4  -3   3 94.2367 9.09805   8
  -4   3  -3 83.2887 8.67169   6
  -4   3  -3 95.6155 8.52929  33
   3  -4  -3 87.3067 7.49891  11
   4  -3  -3 85.3303 8.81155  12
  -4   3   3 87.7473 8.43160   2
  -4   3  -3 76.5850 8.45574  14
  -3   4  -3 72.8045 7.89971  15
  -4   3  -5 4.54663 2.88562  33
   3   4  -5 13.5341 5.09996  28
   3  -4  -5 13.0099 3.43218   9
  -4   3  -5 11.4853 3.63255   1
   3   4  -5 7.65040 3.42124   9
   4   3   5 7.22486 2.46247  10
  -3   4   5 10.7073 4.52801  13
  -3   4  -5 4.02208 3.59563  27
  -3   4   5 12.1812 4.49389  22
   4  -3  -5 5.34516 2.28960   9
  -3   4  -5 11.4986 4.00331  33
  -3   4   5 4.68891 2.50102  11
  -4   3  -5 6.27725 3.60899  15
   3  -4  -5 7.81855 3.14715  11
  -4  -3  -5 6.61738 3.18465  11
  -3   4  -5 9.46625 3.55341   3
   4   3  -5 7.21108 3.12343   9
  -4   3  -5 4.95059 3.40712   3
  -3   4   5 3.28651 2.83941   6
  -3   4   5 8.15592 3.45098   3
  -4   3  -5 4.70059 2.89424   2
  -4   3  -5 9.33744 3.21339  26
  -3   4  -5 7.20057 3.46492   2
   4   3  -5 3.31520 3.53448  28
  -3   4  -5 6.77503 3.68438  15
  -4   3  -5 5.59521 3.57913  14
  -4   3   5 3.25982 2.71414   2
  -3  -4  -5 7.82248 4.03698  23
  -4   3   5 6.91335 3.53170  32
  -3   4  -5 5.72175 3.95292  14
  -3   4  -5 9.12751 3.47483  26
  -3  -4  -5 9.72688 3.55878  11
  -3   4  -5 12.0928 4.14340   6
   3  -4   5 8.26795 3.32779   8
  -3   4   5 7.37256 3.40374  10
  -4   3   5 4.41828 3.05339  22
  -4   3   5 12.7207 3.91461   1
  -4   3   5 9.36108 3.81097  33
  -3   4   5 7.46776 3.33967   2
  -4   3   5 8.83380 2.97140  11
  -3   4  -5 1.01792 2.48814  18
  -3   4  -5 5.93042 3.40981  24
  -4   3   5 8.68117 3.25907  10
   3   4   5 9.75169 3.40329  10
  -3   4   5 3.19130 2.55319  33
  -4  -3  -5 9.13494 4.19036  23
   4   3  -5 7.57695 3.42739  21
  -4   3   5 5.51799 2.81983   3
  -4   3   5 13.7269 4.15033  19
   4  -3  -5 16.2262 4.66212  12
   4  -3   5 7.64882 2.72497  12
  -4  -3   5 4.12237 1.49700  10
  -4  -3   5 7.73153 3.72012  29
  -4  -3   7 37.7524 6.71675  29
  -3   4   7 44.7898 6.71238  11
  -4   3   7 56.2940 6.90027  11
  -3   4  -7 45.5004 7.35218  24
  -3   4   7 37.7292 5.99758   5
  -4   3  -7 41.5077 5.98639   3
  -4  -3  -7 48.7720 6.95458  11
  -3   4   7 48.9680 6.61692   3
  -3   4   7 41.9121 6.06472   6
  -4   3   7 94.6580 11.3155  13
  -4   3   7 40.2904 6.84975  22
  -4   3  -7 37.9972 6.60879   8
  -3   4  -7 26.0188 6.72652  27
  -3   4  -7 45.2981 6.44828   3
  -4   3  -7 53.0508 6.87956  26
   4  -3  -7 49.3654 7.21337  12
  -4   3   7 33.3323 7.15910  32
  -4   3  -7 34.3775 5.71683   1
   4   3   7 42.3869 6.27624  11
  -4   3   7 45.7942 6.69750  10
  -3   4  -7 78.5877 8.19937   5
   3   4  -7 34.9012 7.32011  14
  -3  -4  -7 31.3632 6.58064  23
  -3   4  -7 43.4682 7.16226  26
  -4   3   7 51.6678 6.54588   3
  -3   4  -7 37.4005 7.70647  14
  -3   4   7 44.9972 7.20105  10
   3   4   7 52.6726 7.29597  11
   4   3  -7 40.8869 5.26109   9
   3   4  -7 36.6794 5.82660   9
  -3   4  -7 47.5891 6.67034   6
  -4   3  -7 39.8690 7.14097  15
  -4   3  -7 36.1382 5.45438  33
   3   4  -7 29.6197 6.95838  28
  -3  -4   7 51.7612 6.38851  29
  -4   3   7 39.4452 5.94635  33
  -4  -3  -7 71.4651 9.16097  23
  -3   4  -7 43.6717 7.66147  15
   3   4  -7 35.0197 7.10922  24
   4  -3   7 30.2177 4.93731  11
   4   3  -7 38.4418 8.05658  28
  -4   3  -7 34.8571 5.74671  20
   3  -4  -7 40.3842 6.47143  11
   3  -4  -7 39.1279 6.33424  12
  -4   3  -7 33.4844 5.40123   2
  -3   4  -7 96.0916 8.74333  20
   3  -4   7 49.3021 5.72190  12
  -4   3   7 36.9261 6.96769  19
   4  -3   7 37.1775 4.98059  12
  -4  -3   7 33.7969 6.39974  12
  -4   3   7 41.1734 6.02817   2
  -3   4  -7 58.5538 8.50353  18
  -3  -4  -7 41.6908 6.83498  11
   3   4   7 43.5406 6.03249  10
  -4   3   9 11.8302 5.95306  19
  -4   3  -9 7.56650 3.48531  33
   4   3   9 13.5820 4.39254  11
   3   4   9 19.6238 6.07664  17
  -4  -3   9 37.6612 7.12569  29
  -4   3   9 16.6536 5.95684  13
  -4  -3  -9 17.2766 4.35485   7
  -3   4  -9 10.1824 5.02840  15
  -4   3  -9 17.1907 5.85718  15
  -4   3  -9 12.8768 5.56287  14
  -4   3  -9 19.5552 4.86494  26
  -3   4  -9 26.1593 8.12821  14
   3   4  -9 9.77571 5.82802  28
  -4   3  -9 8.03741 3.24291   3
  -4   3   9 14.6922 5.18317  22
  -3   4  -9 9.94504 4.54807  18
  -4   3   9 15.1720 4.38471  11
  -3   4   9 12.4055 3.82374   5
  -4  -3  -9 12.9040 5.46059  23
   4   3  -9 12.8576 6.11980  28
  -3  -4  -9 11.9295 5.33714  23
   3   4  -9 29.6776 7.03825  14
  -3   4  -9 27.0379 4.90675   3
   4   3  -9 16.1136 5.34417  24
  -3   4  -9 8.82281 4.20067  26
  -3   4   9 8.55032 5.23938  13
   3   4  -9 11.3616 3.50338   4
  -4   3   9 11.3232 4.71558  32
  -4   3   9 33.8903 5.40170   2
  -3   4  -9 12.1112 5.18633  20
  -3   4  -9 9.81418 6.04246  27
  -4   3  -9 12.2480 5.34450  20
  -4  -3   9 9.71205 3.81020  12
   4   3   9 16.7744 6.05516  17
   3   4  -9 11.6247 4.77383  24
  -4   3 -11 47.3270 7.74162  26
   3   4  11 34.5707 8.75097  17
  -3   4 -11 43.3982 8.86851  26
  -3   4 -11 45.1537 9.28436  18
  -3   4 -11 34.0954 8.76614  14
  -3   4  11 25.7774 8.21129  13
  -4   3  11 34.6874 8.37635  32
   4   3  11 30.0814 8.18870  17
  -4  -3  11 30.5003 7.38075  29
  -4   3 -11 45.2980 9.87590  14
   3   4 -11 51.6993 9.43724  24
   3   4 -11 41.7545 7.86204  14
  -3  -4 -11 34.9345 8.05477  23
  -4   3  11 24.8858 8.12367  13
   4   3 -11 32.9404 8.96617  28
   4   3 -11 64.5342 9.11937  24
  -4   3 -11 33.6812 7.90895  20
   3   4 -11 41.2043 10.1039  28
  -3   4 -11 46.5082 8.71836  20
  -4  -3 -11 33.0001 8.50821  23
  -4   3  11 44.3963 9.68026  19
   4   3  13 7.86312 6.79026  17
  -4   3 -13 12.4203 5.37957  26
  -3   4 -13 18.7593 8.09878  27
  -3   4 -13 10.6979 6.84229  14
  -4   3  13 17.1390 7.65925  13
   3   4 -13 13.9961 6.65944  24
  -4  -3  13 15.9927 6.26442  29
  -3  -4 -13 7.46977 5.71890  23
  -4   3  13 19.9550 7.92665  19
  -4   3 -13 12.9158 6.81349  20
  -4   3 -13 9.29986 6.78741  27
   4   3 -13 4.12486 4.21297  24
  -3   4  13 15.7599 8.31259  13
  -3   4 -13 15.1243 6.20611  26
  -4   3 -13 6.47043 6.60400  14
  -4  -3 -13 12.3254 6.83762  23
  -3   4 -13 12.7532 6.93463  20
   3   4  13 12.9081 7.69131  17
   4   3  15 6.57293 6.39349  17
   3   4  15 7.24824 6.68855  17
  -4   3 -15-2.20553 6.10569  20
   3   4 -15 11.5466 6.87775  24
  -3   4  15 7.52457 7.67633  19
  -3   4 -15 5.31233 7.35316  27
  -3   4 -15 9.22159 7.05571  14
  -4   3 -15 2.66214 6.49950  27
  -3   4 -15-2.16427 5.28403  20
  -3   4 -15 1.73128 6.18750  26
   4   3 -15-1.48763 4.34118  24
  -4   3 -15 1.23495 4.10901  26
  -4   3 -15-2.34154 5.71680  14
  -4  -3 -15 3.29377 5.47947  14
  -3   4  15 7.32445 5.03786  13
  -4  -3  15 7.02048 6.27268  29
  -4   3  15 5.09590 7.79801  19
  -4   3  15 4.59066 6.35428  13
  -3   4 -15-2.11865 5.52977  18
   4   3 -17 19.3173 9.19049  28
  -4   3 -17 39.7446 12.0116  27
  -3   4 -17 28.1430 11.0254  27
  -4   3  17 22.6905 9.37260  13
  -3   4  17 24.3959 9.29071  13
   3   4 -17 39.1415 11.8295  28
  -4  -3  17 22.9496 7.47615  29
  -4  -3 -17 22.0581 9.18264  20
  -3   4 -17 23.8825 9.86407  20
  -4   3 -17 51.3044 12.3544  20
   3   4 -17 27.2178 8.23108  24
   3   4  17 17.9070 9.15146  17
  -4   3 -17 18.5936 9.10823  14
  -3   4 -17 15.9938 7.89927  14
  -3  -4 -17 23.0148 8.83857  20
  -3   4 -17 24.2727 7.17273  26
  -3   4  17 16.3535 10.0685  19
   4   3  17 11.4583 7.63542  17
  -4   3  17 16.4731 9.14361  19
  -4   3  17 23.6825 7.43989  22
  -3   4 -17 23.6728 8.43513  18
  -4  -3 -19 2.67913 8.19937  20
   3   4 -19-2.28443 5.16349  26
  -3   4 -19 3.90866 5.70280  14
  -4   3 -19-4.52003 5.89856  18
  -4   3 -19 4.00823 6.91953  14
  -4   3  19-2.68393 8.21404  19
  -3   4 -19-2.68207 7.42474  27
  -4   3 -19 2.42475 6.32852  20
  -4   3  19 1.95958 5.99721  13
   3   4 -19-1.73969 5.07648  24
  -3   4  19 4.30123 5.95352  13
  -3   4 -19 5.87075 5.98906  18
  -4  -3  19 1.55910 4.54952  29
   4   3 -19 2.66001 7.76200  28
   3   4 -19 8.08095 7.86015  28
   3   4  19-1.88105 6.01287  13
  -4   3 -19 5.42538 6.62277  27
  -3  -4 -19 4.92853 6.82180  20
  -3   4  19-2.67415 6.52868  19
   4   3 -21 6.72079 6.53850  28
   4   3 -21-1.85207 5.12878  26
   3   4 -21 5.50517 5.35640  26
  -3  -4 -21 8.22113 5.36586  20
  -3   4 -21 24.0527 8.56147  27
  -3   4  21 20.4747 7.85581  19
  -4   3  21 2.27914 6.65194  29
  -4   3 -21 15.5438 7.38908  27
  -3   4  21 11.6134 5.05353  22
  -3   4  21 6.16596 4.71954  13
  -3   4 -21 8.87571 7.09413  24
   3   4 -21 6.81780 5.93290  28
  -4   3 -21 5.39994 4.69977  18
  -4  -3 -21 4.54109 6.28692  20
  -3   4 -21 11.9734 5.16923  18
  -4  -3 -21 10.4808 5.17123  27
   4   3 -23 8.41994 4.57692  26
  -3   4  23 1.60882 4.69507  29
  -3   4  23-1.60688 4.68941  19
   3   4 -23 2.35237 3.76035  26
  -4   3 -23 4.53292 3.30751  18
  -3   4 -23 3.14433 4.10387  24
  -3   4 -23 5.66035 4.52390  27
   4   3 -23 6.26008 4.56729  28
  -4  -3 -23 12.7470 5.88160  20
  -3  -4 -23 1.38942 4.05495  20
  -4   3  23 1.59597 4.41864  29
  -4   3 -23 7.27153 4.83906  27
  -4   4   0 2819.41 71.6877   3
  -4   4   0 2801.03 66.9484  30
   4  -4   0 2853.08 61.3209  11
  -4   4   0 2911.42 67.4884  13
  -4   4   0 2814.09 71.9340   6
   4   4   0 2815.87 70.4090  21
   4  -4   0 2947.45 71.8701   8
   4  -4   0 2839.06 70.4877   9
   4   4   0 2921.05 73.0880   9
  -4   4   0 2830.79 70.4358  33
  -4   4   0 2872.00 72.1182   1
   4   4   0 2728.25 69.3217  16
  -4  -4   0 2723.43 63.3123   8
  -4   4   0 2847.77 70.6495  22
   4  -4   0 2940.00 68.5037  10
   4  -4   0 2952.59 71.9332  12
  -4  -4   0 2797.50 69.7391  25
  -4  -4   0 2885.48 68.1264  11
  -4   4   0 2751.65 70.6087   2
  -4   4  -2 629.886 25.8225  14
  -4   4   2 611.797 25.5677  33
  -4   4  -2 672.075 26.3947  33
   4   4  -2 623.552 25.9383  16
   4  -4   2 604.020 25.7704   8
  -4   4   2 618.308 25.8990  22
  -4  -4   2 613.995 18.1090   8
  -4  -4  -2 650.517 27.2602  23
   4  -4  -2 600.030 26.2703  12
  -4   4  -2 633.640 26.1500   2
  -4   4   2 614.150 25.7724  13
   4   4  -2 594.489 25.1705  21
   4   4  -2 641.460 26.3827   9
  -4  -4   2 588.512 25.1332  25
   4  -4  -2 663.890 24.8243   9
  -4   4   2 558.609 25.0245   3
  -4  -4  -2 647.133 26.0718  25
  -4  -4   2 563.344 23.5533  11
  -4   4   2 616.482 26.0615   2
   4  -4   2 679.317 27.7469   9
  -4   4  -2 600.561 26.3114   6
  -4   4  -2 665.791 27.2044   1
  -4   4  -2 616.598 25.2170  15
  -4   4  -2 635.450 23.4660  30
  -4   4   2 654.795 24.3860  32
  -4   4  -2 658.776 27.1364   3
   4   4   2 598.288 25.4145  16
   4  -4   2 661.052 25.1625  10
   4  -4   2 631.944 19.6286  11
   4  -4   2 655.863 26.0450  12
   4  -4  -2 625.321 26.6482   8
  -4  -4  -2 632.043 24.1216  11
  -4   4   2 628.806 26.5317   6
   4  -4  -2 638.331 20.8336  11
   4  -4  -4 495.300 19.2334  11
  -4   4  -4 488.267 22.3372   2
   4  -4   4 472.990 23.8106   9
   4  -4   4 479.429 17.2281  11
  -4   4  -4 454.652 23.5780  14
  -4  -4   4 427.364 19.6955  29
   4   4   4 475.342 17.6747  10
   4   4  -4 476.478 21.8054   9
  -4   4   4 466.613 21.7581  33
   4   4  -4 455.381 21.7482  21
  -4   4   4 429.471 21.4224  32
  -4   4   4 473.719 22.2389   3
  -4   4   4 481.819 22.5840   6
  -4   4  -4 474.393 19.6415  24
  -4   4  -4 448.738 21.1999  33
  -4   4  -4 445.813 22.1314   3
  -4  -4  -4 469.286 23.4295  23
   4   4  -4 481.002 23.4319  16
   4  -4  -4 463.484 19.1785   9
   4  -4   4 469.501 22.2585   8
  -4   4  -4 504.042 23.4851   6
  -4   4   4 493.711 21.2415  29
  -4   4  -4 494.389 23.0143  15
  -4  -4  -4 476.937 22.8962  25
  -4  -4  -4 482.854 21.1846  11
  -4   4  -4 491.746 20.5884  30
  -4   4   4 472.439 23.0982  22
  -4   4   4 475.636 22.3433   2
   4   4  -4 457.986 24.0881  28
  -4   4  -4 460.245 21.5540  27
  -4   4  -4 536.416 23.3264  26
   4   4   4 446.084 22.2709  16
   4  -4   4 506.485 21.6637  12
  -4   4   4 483.953 24.7049  13
  -4  -4  -6 1269.80 40.0769  11
  -4   4  -6 1291.58 40.5293   2
  -4   4  -6 1256.31 44.1788  27
  -4   4   6 1314.28 44.2686  32
   4  -4  -6 1298.09 38.7416  11
  -4   4   6 1293.03 40.4520  19
   4   4  -6 1312.75 39.1079   9
  -4   4   6 1296.20 47.6785  13
  -4  -4   6 1200.69 32.4412  10
  -4  -4  -6 1250.82 44.0444  23
  -4   4   6 1295.99 40.8450   6
   4   4  -6 1257.00 46.0633  28
  -4   4   6 1330.20 38.7580  11
  -4   4  -6 1368.18 47.7472  14
  -4   4  -6 1285.89 40.9651  24
  -4   4  -6 1300.91 42.0741  26
  -4   4  -6 1355.69 46.0474  18
  -4   4  -6 1262.45 43.4489  15
   4  -4   6 1283.24 37.5616  12
  -4   4   6 1393.84 45.1262  22
  -4   4   6 1313.79 40.6948   3
   4   4  -6 1366.05 43.4252  21
  -4   4   6 1374.04 42.2074  10
  -4   4  -6 1302.28 36.0465  31
  -4  -4   6 1303.32 39.6355  29
  -4   4  -6 1282.02 39.9329  33
  -4   4   6 1346.76 40.8969  33
  -4   4  -6 1288.02 41.1381   3
   4   4   6 1301.50 36.8663  10
  -4   4   6 1276.19 40.8244   2
   4   4  -8 1232.20 48.6221  28
   4   4   8 1242.83 38.4785  10
  -4   4  -8 1200.72 46.9353  27
  -4  -4   8 1238.21 40.5583  29
  -4   4  -8 1221.15 36.2038  31
  -4   4  -8 1322.00 48.0564  18
  -4   4   8 1261.99 45.8038  22
  -4   4  -8 1212.30 45.4156  15
  -4   4  -8 1358.51 44.0770  26
  -4   4   8 1257.53 44.6854  19
  -4   4  -8 1261.26 39.4301  20
  -4   4  -8 1257.35 38.6097  33
  -4  -4  -8 1244.60 45.8224  23
  -4   4  -8 1306.82 40.2664   3
  -4   4  -8 1278.13 40.2944   5
  -4   4   8 1291.45 39.3216   3
  -4   4   8 1276.33 40.8204   5
  -4   4   8 1255.25 40.2011  11
  -4   4 -10 77.1077 12.8840  14
   4   4  10 95.6053 13.4249  17
  -4   4  10 96.3686 9.50828   5
  -4   4 -10 95.2737 13.7699  27
  -4   4 -10 91.6678 11.2440  20
  -4  -4  10 95.2309 10.8198  29
   4   4 -10 87.5247 13.7190  28
  -4   4  10 91.8828 14.3265  13
  -4   4 -10 120.977 12.8433  26
  -4  -4 -10 95.6209 13.0091  23
  -4   4  10 93.7022 12.5329  22
  -4   4  10 109.483 14.2213  19
  -4   4 -10 106.648 14.4492  18
  -4   4 -10 97.1028 9.32907   3
  -4   4 -10 82.3453 12.2782  15
  -4  -4 -12 593.260 34.6270  23
   4   4  12 619.134 36.2242  17
  -4  -4  12 618.089 29.3914  29
  -4   4  12 614.447 34.2134  22
  -4   4  12 608.009 37.2657  13
  -4   4 -12 675.286 38.6193  14
   4   4 -12 616.955 37.3327  28
  -4   4 -12 651.166 31.7339  26
   4   4 -12 548.656 29.6600  24
  -4   4 -12 565.163 30.6720  20
  -4   4  12 568.534 34.3814  19
  -4   4 -12 597.680 35.4515  18
  -4   4  14 652.325 40.4060  13
  -4  -4  14 682.684 32.4472  29
   4   4 -14 721.080 35.3352  24
  -4  -4 -14 686.700 39.5246  23
  -4   4 -14 685.854 36.8963  20
   4   4 -14 818.252 45.8170  28
  -4   4 -14 701.832 41.5197  14
  -4   4 -14 712.663 34.3812  26
  -4   4  14 671.729 36.7690  22
  -4   4  14 759.446 42.6228  19
  -4   4 -14 789.739 42.5887  18
   4   4  14 694.772 40.7663  17
   4   4  16 220.842 23.8851  17
  -4   4 -16 146.310 18.6420  18
  -4   4 -16 161.188 15.7809  26
  -4   4  16 208.300 23.0543  13
  -4   4  16 162.412 21.0214  19
  -4   4 -16 162.561 22.3885  27
  -4   4  16 190.571 18.9463  22
   4   4 -16 157.222 21.4291  28
   4   4 -16 169.817 17.0405  24
  -4   4 -16 201.985 21.1501  20
  -4   4 -16 175.709 21.3265  14
  -4   4 -16 151.943 19.9795  24
  -4   4 -18 64.7352 14.9593  27
  -4   4 -18 64.6365 14.1563  24
   4   4 -18 63.1770 14.1543  28
  -4   4 -18 67.8204 13.2383  18
  -4  -4 -18 68.4949 14.6262  20
  -4   4 -18 68.8586 13.6055  14
  -4   4  18 58.2086 10.5772  22
  -4   4 -18 50.8793 11.9523  20
  -4   4  18 51.2736 11.4319  13
  -4   4  18 62.9887 13.5279  19
   4   4 -20 355.530 28.9454  28
  -4   4 -20 425.211 28.4921  18
  -4  -4 -20 430.848 30.9226  20
  -4   4 -20 427.757 27.3924  14
   4   4 -20 409.546 28.9080  26
  -4   4  20 416.123 27.2573  13
  -4   4 -20 486.926 33.8001  27
  -4   4 -20 457.331 32.2829  24
  -4  -4 -20 413.863 25.4775  27
  -4   4  20 457.240 31.8749  19
  -4  -4 -22 125.913 14.7409  20
  -4   4 -22 117.002 14.4511  27
   4   4 -22 88.5898 13.4209  28
   4   4 -22 110.362 12.7868  26
  -4   4  22 114.711 14.4731  19
  -4   4 -22 99.1579 11.3702  18
   0  -5   1-1.73505 2.53156  11
   0  -5  -1 3.44905 2.63902  11
   0  -5   1 9.87427 4.07490   9
   5   0   1 1.05243 0.77280  10
   0   5   1 0.95436 2.78496   4
  -5   0  -1 0.75931 2.52638  25
   0   5   1 1.01557 2.65070   9
   0   5   1 0.66625 2.38118  30
  -5   0   1 2.37798 2.92584  31
  -5   0   1 0.91089 2.52171   7
  -5   0  -1 0.86580 2.52653  29
  -5   0  -1-0.82647 2.41176   8
   0   5   1-1.45431 2.41941  16
   0   5  -1-1.01724 2.81610   9
  -5   0  -1 3.42008 2.73320  12
   0   5   1 2.47154 3.04094  14
   0   5  -1-0.93065 2.84832  14
   5   0  -1 0.77328 2.01837   8
   0  -5   1-0.81541 2.12833  10
   0   5  -1 1.38780 2.64014  30
   0   5  -1 0.68081 2.26521  26
   0   5  -1 2.59551 2.98723  21
   0   5   1 9.92906 3.58127  21
  -5   0  -1 5.57041 3.20086  31
   0   5  -1 2.13776 2.46043  16
  -5   0   3 8.53909 1.84321  11
   0   5   3 12.1026 3.65573  10
   0   5   3 5.10073 3.64604   9
   0  -5   3 3.40963 2.94332  10
   0   5  -3-0.93967 2.74226   4
   0   5   3 2.08830 2.64868  30
   0   5  -3 4.13112 3.30154   9
   0   5  -3 7.13679 2.71556  15
  -5   0  -3-0.93830 2.29108   8
   0   5  -3-0.78149 2.49835  16
   5   0  -3 2.91469 2.12663   8
  -5   0  -3-0.88662 2.83438   7
   0   5   3 2.75127 3.48940   4
   0   5   3 1.61041 2.67924  16
  -5   0  -3 1.59689 2.55255  25
   0  -5   3 0.94223 1.62704   8
  -5   0   3 0.90703 3.01799   7
  -5   0   3-0.99417 2.59503  13
   0   5   3 4.31074 2.86867  21
   0   5  -3 0.82323 2.63176  26
  -5   0   3 0.96852 2.82642  12
  -5   0  -3 3.06483 2.54950  12
   0  -5  -3-0.90614 2.36529  11
   0   5   5 0.89711 2.74583  17
   0  -5  -5 2.94990 2.86955  11
   0   5  -5-0.90178 2.76013   4
   0   5  -5 2.42702 3.71408  14
   0   5   5 4.09235 3.65655   9
  -5   0  -5 5.40401 3.73183   8
  -5   0  -5 4.28559 3.16389  23
  -5   0  -5 0.85393 2.84134   7
  -5   0   5 0.55298 2.22455  11
   0   5  -5 11.2390 4.32065  26
   0  -5   5 8.45074 3.89919   9
   0   5  -5 2.44128 2.80989  28
   0   5  -5 1.83651 3.28192  15
   0   5   5-0.87642 2.91615   4
   0   5   5 3.82339 2.78945  10
  -5   0   5 2.21148 3.67906  13
   0  -5   5 1.81275 1.53357   8
  -5   0   5-1.00048 2.26171  12
   5   0  -5 0.70480 1.83990   8
  -5   0   5 6.19237 3.65079   7
  -5   0   7-2.70706 3.53294  29
   0   5   7 1.14970 3.35515  17
   0   5  -7 1.30510 3.61317  24
  -5   0  -7-0.80470 2.46315   7
   0   5  -7 0.79961 2.44758  18
  -5   0   7 12.9202 2.91944  10
   0   5  -7 10.2485 4.12239  28
  -5   0  -7 3.71377 3.42721   8
  -5   0   7-1.33963 4.28241  19
   0   5  -7 22.2829 6.55296  14
   0   5   7-2.15311 2.62867  10
   0  -5  -7 7.80596 3.06102  23
   5   0   7 3.50422 1.85278  11
   0   5   7-0.83102 2.76522   4
  -5   0   7 5.88641 3.29243   7
  -5   0   7 3.74309 4.60551  13
  -5   0   7-0.77251 2.13898  11
  -5   0  -7 2.20859 3.22267  23
   0   5  -7 3.80474 3.70104  26
   5   0  -7-0.68327 1.89199   8
   0   5  -7 2.53205 2.91443   4
   0   5  -7 1.41967 3.20918  27
   0  -5   7 1.08041 3.15297   9
   0   5  -9-0.75462 2.60549   4
   0   5   9-1.45963 4.46715  17
   0   5  -9-1.59072 4.64179  14
  -5   0   9 0.73549 2.14624   1
   0   5  -9 1.56196 3.53051  26
   5   0  -9-0.66125 2.20006   8
  -5   0   9 0.97784 3.12572  11
   0   5  -9 2.76492 3.50653  18
  -5   0  -9 8.72253 3.48526   7
  -5   0  -9 5.63125 4.30856  23
   0   5   9-0.91378 3.04023   9
  -5   0   9 0.65802 2.01390  10
   0   5  -9 5.10609 5.66277  27
  -5   0   9 1.63109 4.25712  29
  -5   0   9 1.40779 4.10799  13
  -5   0 -11 1.83150 4.47161  14
   0   5 -11-1.78493 4.65878  14
  -5   0 -11 1.76147 4.30065  23
   0   5 -11 1.06008 2.93491  18
   0   5 -11 2.01958 5.59093  27
  -5   0  11 1.94437 5.07490  29
   0   5  11 19.8712 7.26617  17
   0   5 -11 9.44764 7.18910  24
  -5   0  11 1.57054 4.34791  13
  -5   0  11 7.53489 5.20325  32
  -5   0  13 4.50861 6.24056  29
  -5   0  13-1.64558 4.80184  32
  -5   0 -13 2.06605 6.32306  14
   0   5 -13 12.8007 6.52934  26
   0   5 -13-1.93644 5.05404  14
   0   5  13-2.32887 5.68570  13
   0   5 -13 8.87688 7.38349  24
   0  -5 -13-2.90180 4.23377  20
  -5   0  13 15.1811 6.41765  13
   0   5 -13-2.37371 3.46328  18
  -5   0  13-2.33638 5.70404  19
   0   5 -13-2.32109 6.05796  27
   0   5 -15-2.48194 6.05940  24
   0   5  15-2.54096 5.74331  13
  -5   0  15 1.68854 4.67436  32
   0   5 -15 4.62264 5.64285  26
  -5   0  15-2.49053 6.89449  29
   0   5 -15 5.09724 6.65181  27
   0  -5 -15 11.7619 6.00501  20
   0   5 -15 1.99207 5.81293  14
  -5   0  15-3.42274 4.99382  13
  -5   0 -15 5.07393 8.44064  20
  -5   0 -15-2.20529 5.75573  14
  -5   0  15-2.62003 6.39652  19
  -5   0  17 2.58311 6.74191  29
   0   5 -17-2.60783 5.38099  27
   0   5 -17 2.59367 6.76946  24
   0   5  17 2.55443 6.66705  13
   0   5 -17 16.2748 7.73539  26
   0   5 -17-1.85273 4.83569  14
  -5   0 -17 2.13960 4.83625  14
  -5   0  17 2.76174 6.74260  19
   0  -5 -17 1.78348 4.93729  20
   0   5 -19 4.59894 6.70992  28
   0   5 -19 7.13364 6.58265  27
  -5   0  19 7.29635 6.34773  29
  -5   0 -19 2.69611 7.03674  20
  -5   0 -19-1.78758 4.66553  14
   0   5 -19-2.46301 6.42838  24
  -5   0 -19-2.58302 6.30619  27
   0   5  19 2.25739 6.24910  13
  -5   0  19-2.64997 5.46784  19
   0   5 -19-2.07784 6.06321  26
   5   0 -21-1.78080 4.92982  28
   0   5 -21-1.56236 4.78157  26
  -5   0  21 1.98117 5.17083  29
   0   5 -21-1.92596 6.40783  28
   0   5  21 1.64026 6.05430  13
   0   5 -21-4.06138 5.92564  24
  -5   0 -21 2.30130 6.00635  20
  -5   0 -21 2.07073 6.88947  27
   0   5 -23 3.94142 4.02086  28
  -5   0  23-2.60206 4.49202  29
  -5   0 -23-1.31642 4.20801  27
  -5   0 -23 1.63600 4.52892  20
   0   5 -23 2.71819 5.60860  24
   5   0 -23-1.17907 4.21382  28
  -1  -5   0 17.0328 4.46858  11
   1  -5   0 18.8122 4.54211  11
   1  -5   0 13.5137 3.99887   9
  -1   5   0 24.3321 4.72694  30
  -1   5   0 17.3614 4.72267   5
   5  -1   0 18.3883 4.65492   8
  -5  -1   0 25.4059 4.40635   8
   1   5   0 22.8283 5.35048  14
   1   5   0 14.6965 3.93060  16
  -1   5   0 14.4627 4.28135   4
  -5  -1   0 26.2039 4.99064  31
   5  -1   0 17.9651 2.64308  10
  -1   5   0 13.2366 4.31994   9
  -1   5   0 23.8234 4.39932  22
  -1  -5   0 15.9412 3.91589  10
  -5  -1   0 20.8827 5.28297   7
  -5  -1   0 22.7280 5.23942  25
  -1   5   0 14.1687 4.08476  14
  -5   1   0 18.7900 4.68381   7
  -5  -1   0 19.3312 4.81797  29
  -1   5   0 12.2266 3.94177  21
   1   5   0 17.3823 4.91524   4
  -5  -1   0 21.1623 5.26301  12
  -5   1   0 20.1975 4.66823  13
  -1   5   0 26.5509 4.87287  26
  -5   1   0 23.3601 5.06047  29
   1   5   0 16.5716 4.69529   9
  -5  -1   0 28.3888 2.36142  11
   1   5  -2 1454.10 44.1399   9
  -5   1  -2 1519.15 42.4462   7
  -5  -1  -2 1410.43 29.1800  11
  -1   5   2 1457.28 43.5771   9
  -5  -1  -2 1449.27 41.4854   8
   1   5   2 1540.12 44.1918   4
   1   5  -2 1431.81 43.3360   4
  -1   5   2 1465.28 40.4374  22
  -5   1  -2 1460.82 40.9244  31
  -5   1   2 1528.59 42.9205  29
  -1   5  -2 1451.34 40.0673  30
  -1   5  -2 1375.97 42.0198   5
   5  -1  -2 1503.72 41.8990   8
  -1   5  -2 1577.42 41.7883  26
  -1  -5  -2 1441.64 42.5762  11
   5  -1   2 1414.97 33.8079  10
  -5   1  -2 1425.85 42.4858   8
   1  -5   2 1487.06 44.5653   9
  -1  -5   2 1473.47 40.3222  10
  -1   5  -2 1548.14 43.7173   4
  -5  -1   2 1416.58 42.6186  13
  -5  -1   2 1509.42 40.6098  31
  -1   5   2 1404.96 42.8515   5
   1   5  -2 1407.39 40.7914  16
  -1   5   2 1545.36 43.2200   4
  -5   1   2 1440.90 41.8698   7
  -1   5   2 1475.91 39.9758  30
  -5  -1  -2 1507.04 42.2192  25
  -1   5  -2 1423.81 41.0052  27
  -1   5  -2 1470.45 38.5433  22
   1   5   2 1476.77 44.7332   9
  -1   5   2 1392.37 39.2239  21
  -5  -1   2 1453.48 42.9718  29
  -5  -1  -2 1494.31 43.7137   7
  -5   1   2 1420.53 40.8676  31
  -1   5  -2 1430.38 42.8982  14
  -5  -1   2 1509.88 44.1637   7
  -5   1  -2 1383.65 40.0322  29
   1   5  -2 1477.10 39.1967  26
  -5  -1   2 1470.51 44.0097  12
   1  -5  -2 1407.95 41.0623  11
   1  -5   2 1445.49 38.1246   8
  -5  -1  -2 1406.10 38.9792  23
   1  -5   2 1448.58 41.2569  11
   1   5  -2 1418.33 42.9285  21
  -5  -1  -2 1540.90 43.1901  12
  -1   5  -2 1505.38 39.6124  15
   1   5   2 1366.40 40.4820  16
  -1  -5   2 1499.66 43.1729  11
  -5   1  -4 3882.38 86.7590   1
   1   5   4 3974.52 88.8437   4
  -5   1   4 3767.79 89.4885  29
  -5  -1  -4 3875.20 88.1392   7
   1   5   4 3796.34 90.6284   9
  -1   5  -4 3687.06 82.9250  16
  -5  -1   4 3951.59 88.9916   7
  -5  -1  -4 3774.81 86.1169  23
  -1   5  -4 3894.00 87.7888   4
  -5  -1   4 3715.95 89.7371  29
   1   5   4 3672.29 81.2080  30
  -1   5  -4 3710.32 89.1578  27
  -5   1   4 3793.37 86.7598   7
   1   5  -4 3609.22 90.9027  14
   1   5   4 3767.27 86.0772  10
  -1   5   4 3928.61 88.4549  10
   1  -5   4 3923.22 81.1687   8
  -1   5  -4 3713.03 87.8723  24
  -1  -5  -4 3764.37 83.4306  23
  -1   5  -4 3986.06 88.6650  26
  -5   1   4 3782.35 90.2019  13
  -5  -1   4 3723.71 88.8401  13
   5   1  -4 3800.68 84.7295  28
  -1   5   4 3838.29 88.4884   9
  -5   1   4 3830.20 86.7232   1
  -5  -1  -4 3712.27 87.5788  25
   1   5   4 3561.31 87.1045  16
  -5   1  -4 3758.48 89.3743   8
   1  -5  -4 3725.66 87.1390  11
  -5   1   4 3764.84 75.5377  11
   1   5  -4 3881.45 90.0058   9
  -5  -1   4 3821.46 89.9232  12
   5  -1  -4 3826.84 86.0981   8
  -5  -1  -4 3717.06 89.0356   8
  -1  -5   4 3836.21 85.6697  10
   1   5  -4 3654.27 86.0358  28
  -5   1  -4 3876.91 86.6088   7
   1   5  -4 3814.19 87.0482  26
  -1   5  -4 3730.18 86.0920  15
  -1  -5   4 3571.50 72.9015   8
   1   5  -4 3979.97 88.8638   4
  -5  -1  -4 3765.04 84.8520  12
  -1   5  -4 3710.01 87.2050   5
  -1   5   4 3660.79 88.3362   5
  -1   5   4 3854.08 86.9764   4
  -1   5   6 13.2354 4.22260  11
   1   5   6 23.1683 5.95114  17
   5   1  -6 25.3126 5.55396  28
   1  -5  -6 19.1305 4.93444  11
  -1   5   6 22.0369 5.32152  17
  -5   1   6 23.2941 3.75450  10
   5  -1  -6 23.7386 2.71853   9
   5   1   6 19.7936 3.24302  11
  -5  -1   6 31.4892 6.41104  13
  -1   5  -6 26.8038 5.01473  28
  -1   5  -6 28.9469 6.33507  26
   1   5  -6 24.3773 6.17481  24
   1   5  -6 37.3556 7.50027  27
  -1   5   6 27.7508 5.65344   5
  -5  -1   6 27.8133 5.62576   7
   5   1  -6 29.1321 3.87620   9
   1   5   6 29.1881 5.70642  11
  -5  -1   6 25.8050 6.42818  29
  -5   1   6 24.5362 4.29422  11
  -5   1  -6 33.9051 5.31203  15
  -5   1   6 31.3360 6.70139  19
   5  -1  -6 26.7273 5.12977   8
  -1   5  -6 20.4612 5.67504  27
   1  -5   6 15.5345 5.03382   9
  -5  -1  -6 34.2547 6.73222   8
   1   5  -6 15.9156 5.36562  26
   1   5  -6 34.1696 7.48755  14
   1   5  -6 24.6346 5.77842  28
  -5  -1  -6 7.39110 4.48480  23
   1   5  -6 25.5230 5.20224   4
  -1   5   6 33.5144 5.78831   4
  -5  -1  -6 22.4195 5.11857   7
  -5   1  -6 24.9633 4.99405   7
  -1  -5   6 20.0025 5.06543   9
  -1   5  -6 22.2725 5.21645   4
  -5   1  -6 28.7504 5.36601   1
   1   5   6 12.7443 4.22116   4
  -5  -1   6 19.7469 2.17983  10
  -5  -1   6 28.7455 5.05127  11
  -5   1   6 28.2766 5.26178   1
  -1   5  -6 26.9791 6.13753  24
   1   5   6 28.0705 5.66477  10
   5  -1   6 22.6131 2.61356  11
  -1   5   6 28.4714 5.93387  10
   1   5   6 19.9497 5.33092   9
  -1   5  -6 23.0640 5.37929  15
  -5   1   6 22.6529 4.84227   7
  -5   1  -6 28.3329 5.85827  23
  -5   1   6 20.1615 5.59240  13
  -1   5  -6 29.0164 5.69064   6
  -5  -1   6 26.1581 5.64563  12
  -1  -5  -6 17.2546 4.36281  23
   5   1  -6 23.9164 3.88462   8
  -5  -1  -6 26.7994 4.60436  12
  -1   5  -6 25.2101 6.25731  14
  -1   5   6 29.2135 5.54016   9
  -1   5  -6 30.3701 5.89871   5
  -1   5  -6 32.1749 5.95294  18
   5   1   8 251.151 15.8361  17
   1   5   8 258.059 18.7185  17
  -5  -1  -8 261.335 18.4936  23
  -5   1   8 263.033 14.3610  33
  -5   1  -8 280.018 18.2428  23
  -5  -1   8 267.284 19.3194  29
   1   5  -8 249.438 19.0980  24
  -1   5   8 260.868 15.1453   6
  -1   5   8 250.424 14.4176   9
   1   5  -8 254.033 18.4060  28
  -1  -5   8 264.497 16.8484   9
   5   1  -8 254.202 17.8009  28
  -1   5  -8 279.360 15.6510   6
  -5  -1   8 273.722 15.5528   7
  -5  -1  -8 270.761 15.2044   7
   1   5  -8 247.767 14.6823   4
  -1   5  -8 329.029 21.9610  14
  -5   1   8 303.382 20.5774  19
  -5   1   8 273.852 15.3394  11
   5   1  -8 275.958 11.8322   8
  -1   5   8 270.136 18.3615  17
  -5  -1   8 314.763 21.5966  19
   1   5  -8 274.638 19.6259  26
  -5  -1   8 290.487 18.8436  13
   5  -1  -8 271.078 15.3971   8
  -1   5  -8 256.107 15.0827   3
  -5   1  -8 268.746 15.0504   1
  -5   1   8 274.434 19.7690  13
   1   5  -8 273.985 20.0922  14
  -5   1  -8 257.331 15.1853  15
  -5  -1   8 286.366 16.4137  11
  -1  -5  -8 243.261 15.2648  23
   1   5   8 258.221 17.1012   9
  -5  -1   8 269.660 11.6605  10
  -5   1  -8 298.626 20.5773  14
  -1   5   8 267.999 15.0611   3
   1   5   8 303.952 16.2649   4
  -5   1   8 271.493 15.1036   1
  -5  -1   8 261.325 16.6459  12
  -5   1   8 257.930 13.5857  10
  -1   5  -8 285.155 17.1916  18
   1   5  -8 294.767 21.2241  27
  -1   5  10 1875.48 60.8250  17
   1   5 -10 1893.17 62.2302  14
  -5   1  10 1870.28 59.9815  32
  -5   1 -10 1928.75 63.6278  14
  -5   1  10 1837.42 63.8712  19
   1   5 -10 1867.66 61.8473  28
  -1   5 -10 1909.35 65.6459  27
  -1   5 -10 1877.22 63.7083  14
  -5   1  10 1825.10 64.1415  29
   1   5 -10 1865.69 63.0046  26
  -1   5 -10 1748.69 61.1087  26
  -1   5 -10 1853.22 55.8227  18
  -5  -1  10 1789.61 57.3385  13
  -1  -5 -10 1784.00 53.1067  23
   1   5 -10 1826.70 62.2892  24
   1   5 -10 1802.40 64.1027  27
  -5   1  10 1851.86 61.6932  13
  -5  -1  10 1829.40 62.7167  29
  -1   5  10 1884.02 65.6999  13
   1   5  10 1771.38 52.1917   9
  -5  -1  10 1853.21 64.0609  19
   5   1  10 1846.82 54.7006  17
   5   1  12 479.475 26.4557  17
  -1   5  12 516.933 31.5712  17
  -5   1  12 555.886 30.7417  32
  -5  -1 -12 475.023 30.3376  14
  -1   5 -12 553.415 33.5630  24
  -1   5 -12 499.205 31.7671  14
  -1   5 -12 486.886 33.1873  27
  -1  -5 -12 561.342 27.3951  23
   1   5 -12 552.709 33.1880  24
  -5  -1  12 526.855 32.6028  29
  -5  -1  12 503.570 27.8591  32
   1   5 -12 543.013 31.1914  14
  -5  -1  12 544.733 28.5168  13
  -5   1  12 537.649 31.5306  13
  -1   5 -12 542.895 32.6589  26
   1   5 -12 490.977 32.3213  27
  -5  -1  12 534.872 33.6438  19
  -1   5 -12 530.307 27.4658  18
  -1   5  12 515.430 33.7192  13
  -5   1 -12 473.962 31.2115  14
  -5  -1  14 10.8918 6.42143  32
   1   5 -14 6.90422 6.00698  24
   1   5 -14 9.44727 6.89219  27
  -1   5 -14 2.42049 6.70094  24
  -5   1 -14 9.01237 6.57494  14
   1   5  14 11.9869 8.84913  17
  -1   5 -14 8.72935 6.36849  26
  -5  -1 -14 4.14887 5.41463  14
  -5   1  14 3.88116 5.66308  13
  -5   1  14 10.9391 6.29518  32
  -5  -1  14 5.95954 5.66889  13
   5   1  14 10.8594 5.35671  17
  -1   5 -14 6.11491 4.88712  18
  -5   1 -14 6.82247 5.93586  20
  -1  -5 -14 1.80283 5.51790  20
  -1   5  14 2.48853 5.62524  13
  -1   5 -14 5.05780 5.71647  27
  -5  -1  14 2.46414 6.01634  19
  -1   5 -14 2.14410 5.59645  14
   1   5 -14 7.28824 5.82469  14
  -5  -1  14-6.75564 5.87773  29
  -5   1  16 792.337 45.9676  29
   1   5  16 664.980 42.2656  17
  -1   5 -16 712.972 34.1778  18
  -5  -1  16 704.180 33.3294  32
  -5  -1  16 692.370 40.9980  29
  -1   5 -16 719.361 43.1506  24
  -5  -1 -16 744.347 39.8470  14
  -1   5 -16 678.657 42.8358  27
  -5   1 -16 728.275 41.2974  14
   1   5 -16 710.274 41.7780  27
  -1   5 -16 760.608 41.2874  26
   1   5 -16 677.260 41.4766  24
  -1   5  16 722.501 43.9086  13
  -1   5 -16 734.813 40.2596  14
   1   5 -16 678.018 35.2248  14
   1   5  16 703.526 42.6070  13
  -5   1  16 829.858 39.9909  13
   1   5 -16 724.810 41.9161  26
  -5   1 -16 743.305 43.7258  20
  -1  -5 -16 732.696 38.7183  20
  -5  -1  16 743.056 45.0784  19
  -5  -1  18 498.933 34.4018  29
  -5   1 -18 485.158 32.4303  14
  -5   1  18 626.073 40.3848  29
  -5  -1 -18 551.679 32.3541  14
  -5   1  18 526.306 30.0805  13
  -1   5 -18 500.872 32.5445  26
  -1   5 -18 607.038 34.4543  14
  -1   5 -18 611.059 40.4334  27
   1   5 -18 590.416 37.4413  24
  -5   1 -18 546.093 38.3377  27
   1   5  18 540.475 36.0486  13
  -1   5  18 535.267 36.4545  13
  -1   5 -18 569.112 38.0598  24
   1   5 -18 535.557 36.2314  28
   5   1 -18 561.474 36.7412  28
   1   5 -18 507.570 34.0840  26
  -1  -5 -18 571.260 34.0230  20
  -5   1 -18 506.595 36.6318  20
  -5   1  18 603.949 40.5435  19
  -5  -1  18 534.080 37.4895  19
   1   5 -20 9.12142 7.28928  28
  -5  -1 -20-2.24621 6.55453  27
   1   5  20 7.71995 5.90668  13
  -5   1 -20-2.44010 6.36861  27
  -5   1  20-2.37603 5.80088  29
  -1   5 -20-1.94652 5.08041  28
  -1   5  20 8.02648 6.41428  13
  -1   5 -20-2.29060 7.01031  27
  -1   5 -20 2.36940 6.18409  24
  -1  -5 -20-1.71522 4.47673  20
  -1   5 -20 6.66455 5.95455  26
  -5   1 -20 1.62417 4.97075  14
   5   1 -20 2.15058 5.61299  28
   1   5 -20 1.97066 5.14339  26
  -5  -1  20 2.01655 4.92324  29
  -5   1 -20 7.32149 7.46906  20
  -1   5  20-2.52806 7.37699  19
  -5   1  20 7.50804 8.32661  19
   1   5 -20 2.11426 4.77890  24
  -5   1 -22 32.0141 8.55455  27
  -1   5 -22 36.1478 9.15980  24
   1   5 -22 36.6247 7.84598  26
  -1   5 -22 37.2821 6.72337  26
   5   1 -22 35.6535 8.35359  28
  -5  -1 -22 38.0699 8.43555  27
  -1   5 -22 37.7588 8.60730  28
  -5   1  22 55.4334 10.4577  29
   1   5 -22 62.7257 10.2997  24
   1   5 -22 43.6443 9.82215  28
   5  -1 -22 23.5300 6.53089  28
  -5   1 -22 39.2074 9.06142  18
  -5  -1  22 30.0732 7.84690  29
  -5   1 -22 39.7616 9.59341  20
   1   5  22 44.3618 10.5473  19
  -1   5  22 35.2884 9.07039  19
  -1   5  22 45.5638 8.28588  13
  -5  -2   1 1520.30 45.3865  29
   2  -5   1 1595.09 43.7257   8
  -2  -5   1 1533.48 41.2005  10
   2  -5  -1 1570.94 44.9370  10
   2  -5   1 1587.23 45.2088  10
   2   5   1 1534.03 47.4080   9
   2   5  -1 1574.79 47.2573   9
  -5   2   1 1552.35 45.5427   7
  -2   5  -1 1471.60 44.0141  14
  -5   2  -1 1490.79 43.1057  13
  -2   5  -1 1565.25 46.7936   6
  -5  -2   1 1552.57 47.9994   7
  -5  -2   1 1493.00 39.7157   8
  -5  -2  -1 1464.01 41.8781   8
   2  -5   1 1526.32 46.1978   9
  -2   5   1 1559.34 46.4778   3
   5  -2   1 1478.41 37.9792  10
  -2   5  -1 1539.16 42.7363  15
  -5   2  -1 1474.14 41.8572  29
  -2   5  -1 1620.11 44.7863  26
  -5  -2   1 1539.08 45.7470  25
  -5   2  -1 1622.77 45.9119   1
  -2  -5  -1 1562.70 44.8881  11
   2   5   1 1457.39 44.4586  16
  -5   2   1 1531.80 43.5091  29
  -2   5   1 1524.24 43.2381  30
  -5   2   1 1542.29 43.8845  31
  -5   2   1 1490.67 44.0230   3
  -2   5   1 1541.02 43.8977  22
  -5   2   1 1534.93 45.2260  13
  -2   5  -1 1524.41 43.2224  22
   2   5   1 1478.46 45.7828  21
   2   5  -1 1503.45 45.9637  21
  -5   2  -1 1484.26 42.0476  14
  -5  -2   1 1546.38 42.1898  31
   5  -2   1 1572.90 45.0782  12
  -2   5  -1 1448.08 45.2682   5
   5  -2  -1 1585.36 45.7704   8
   5  -2  -1 1559.14 45.8247  12
  -5  -2  -1 1527.54 46.4315  12
   2  -5  -1 1450.70 44.7511   9
  -2  -5   1 1589.16 45.4058  11
   2  -5   1 1541.88 42.7339  11
  -5   2  -1 1502.60 41.1526  18
   2  -5  -1 1557.12 42.8284  11
  -5  -2  -1 1500.30 43.3705  23
  -5   2  -1 1502.07 43.1488  31
  -5  -2  -1 1522.77 45.2216  25
   2   5  -3 4598.11 103.002   4
  -2   5  -3 4405.48 98.7822  15
  -2   5  -3 4314.48 98.8951  27
   5   2  -3 4359.22 94.9012  16
   2  -5  -3 4355.63 97.6141  11
  -2  -5  -3 4469.53 99.1487  23
  -2   5  -3 4394.35 102.429  14
  -5  -2  -3 4479.28 99.8091  23
   2   5  -3 4602.18 97.5619  26
  -5   2   3 4346.03 100.300  29
  -2   5  -3 4548.56 102.022   6
   2  -5  -3 4305.08 98.5471   9
   2  -5   3 4325.99 95.8576   8
   2  -5   3 4659.61 103.983   9
   2  -5   3 4586.41 101.212  10
   2   5   3 4548.67 104.381   9
  -2   5   3 4562.62 101.233   3
   5  -2   3 4538.79 101.705   8
  -5   2  -3 4301.79 100.261  14
   2   5   3 4510.07 96.5814  10
  -5   2  -3 4534.00 99.6296   3
  -2   5   3 4386.35 101.604   5
  -2   5  -3 4687.40 100.966  26
  -2   5   3 4249.93 100.882  13
  -5   2   3 4496.20 99.1305   3
   2   5  -3 4436.20 101.913   9
   2   5  -3 4428.41 104.606  14
  -2   5  -3 4312.62 97.7437  24
  -5   2  -3 4471.32 99.8540   1
  -2  -5   3 4449.38 95.4701  10
  -5   2  -3 4411.91 98.1707  31
   2   5  -3 4393.91 102.666  21
  -5  -2   3 4457.88 103.019  12
   5  -2  -3 4624.07 101.060   8
  -2   5  -3 4531.44 102.061   3
  -5  -2  -3 4593.28 103.755   7
  -5   2   3 4280.98 101.956  13
  -2   5   3 4515.40 100.978   6
  -5   2   3 4410.50 95.4258  22
  -5   2   3 4483.29 100.356   1
  -5  -2   3 4452.33 101.595  29
  -5  -2   3 4507.10 103.468   7
  -5  -2  -3 4429.77 101.219  25
  -5   2  -3 4451.56 96.1064  15
  -5  -2  -3 4339.30 99.6645   8
   5   2   3 4208.07 83.9987  10
  -5  -2   3 4572.81 96.7875  31
   5  -2  -3 4591.29 101.967  12
  -2   5  -3 4365.47 100.732   5
  -5  -2  -3 4486.27 100.482  12
   2  -5   3 4504.76 97.4699  11
  -5   2  -3 4299.75 97.4817  18
  -2  -5  -3 4389.69 100.077  11
   2   5   3 4574.93 102.025  16
   2  -5  -5 108.134 10.1032  11
  -5  -2  -5 118.232 8.41173  11
   2   5   5 118.282 11.8498   9
  -2   5   5 109.745 9.46247  17
   2   5  -5 126.704 11.4780  26
  -5  -2   5 120.206 11.8172  29
   2   5  -5 124.768 11.3821   4
  -2   5  -5 128.339 12.2137  27
  -5   2   5 133.695 12.4186  29
   2   5  -5 97.1205 11.6608  14
  -5   2   5 106.291 9.78492  33
   5   2  -5 114.758 8.64231   9
   5  -2  -5 112.362 10.9882  12
  -5  -2   5 117.315 11.3820  13
  -2   5  -5 127.702 11.4409   6
  -2   5   5 121.816 10.8618   6
   5  -2  -5 99.6913 10.0166   8
  -5   2   5 136.314 8.13639  11
   5  -2  -5 128.348 7.67284   9
  -5  -2  -5 129.942 11.7213   7
  -2  -5   5 131.028 9.99580  10
   2  -5   5 125.188 9.54531   8
   2   5  -5 131.474 11.5265   9
  -2   5  -5 109.488 10.7691  24
  -2  -5  -5 116.812 10.7950  11
  -5   2   5 132.653 10.1947  22
  -2   5  -5 109.009 10.6324   3
  -5   2  -5 142.204 12.9556  14
  -2  -5  -5 115.663 10.5716  23
  -5  -2  -5 109.582 10.7548  23
   5   2  -5 106.075 10.8631  28
  -2   5   5 126.942 12.9592  13
  -5   2  -5 125.660 10.5362  33
  -5  -2  -5 113.219 11.3779   8
   2   5  -5 127.947 12.0843  28
  -5   2   5 132.579 11.1921   1
  -5   2  -5 96.9441 9.24628  15
  -5   2   5 114.964 10.8020  19
   2   5   5 120.198 11.5066   4
  -2   5   5 100.420 9.85300   3
  -5  -2   5 126.230 11.7901  12
  -5  -2  -5 133.944 10.7783  12
  -2   5  -5 134.225 11.6225   5
  -2   5   5 122.325 10.7443  11
  -2   5   5 133.293 11.9763   5
  -5   2  -5 124.860 10.7729   1
   2   5   5 124.090 10.3768  10
  -5  -2   5 131.618 11.9480   7
  -2   5  -5 129.949 11.5120  18
  -5   2  -5 121.916 10.7693   3
   2   5   7 3020.15 73.6287  10
  -2   5   7 2997.55 74.6281  17
  -2   5  -7 3081.10 83.0064  14
  -5   2  -7 2926.08 73.0971  15
   2   5   7 2722.12 75.7501   9
   2   5   7 3022.93 73.5995   4
  -5  -2   7 3048.46 79.5980  29
  -5   2   7 3014.38 81.3995  29
  -5   2   7 3046.52 71.1893  22
   5  -2  -7 3054.38 74.4072   8
  -5   2  -7 2872.99 71.3686   1
  -5   2   7 3016.82 68.9824  10
  -2   5  -7 2920.21 68.3565  28
  -2   5  -7 2882.30 80.5884  27
   2   5  -7 3001.82 72.8945   4
  -2   5  -7 3095.07 79.6264  24
  -2   5   7 3072.98 75.5756  11
   2   5  -7 2919.92 79.3814  24
  -2   5  -7 2889.34 78.3183  26
  -2   5   7 2954.55 72.0238   6
  -5  -2   7 2964.54 75.5285  12
   2   5  -7 2857.45 79.1270  28
  -2  -5  -7 2923.13 74.3030  23
  -2   5  -7 3029.52 77.1656  18
   2   5  -7 2908.41 78.3263  26
   5   2  -7 2853.64 78.0953  28
  -5  -2  -7 3017.94 73.4372   7
  -2   5  -7 2916.50 72.5996   3
  -2   5   7 2880.82 71.4370   3
  -5   2   7 3009.81 81.9374  13
  -2   5  -7 2925.91 72.4215   6
   2   5  -7 2928.42 80.7401  14
  -5   2   7 2946.94 78.6204  32
  -5   2   7 2978.56 70.8139  33
   5   2   7 2901.99 66.8443  11
  -5  -2   7 2918.00 75.8673  13
  -5   2   7 2930.80 71.5881   1
  -5   2   7 2806.57 77.6508  19
  -5   2  -7 2934.24 70.3785  33
  -5  -2  -7 2922.44 68.0383  12
  -2   5  -7 2936.11 72.9810   5
  -2   5   7 2945.98 83.2057  13
  -5  -2   7 2993.82 73.9803   7
  -2   5   7 2895.41 73.8823   5
  -5   2   7 3008.17 68.5244  11
  -5   2   9 617.780 24.3001   1
  -2   5  -9 643.452 25.0239   3
   2   5  -9 632.936 31.7910  14
  -5  -2  -9 640.763 24.8651   7
  -2   5  -9 587.131 30.5495  26
  -2  -5  -9 662.836 29.0827  23
  -5   2  -9 597.512 27.4384  15
  -5   2  -9 601.426 32.0572  14
  -2   5  -9 626.858 33.6127  14
  -2   5   9 629.492 24.3617   6
  -5   2   9 606.118 24.6537  10
  -5   2   9 578.838 23.3577   2
  -5   2  -9 594.837 23.0538  33
  -5  -2   9 623.807 31.3502  29
  -5   2   9 627.205 25.8536  22
   5   2  -9 618.682 31.6119  28
  -5  -2   9 613.309 28.3133  13
  -5   2   9 586.538 32.1245  13
   5   2   9 612.361 28.9661  17
  -2   5   9 616.593 29.9696  17
   2   5  -9 622.124 31.8339  24
  -5   2   9 533.207 28.9285  32
  -2   5  -9 583.292 31.2242  24
   2   5  -9 585.840 31.5237  28
  -5   2   9 597.109 31.7876  19
  -5   2  -9 602.354 23.9743   1
  -2   5  -9 612.685 29.5530  18
   2   5  -9 598.688 23.9630   4
  -5   2   9 581.068 24.8508  11
   2   5   9 603.403 24.5136   4
   2   5  11 1571.61 60.3597  17
  -5   2  11 1609.97 48.9202  22
  -5   2  11 1600.15 57.6860  32
   5   2 -11 1627.56 59.7958  28
   2   5 -11 1557.76 55.5450  14
   5   2  11 1626.70 55.1616  17
  -5   2  11 1671.47 61.3287  13
  -2   5 -11 1517.43 59.7092  14
   2   5 -11 1584.04 60.5181  28
  -5   2 -11 1692.39 62.1584  14
  -2   5 -11 1654.66 61.3215  24
  -5  -2  11 1582.03 57.7015  29
   2   5 -11 1612.45 59.3976  24
  -2   5 -11 1596.81 55.1676  18
  -2  -5 -11 1620.03 53.8118  23
  -5  -2 -11 1597.37 59.1112  23
  -5   2 -11 1616.34 55.9694  20
   2   5 -11 1716.25 61.3004  26
  -2   5  11 1551.88 61.9190  13
  -5   2  11 1573.77 60.4709  19
  -5  -2  11 1591.63 51.5879  13
  -2   5 -11 1498.06 57.1142  26
   5   2  13 1057.09 45.5372  17
  -5   2  13 1108.35 47.9658  32
  -2   5 -13 1029.75 47.7101  26
  -2   5 -13 1157.69 52.3363  14
   2   5 -13 1102.11 50.6008  26
  -2   5 -13 1145.58 54.1861  27
  -5  -2 -13 1110.71 50.8078  23
   2   5 -13 1095.48 45.0445  14
  -5   2  13 1159.64 51.2437  13
   2   5 -13 1084.44 49.4794  24
  -5  -2  13 1121.15 42.8271  32
  -5   2 -13 1189.46 53.7116  14
  -5   2 -13 1051.84 47.3468  20
   2   5 -13 1059.75 50.8438  28
   5   2 -13 1120.13 51.5524  28
  -2  -5 -13 1081.31 44.3906  23
  -2   5  13 1133.81 53.6980  13
  -5  -2  13 1079.59 48.4170  29
  -5   2  13 1053.23 51.2684  19
  -2   5 -13 1123.77 46.2927  18
   2   5  13 1192.58 53.6675  17
   2   5  15 147.333 19.3472  17
  -5  -2  15 110.008 12.7687  32
  -2  -5 -15 89.7225 14.3735  20
   2   5 -15 148.405 15.7283  14
  -2   5 -15 96.0335 14.4936  26
  -2   5  15 115.781 17.8050  13
  -2   5 -15 144.465 19.7596  27
   5   2 -15 136.243 18.6918  28
   5   2  15 122.814 15.4467  17
  -5  -2 -15 115.491 15.8973  14
  -5   2 -15 117.677 17.8049  27
  -2   5 -15 126.721 18.4972  14
   2   5 -15 137.477 18.3123  24
  -5   2 -15 136.713 18.8334  14
   2   5 -15 106.514 16.9153  28
  -5  -2  15 142.342 17.5926  29
  -5   2  15 112.169 16.1217  13
  -5   2 -15 131.834 18.2343  20
  -5   2  15 150.283 19.5794  19
  -2   5 -15 83.1258 13.1551  18
  -5   2 -17 1370.91 64.3433  27
   2   5 -17 1369.05 63.0635  28
  -5  -2  17 1371.57 57.3991  29
  -5   2  17 1393.62 63.8055  29
   5   2 -17 1488.04 63.8309  28
  -2   5 -17 1414.44 64.6457  27
  -5   2 -17 1335.93 59.3409  14
   2   5 -17 1456.56 62.1307  26
  -5   2  17 1499.99 58.9154  13
  -2   5 -17 1286.54 54.6863  26
  -2   5 -17 1451.73 64.1925  24
  -2   5  17 1367.13 62.1764  13
   2   5  17 1516.97 63.8917  13
  -5   2 -17 1407.00 61.6194  20
  -5  -2 -17 1514.78 66.9421  20
   2   5 -17 1497.20 61.0906  24
  -2  -5 -17 1453.84 59.4380  20
  -2   5 -17 1388.85 58.7446  14
  -2   5 -17 1454.02 54.4673  18
  -5  -2 -17 1359.34 53.9975  14
  -2   5  19 18.2092 8.40933  13
   2   5  19 27.8413 8.84553  13
  -5  -2  19 32.6471 9.55001  29
  -5  -2 -19 10.8457 7.92045  20
  -5   2 -19 26.8794 10.2332  27
  -5   2  19 13.0931 8.02252  29
  -5   2 -19 14.5259 7.41837  20
   5   2 -19 29.0591 10.2465  28
   2   5 -19 12.4484 6.64209  24
  -2   5 -19 7.81263 7.60797  27
  -5   2 -19 42.3699 10.5382  14
  -2   5 -19 25.4955 9.70704  24
  -2   5 -19 20.3838 7.65587  14
  -5   2  19 27.6423 8.44368  13
   2   5 -19 35.9091 10.1523  26
   2   5 -19 15.1852 8.09830  28
  -2  -5 -19 12.3958 6.88337  20
  -2   5 -19 20.1977 6.77987  26
  -2   5  19 33.7221 10.9752  19
  -2   5 -19 25.8798 7.17224  18
  -5   2 -21 583.635 34.6990  24
   2   5 -21 594.709 32.0823  26
   2   5 -21 589.931 35.2742  28
  -5   2 -21 664.387 37.5724  27
  -5   2  21 567.536 35.1217  29
  -5  -2 -21 628.333 33.5605  27
  -2   5 -21 573.951 29.5486  28
  -2   5 -21 624.093 35.8137  24
  -2   5 -21 577.950 26.5094  26
  -5  -2  21 612.492 30.0687  29
  -5   2 -21 567.234 34.2602  20
  -2   5 -21 586.892 34.9886  27
  -2   5  21 594.390 31.7068  13
  -2   5  21 597.614 31.1463  22
  -2  -5 -21 569.511 30.8341  20
  -5  -2 -21 576.425 36.0621  20
   5   2 -21 610.220 34.9066  28
  -2   5  21 594.890 35.6611  19
  -5   2 -21 595.134 33.7471  18
   2   5  21 619.880 30.7786  13
   2   5 -23 295.500 17.9098  26
  -5   2 -23 319.876 20.9942  27
   5   2 -23 244.151 17.1534  26
  -2   5  23 331.204 22.2485  19
  -5   2  23 342.310 22.0482  29
   2   5 -23 344.034 21.9522  28
   5   2 -23 303.792 20.0181  28
  -5  -2 -23 310.424 22.1373  20
   2   5  23 286.885 21.3660  19
  -2   5 -23 339.284 21.9187  24
  -5   2 -23 304.386 19.4615  18
  -5   2 -23 291.049 20.8001  24
  -5  -3   0 7440.00 151.224  31
  -3   5   0 7487.47 153.295  14
   3  -5   0 7653.03 156.502   8
   5  -3   0 7057.70 156.667   8
   5   3   0 7516.94 152.185  16
  -5   3   0 7432.38 148.678  30
  -5  -3   0 7473.62 149.382   8
  -5   3   0 7391.75 154.635  13
  -3  -5   0 7646.22 151.501  25
   3  -5   0 7664.68 157.504   9
  -5   3   0 7483.67 156.345  33
   3   5   0 7236.15 158.506  21
  -3   5   0 7210.65 158.395   3
  -5   3   0 7350.25 150.060  32
  -3   5   0 7421.26 159.146   6
   3   5   0 7671.71 157.936  16
  -3   5   0 7555.62 154.586  30
   3   5   0 7465.90 159.467   9
  -5   3   0 7619.30 158.448   1
   3  -5   0 7668.32 155.867  10
   3  -5   0 7437.80 150.136  11
  -5   3   0 7595.71 151.037  29
  -5  -3   0 7392.53 147.947  11
  -5  -3   0 7472.12 158.207  25
  -3   5   0 7308.21 158.662   5
  -5   3   0 7540.10 157.417   3
   5  -3   0 7553.26 157.020  12
   5  -3   0 7681.71 149.366  10
  -3  -5   0 7578.26 155.847  11
  -3   5  -2 4.54607 3.78188   5
  -3   5   2 2.30900 3.53396   5
  -3  -5   2 3.93701 3.01303  11
   3  -5   2 0.71886 1.99117  11
  -3  -5  -2 1.93851 2.53064  11
  -3   5  -2 4.63238 3.20666   6
   3  -5  -2 2.28234 2.10716  11
  -3   5   2 1.94697 2.69575  13
   3  -5   2 5.50731 2.93485   8
  -3  -5  -2 5.57770 3.44940  25
   3   5   2 2.20470 3.37438  16
  -3  -5   2 3.05236 2.25431  10
   3  -5  -2 0.93987 2.45399   9
   3   5  -2 1.08926 3.01616   9
  -3   5  -2 8.12218 4.90700   3
  -5  -3   2 4.58493 4.09702  25
   3   5  -2 2.74906 2.76518  26
   5  -3  -2-0.80107 2.66608   9
  -5   3   2 8.75766 3.95956  29
  -5  -3   2 3.59686 2.81713  31
  -3   5   2 4.26994 3.68629  22
  -3   5   2 4.45780 3.41141   3
  -5  -3   2 3.04831 1.75545   8
   5  -3   2 6.40978 3.68909   8
  -5   3  -2 5.29926 3.65994   3
  -5   3   2 5.19498 3.45748   3
   3   5  -2 15.4073 4.87073  16
  -5   3   2 8.11938 3.62930  32
  -5  -3  -2 4.32929 3.31310  23
   3  -5   2 1.96376 2.71898  10
  -5   3  -2 3.89886 3.36605  14
   5  -3   2-0.95424 2.49146  12
  -5   3   2 9.11597 3.73923  33
   5   3   2 3.23944 2.89511  16
   5  -3  -2 4.23403 3.38425   8
  -3  -5   2 7.04810 3.61382  25
   3  -5   2 7.72454 3.22078   9
  -5   3  -2 3.01320 3.21133  33
   3   5   2 4.76092 3.80523   9
   3   5  -2 18.3299 5.59422  21
  -3   5  -2 4.18175 3.73685  14
  -5  -3   2 1.03749 3.02820  29
  -5   3  -2 5.22263 3.40840  31
  -5  -3   2 3.36825 2.56391  11
  -5  -3  -2 1.10969 2.89704  25
   5   3  -2 2.56260 3.25065  16
  -5   3   2 4.67607 3.34300  22
   5   3  -2 8.14252 3.54991  21
  -3   5   2 1.11790 3.57406   6
  -5   3  -2 7.60544 3.88354   1
  -5   3   2 7.64222 3.90232  13
  -3   5  -2 8.18336 3.84554  30
  -5   3  -2 3.17235 3.19071  13
  -3   5  -2 4.19592 3.49069  26
  -5   3   2 3.29534 3.51189   1
   5  -3   2 5.80059 2.75949  10
   5  -3  -2 9.49738 4.24506  12
  -5  -3  -2 8.65815 2.79654  11
  -3   5  -2 3.97638 3.44274  27
  -5   3  -2 1.91081 3.05476  18
  -3   5   4 698.689 29.9294  22
  -5   3  -4 665.439 27.3090  15
   5   3  -4 709.032 26.2933   9
   3   5   4 671.157 24.6417  10
   3  -5   4 731.099 27.2783   8
   5  -3  -4 750.879 29.6504   8
  -5  -3   4 698.383 29.0672  29
   3   5   4 675.801 30.1179   9
   3   5  -4 708.772 28.6467   9
   3   5   4 754.899 31.0065  16
  -3  -5   4 709.851 23.9316  10
  -5   3  -4 654.933 26.2901  31
   5   3  -4 681.766 29.9059  28
  -5   3  -4 691.671 28.0180   2
  -5   3   4 695.104 27.5368  22
   5   3   4 671.748 19.4258  10
   3  -5  -4 726.600 26.5716   9
  -5  -3  -4 666.362 29.5155  25
  -5   3  -4 707.952 30.3496  14
  -5   3  -4 729.450 23.6387  30
   3  -5   4 671.622 24.9858  11
  -3   5  -4 637.379 26.8544  30
   3  -5   4 692.350 28.5517  10
  -5  -3  -4 679.656 28.2161   8
   5   3  -4 706.257 25.0894  21
  -5   3  -4 692.894 29.1342  18
  -3   5  -4 708.087 27.3332  24
  -5   3   4 707.092 29.0676   1
   5   3  -4 750.025 28.7868  16
  -5   3   4 657.216 30.2005  13
  -5   3   4 712.082 29.0529  32
  -5   3  -4 711.757 28.0004  33
  -3   5   4 692.240 28.8910   6
  -5  -3  -4 628.725 23.2424  11
   3   5  -4 696.758 30.3519  16
  -5   3   4 710.886 28.1976  33
  -5   3   4 690.340 28.6514  29
  -3   5  -4 755.765 30.5774  18
  -3   5  -4 730.097 31.4854  14
   5  -3  -4 717.586 23.8848   9
  -3   5  -4 738.367 30.1523   3
  -3   5  -4 722.133 29.7724   6
   5  -3   4 793.908 30.4391   8
   3   5  -4 682.960 30.1997  21
  -3   5   4 740.480 31.6408  13
   3  -5  -4 716.589 26.3869  11
   3   5  -4 661.074 26.4855  26
  -3   5  -4 663.608 28.7429   5
  -3   5   4 717.967 30.0002   5
  -3   5   4 709.777 29.0119   3
  -5   3  -4 690.412 28.5549   1
  -5   3  -4 705.227 28.6972   3
  -5   3   4 687.221 27.9145   3
   5  -3   4 705.457 26.7757  12
  -5   3   4 676.935 25.6277  19
  -3   5  -4 692.485 28.4185  27
  -3  -5  -4 708.369 29.4882  23
  -3  -5  -4 727.588 28.6396  11
  -5  -3   6 2977.64 77.5177  29
   3  -5  -6 2997.92 73.1363  11
  -5  -3  -6 3022.62 69.8937  11
   3  -5   6 2946.67 71.4560   8
  -5   3  -6 2847.52 73.4500   3
  -3   5  -6 3032.48 75.7831   6
  -5  -3  -6 2899.50 76.4469   7
  -3   5  -6 2960.09 78.7245  15
  -3  -5  -6 3062.00 78.2749  23
   5   3  -6 2810.59 79.6336  28
  -5   3   6 3007.28 79.6444  29
  -3   5   6 3041.08 80.6045  22
  -5   3  -6 2848.36 72.6044  31
   3   5   6 2940.45 71.0546  10
  -3   5  -6 2918.34 79.3133  27
  -5   3  -6 3014.81 81.8697  14
  -5   3   6 2906.04 74.1730  22
  -3   5   6 3043.06 74.7354   3
   3   5  -6 2972.99 73.9971   9
  -5   3  -6 2868.55 73.0717   2
  -3   5  -6 3163.92 79.4933  26
  -3   5  -6 2839.22 75.9253  24
   5   3  -6 3019.15 68.6391   9
  -3   5  -6 3087.86 79.9556  18
  -5   3   6 2844.35 73.5597   2
  -3   5   6 3053.03 74.9265   6
  -5   3   6 2848.72 77.8804  32
  -3   5   6 3053.30 83.6924  13
  -3  -5   6 2849.41 68.1066  10
  -5   3  -6 2863.33 72.5103  33
  -5   3  -6 2978.81 75.6658  15
  -5   3   6 2942.38 73.1139  33
  -3   5  -6 2901.58 74.7203   3
  -5   3  -6 3045.63 68.9039  20
  -5   3  -6 2913.19 74.0056   1
  -5   3   6 2920.55 75.0785  19
  -3   5  -6 2931.68 75.2771   5
  -3   5   6 2859.54 75.5599   5
  -5   3   6 2899.80 74.2844   1
  -3   5   6 3066.01 73.6504  11
  -5   3   6 3001.92 73.7224   3
  -5   3   6 3011.30 67.1830  11
  -5   3  -6 2942.95 79.3248  18
   3   5   8 2053.20 65.1042  17
  -5  -3  -8 1977.52 53.9428  11
  -5   3  -8 2084.51 54.5102  33
  -5   3   8 1989.46 64.9919  29
  -3   5  -8 1967.81 66.3861  14
   3   5  -8 2057.51 56.1302   4
  -5   3  -8 2047.81 54.7456   2
  -3   5   8 1994.00 57.0793   5
  -5  -3   8 2074.33 57.3392   7
  -5   3  -8 2067.61 55.7732   1
  -5   3  -8 1979.46 55.2857  20
  -5  -3   8 2103.89 62.0639  29
  -3   5   8 1951.21 54.7194   6
  -5   3   8 1970.60 58.0925  22
  -3   5  -8 2119.63 63.8700  18
  -3   5  -8 2016.01 55.9018   3
  -5   3   8 1933.02 54.1351  10
  -3   5  -8 2068.18 56.4469   6
  -5  -3  -8 1920.92 63.0524  23
   5   3  -8 2066.33 65.5926  28
  -3  -5  -8 1935.76 60.5048  23
  -5   3   8 2026.98 67.0279  13
  -3   5  -8 1911.96 61.4599  24
  -5  -3  -8 1979.36 56.2444   7
  -3   5  -8 1888.30 62.3770  15
  -5   3  -8 2025.01 60.6164  15
   3   5  -8 1922.69 62.5792  14
  -3   5   8 2030.27 64.9609  22
  -5   3   8 1987.99 54.0562  33
   3   5   8 1917.43 56.0509   4
  -5   3   8 1986.91 63.0225  32
  -3   5  -8 2112.10 63.2637  26
  -5   3   8 1966.17 61.7332  19
  -5  -3  -8 1934.98 50.9078  12
  -3   5  -8 1875.26 63.7194  27
  -3   5  -8 2052.93 56.4659   5
  -3   5   8 2052.97 55.2363   3
  -5   3   8 2005.67 53.0298  11
  -5   3   8 2006.11 55.2217   2
   5   3  10 969.331 42.0648  17
   3   5  10 1103.12 47.0594  17
  -3   5 -10 995.656 46.8491  14
  -5  -3  10 1002.41 41.4653  29
  -3  -5 -10 977.440 41.4726  23
   3   5 -10 1014.31 43.4052  24
  -5   3 -10 1036.89 35.9415  26
  -3   5 -10 961.912 43.0833  24
  -5   3  10 979.507 32.8439   2
  -3   5 -10 1023.06 47.0211  27
  -5   3 -10 1017.97 46.6093  14
  -5  -3 -10 966.830 33.2348   7
  -5   3 -10 1006.79 32.5962  33
  -5   3  10 963.852 38.3531  22
  -5   3 -10 1039.71 42.1512  15
  -3   5  10 953.222 46.6703  13
  -5   3  10 1015.93 46.8678  13
  -3   5 -10 963.251 37.9197  20
  -3   5 -10 998.789 42.9351  18
   3   5 -10 1068.31 42.8525  14
  -5  -3 -10 1001.19 43.9879  23
  -5   3  10 1018.32 44.0856  32
  -5   3 -10 996.096 38.8226  20
  -3   5 -10 924.798 32.8417   3
   5   3 -10 927.143 44.0015  28
  -5   3  10 1026.51 44.9405  19
  -3   5 -10 990.768 42.5948  26
  -3   5  10 1010.68 35.0800   5
   5   3  12 286.796 23.2020  17
  -5   3  12 279.082 20.2160  22
  -5   3  12 352.400 25.6105  32
  -3   5 -12 260.942 23.3977  24
  -5   3 -12 298.699 18.4877  26
  -5   3 -12 303.557 25.9456  14
   3   5 -12 249.591 22.0992  24
  -5   3 -12 294.998 25.7551  27
  -3   5 -12 278.530 22.9102  26
  -3   5 -12 254.583 24.2713  14
  -5  -3  12 244.445 20.9159  29
  -3   5 -12 286.092 21.4650  20
  -5   3  12 228.241 23.0030  13
   5   3 -12 310.050 25.9720  28
  -3  -5 -12 288.748 22.7808  23
  -3   5  12 297.288 26.9461  13
   3   5  12 282.004 24.9559  17
  -5  -3 -12 296.681 25.0372  23
  -5   3 -12 236.623 20.2093  20
  -5   3  12 285.782 24.8451  19
  -3   5 -12 288.238 23.1780  18
   5   3  14 2151.49 75.1301  17
   3   5  14 2316.71 82.3200  17
  -3   5 -14 2139.50 79.1336  24
  -5   3  14 2195.13 80.1365  19
  -3   5 -14 2236.88 83.4297  27
  -5   3 -14 2348.39 82.9604  14
  -5   3  14 2291.53 81.0260  13
  -3   5 -14 2242.21 81.3057  14
  -3  -5 -14 2304.78 75.5965  23
  -3   5  14 2167.76 81.6440  13
  -5  -3  14 2218.69 64.4900  32
   5   3 -14 2368.18 83.7428  28
  -3   5 -14 2231.19 74.7317  26
  -5   3  14 2180.35 66.8234  22
  -5  -3  14 2191.21 72.7819  29
   3   5 -14 2197.66 75.3394  24
  -5   3 -14 2245.25 74.5372  20
  -3   5  14 2127.39 77.6145  19
  -5  -3 -14 2200.81 79.7835  23
  -3   5 -14 2148.33 74.9526  18
  -5  -3 -16 26.2636 8.13066  14
  -5   3 -16 28.2119 9.76717  14
  -3  -5 -16 21.6490 8.88884  20
  -5  -3  16 36.2896 9.66280  29
   3   5 -16 40.0346 10.2973  24
  -3   5 -16 42.3958 11.4764  24
  -3   5 -16 29.9558 10.3104  14
  -5   3 -16 8.62906 6.51539  27
  -3   5 -16 23.2064 7.99191  26
   5   3 -16 35.0197 11.3992  28
   5   3  16 17.3012 7.99383  17
  -3   5 -16 11.4357 6.99282  27
   3   5  16 21.4542 9.26906  17
  -5   3  16 31.2253 10.1659  13
  -3   5  16 24.1658 10.2247  13
  -5   3 -16 24.6788 9.26822  20
  -3   5  16 30.8660 10.0789  19
  -5   3  16 21.4196 9.57830  19
  -3   5 -16 25.2862 8.26053  18
  -3   5 -18 143.105 18.2418  14
  -3   5 -18 174.158 18.2637  18
  -5  -3  18 163.294 17.1317  29
  -3   5 -18 194.428 22.9818  27
  -5   3  18 189.236 20.1718  13
  -5   3 -18 160.708 21.5107  27
  -5   3 -18 151.051 18.8172  14
   3   5 -18 171.030 18.2507  24
   3   5  18 169.001 19.6649  13
  -3   5  18 195.199 22.0788  13
   5   3 -18 158.923 20.6237  28
  -5  -3 -18 201.577 23.4113  20
  -5   3 -18 167.280 19.9114  20
  -3  -5 -18 155.852 19.4371  20
  -3   5 -18 179.560 17.5052  26
  -5   3  18 195.136 22.1089  19
  -3   5  18 161.503 20.4377  19
  -5   3 -18 168.746 20.4502  18
  -3   5  18 163.884 18.7082  22
  -3   5 -20 1132.64 53.5837  27
   3   5  20 1099.90 46.5743  13
  -3  -5 -20 1236.91 51.1933  20
  -3   5 -20 1209.57 43.2980  28
  -5   3 -20 1167.12 54.6618  27
  -5  -3 -20 1185.88 49.4354  27
  -5   3  20 1171.01 54.2511  29
  -3   5  20 1157.28 46.4574  22
  -5   3 -20 1213.82 53.5760  24
  -5   3 -20 1146.40 50.5050  18
  -5   3 -20 1187.74 48.3822  14
  -5   3  20 1210.12 46.8843  13
   5   3 -20 1182.65 53.0838  28
   3   5 -20 1172.90 50.7297  26
  -3   5  20 1169.66 49.7838  13
  -3   5 -20 1129.85 46.1516  14
  -5  -3 -20 1238.35 55.9558  20
  -5   3 -20 1189.20 50.4106  20
  -3   5  20 1200.64 53.6552  19
  -5   3  20 1205.23 54.0074  19
  -3   5 -20 1319.72 47.0000  18
  -3   5  22 153.623 16.3710  29
   3   5 -22 160.997 15.0500  26
  -5   3  22 150.056 16.3319  29
  -5  -3 -22 172.190 17.6509  20
  -5   3 -22 145.644 16.0732  27
   5   3 -22 136.347 14.5861  26
   5   3 -22 168.305 16.5447  28
  -3   5 -22 169.105 16.9816  24
  -5   3 -22 175.601 17.1093  24
  -3   5 -22 160.777 16.3712  27
  -5  -3 -22 188.798 14.7834  27
  -3   5  22 168.446 14.1222  13
  -3  -5 -22 174.557 15.4630  20
  -3   5  22 143.491 15.7141  19
  -5   3 -22 165.357 15.3154  18
  -4   5   1 1726.40 52.2393  33
  -5   4  -1 1696.71 53.2438   1
   5   4  -1 1698.72 50.8755   9
  -5   4   1 1644.34 46.4289  32
   5   4   1 1650.28 49.4517  16
   4   5  -1 1633.36 50.9681   9
  -5   4   1 1659.01 49.8129  13
  -4  -5   1 1628.74 48.7746  25
   4  -5   1 1677.20 42.5646  11
  -4   5   1 1580.79 47.4928  13
  -4   5   1 1584.89 48.4422  30
  -5   4  -1 1631.91 45.6576  30
  -4   5  -1 1697.02 51.0629  15
   4   5   1 1636.80 51.6373  16
  -5   4  -1 1641.66 47.8129  14
  -5  -4   1 1623.77 41.1222   8
   5  -4  -1 1681.36 48.3819   9
   4  -5  -1 1670.04 43.1231  11
  -5  -4  -1 1696.60 45.1556   8
   4   5  -1 1661.43 51.7836  16
  -5  -4   1 1722.66 52.4767  25
  -5  -4   1 1659.65 46.0536  11
  -5   4   1 1691.86 44.2893  14
  -4   5  -1 1674.30 48.5904  30
  -4   5  -1 1613.11 48.3660  14
  -4   5   1 1593.62 44.6984  14
   4  -5  -1 1702.47 49.4931   9
  -5   4  -1 1660.46 46.9084  13
  -5  -4  -1 1570.24 50.6125  25
  -5   4  -1 1728.49 52.6684   2
  -5   4   1 1719.03 47.3309  30
  -4   5  -1 1593.18 52.4328   6
  -4   5  -1 1705.31 44.7128  13
  -5   4  -1 1629.79 42.9974  32
   5  -4   1 1753.10 51.0428   9
  -5   4   1 1650.84 51.0838  33
  -5  -4   1 1637.97 43.9247  31
   5   4  -1 1602.67 49.2029  16
  -4   5   1 1691.21 52.0494  22
  -5   4   1 1680.18 51.3973  22
  -4   5   1 1742.43 53.3904   3
  -5   4   1 1672.32 44.5998  29
   4   5  -1 1644.82 52.3696  21
  -4   5  -1 1645.17 51.8329   2
  -5   4   1 1809.00 53.7232   3
   5  -4  -1 1743.49 46.4016  10
   4  -5  -1 1737.92 48.7887  10
  -4  -5  -1 1639.15 48.7380  25
   4  -5   1 1713.56 49.0351  10
  -4  -5   1 1677.44 48.7943  11
  -4  -5  -1 1705.06 48.6997  11
  -5  -4  -1 1588.43 45.0388  11
   5  -4   1 1680.04 46.5292  10
   4  -5  -3 3540.38 77.8277  11
   4   5  -3 3362.35 84.3901   9
   4   5  -3 3226.10 86.9894  16
  -4  -5  -3 3381.21 84.4982  25
   4   5   3 3366.06 87.6696  16
  -5   4   3 3548.60 82.0574  29
  -5   4  -3 3420.18 87.3452   1
  -5   4  -3 3456.48 76.9634  13
  -5   4  -3 3371.18 86.7024  18
  -5  -4  -3 3499.79 87.9476  25
  -4   5  -3 3414.80 82.6207  30
  -5   4  -3 3446.19 80.2811  31
  -5   4  -3 3366.82 85.2730  15
  -4   5   3 3560.28 77.1858  29
   5   4  -3 3381.18 82.9664   9
  -5  -4  -3 3403.72 81.6524   8
   5   4  -3 3470.61 83.0842  21
  -4   5  -3 3335.73 77.9476  24
  -5   4  -3 3476.75 86.4066   2
  -5  -4   3 3613.81 89.2806  25
  -5  -4  -3 3351.72 79.0088  11
  -5   4  -3 3461.35 80.2125  27
  -4   5  -3 3399.30 81.0795  27
  -5   4   3 3472.15 87.9237   1
   4   5  -3 3495.38 87.9268  21
  -4   5  -3 3378.92 86.9480  14
  -5   4   3 3540.67 86.6889  22
  -5  -4   3 3342.42 83.4677  29
  -5   4  -3 3368.71 79.0711  30
   5   4  -3 3437.41 85.6434  16
  -4   5  -3 3476.71 88.5918   3
   4   5  -3 3394.93 79.0007  26
  -5   4  -3 3485.14 87.1015  14
   4  -5  -3 3703.26 82.4614   9
   5  -4  -3 3584.41 80.3085   9
  -4   5  -3 3349.29 87.8325   6
  -4   5   3 3434.76 87.4750   6
  -4   5  -3 3541.65 86.1849  33
  -4   5   3 3406.81 86.9258  13
   5  -4   3 3463.30 81.3347  10
  -4   5   3 3564.14 87.7123   3
  -5   4   3 3262.56 87.0602  13
  -5   4   3 3486.17 86.2752  33
  -4  -5  -3 3572.18 89.3978  23
  -4   5  -3 3492.27 86.7767  15
   5   4   3 3462.03 84.7936  16
  -5   4   3 3328.80 83.5191  32
  -4  -5  -3 3407.01 82.6276  11
  -4   5   3 3285.19 86.0773   2
  -4   5  -3 3494.54 86.9997   2
  -5   4  -3 3446.41 87.3593   3
  -5   4   3 3374.33 86.0351   3
  -4   5   3 3405.89 87.1002  22
   5  -4   3 3565.39 83.9312  12
  -4   5   3 3466.04 86.5037  33
  -5   4   3 3431.28 86.8021   2
  -5   4  -3 3438.01 85.5590  33
   4  -5   3 3412.87 75.5165  11
  -5  -4   3 3418.95 80.4734  11
  -4  -5   3 3342.82 83.6568  25
  -4   5  -5 42.1988 8.12832   5
  -4   5   5 54.5052 8.96574   5
  -4   5   5 47.9354 7.26510  29
  -5  -4  -5 41.8668 6.23285  11
  -4   5  -5 46.0580 7.84800  33
  -5   4  -5 45.1417 7.93422  15
  -4  -5  -5 42.7842 7.93562  23
   5   4  -5 41.0578 8.05328  16
  -4   5  -5 47.3218 8.24460  27
  -4   5   5 44.8111 8.02030   3
  -5   4   5 27.6525 6.91910  32
  -5   4  -5 46.8980 6.77973  31
  -4   5  -5 33.2724 7.03093   3
  -4   5  -5 31.4248 7.17590  15
  -5   4  -5 49.7749 9.26633  14
  -5  -4   5 76.8940 9.70900  29
   4   5  -5 52.5056 7.79245   9
  -5   4   5 43.4984 7.55761  33
  -4   5   5 39.4814 7.59344   6
  -5   4  -5 48.5914 8.48565   3
  -5   4   5 36.6515 7.11471   3
  -5   4   5 44.0289 7.77753   2
  -4   5   5 45.5628 9.08851  13
   4  -5  -5 41.1915 6.48188  11
  -4   5  -5 45.0187 8.40608  18
  -5   4  -5 55.8028 8.50941  33
  -4   5  -5 44.5764 8.77943  14
  -5   4  -5 55.7171 7.18348  24
  -4   5  -5 43.0050 7.11486  24
  -5   4  -5 38.1480 7.08822  27
  -5  -4  -5 64.1722 10.1023  23
  -4   5   5 39.7802 8.22541  22
  -5   4   5 48.4148 8.18374  22
  -4   5  -5 64.6180 9.30131  26
   4   5  -5 53.5269 8.85391  21
   5   4  -5 37.9389 7.12387  21
  -5   4   5 31.5847 8.02100  13
  -4   5  -5 45.5031 8.43505   6
  -5   4  -5 32.9066 6.73192   2
   5   4  -5 49.5901 6.89868   9
   4  -5   5 42.6229 6.81636  12
  -5   4   5 46.1679 7.68750  29
   4   5  -5 40.8119 8.43678  16
   5  -4   5 44.3912 6.76616  12
  -5   4   5 54.2890 7.38808  19
  -4   5  -7 3314.21 89.8698  18
  -5   4  -7 3175.06 76.9733  31
  -5   4  -7 3222.33 80.3440  33
  -5   4  -7 3132.32 91.2273  14
  -5   4   7 3104.78 86.2889  29
  -5  -4  -7 3165.85 88.9141  23
  -4   5  -7 3212.49 82.3317   3
   4   5  -7 3251.54 92.1731  28
  -5   4  -7 3232.34 86.7396  15
  -5   4   7 3294.52 88.4293  32
   5   4  -7 3138.51 90.8192  28
  -5   4  -7 3184.93 87.3416  27
  -4   5   7 3196.28 80.3755  19
  -4   5  -7 3359.86 87.2407  26
  -4   5  -7 3184.55 92.1906  14
  -4   5   7 3306.33 84.1351   5
  -4   5   7 3244.25 81.8010   6
   4   5  -7 3294.37 87.1302  21
  -5   4   7 3264.77 86.1116  22
  -4  -5  -7 3340.28 88.8591  23
  -5   4  -7 3068.17 80.0287  24
  -4   5  -7 3252.55 83.9757  24
  -5  -4   7 3229.90 82.7168  29
  -4   5  -7 3178.17 82.5629   6
  -4   5  -7 3094.57 87.4680  27
  -4   5   7 3187.18 93.0836  13
  -5   4   7 3187.33 81.5114   2
  -4   5   7 3202.97 88.8580  22
  -5   4  -7 3142.39 80.5171   2
  -4   5   7 3265.21 81.6514   3
  -4   5  -7 3278.58 82.8944   5
  -5   4   7 3059.47 81.2092  19
  -5   4   7 3254.34 80.9124  33
  -5   4   7 3180.83 80.7800   3
  -4   5  -7 3226.37 88.6405  15
   5   4  -7 3277.68 81.1606  21
  -5   4  -7 3268.00 82.1786   3
   5   4  -9 447.359 29.8404  28
   4   5   9 413.823 28.2624  17
   4   5   9 462.775 23.9377   4
   4   5  -9 381.518 27.8666  28
  -5   4  -9 455.085 22.0451  33
  -5   4  -9 404.460 20.9149  31
  -5   4  -9 442.491 22.6715   3
  -5   4   9 462.201 22.4378  33
  -5  -4  -9 445.806 23.4433   7
  -4   5  -9 425.751 29.5985  14
  -5   4  -9 435.163 24.3020  26
  -5  -4   9 434.689 23.1835   7
   5   4  -9 432.061 23.7036  21
  -5   4  -9 429.769 28.4205  27
  -4  -5  -9 428.010 27.1052  23
  -5  -4   9 424.784 24.4772  29
  -5   4   9 410.901 25.4166  22
  -5   4   9 410.939 27.5928  29
  -5   4  -9 482.018 28.6762  15
  -4   5  -9 444.456 28.3427  15
  -4   5  -9 424.257 26.4341  24
  -4   5  -9 458.322 27.1183  26
   4   5  -9 414.165 22.0649   4
  -5   4   9 448.700 28.6352  32
  -5   4   9 426.052 30.0559  13
  -4   5   9 386.179 26.5955  22
  -5   4  -9 393.038 21.2789  20
  -4   5  -9 411.921 22.1801   3
  -4   5   9 436.934 21.9949   3
  -5   4   9 436.504 22.4667   2
  -5   4  -9 402.571 21.3308   2
  -4   5  -9 459.575 29.6594  27
  -5   4   9 442.535 23.0837   5
  -4   5   9 420.707 25.5909  19
  -5   4   9 440.694 26.8866  19
  -4   5  -9 475.402 23.6071   5
  -4   5   9 393.290 22.4366   5
  -5  -4  -9 439.908 28.3504  23
  -5   4  -9 382.991 27.1678  18
  -4   5  -9 445.892 28.5374  18
  -5   4   9 442.493 22.0544   3
   5   4   9 486.147 29.5024  17
   5   4  11 1458.74 58.2074  17
   4   5  11 1520.93 60.8251  17
  -5   4  11 1446.57 53.9103  22
  -5   4 -11 1325.43 44.1371  31
  -5   4 -11 1481.66 61.3228  14
   4   5 -11 1451.79 61.0927  28
  -5   4 -11 1415.47 59.1884  27
  -4   5 -11 1469.48 61.0056  27
  -4   5 -11 1395.58 60.2834  14
  -5   4 -11 1461.40 49.8557  26
  -4   5 -11 1408.15 48.1904  20
  -4   5 -11 1360.50 55.2828  24
  -5  -4 -11 1478.24 58.9493  23
  -4   5 -11 1383.11 53.6048  26
  -4   5  11 1357.56 60.1059  13
  -5   4  11 1408.05 60.4603  13
  -5  -4  11 1419.98 50.5455  29
  -4   5  11 1445.68 58.1386  22
   5   4 -11 1565.66 62.8286  28
  -5   4 -11 1307.91 47.7096  20
  -4   5  11 1402.40 54.8739  19
  -5   4  11 1383.21 55.9738  19
  -4  -5 -11 1447.50 56.6352  23
  -5   4 -11 1315.45 57.1490  18
  -4   5 -11 1503.08 58.7109  18
   5   4  13 1351.40 58.1819  17
   4   5  13 1356.46 60.2956  17
  -5   4  13 1443.08 62.4730  13
   5   4 -13 1295.57 59.7464  28
  -5  -4  13 1367.44 50.6769  29
  -5   4  13 1329.14 52.4343  22
  -5   4 -13 1279.52 59.9723  27
  -4   5 -13 1285.68 57.2210  24
  -5   4 -13 1471.23 63.0638  14
  -4   5 -13 1390.54 61.6199  14
  -4   5 -13 1278.60 52.5579  26
  -5   4 -13 1461.79 49.8961  26
  -4  -5 -13 1406.37 58.1618  23
  -5  -4 -13 1385.29 59.5961  23
  -4   5  13 1452.41 64.0490  13
  -4   5  13 1407.91 58.7058  22
  -4   5 -13 1421.78 62.6046  27
  -5   4 -13 1348.97 51.6238  20
  -4   5 -13 1345.52 50.8815  20
   4   5 -13 1382.68 62.6355  28
  -4   5  13 1267.15 55.9647  19
  -5   4  13 1400.17 58.9030  19
  -5   4 -13 1433.86 61.4130  18
  -4   5 -13 1361.83 58.5497  18
  -5  -4  15 196.947 18.0646  29
   4   5  15 174.290 21.9669  17
  -4   5  15 154.123 18.6494  22
   5   4  15 208.926 22.4611  17
   5   4 -15 203.069 23.9482  28
  -5   4 -15 214.934 24.0604  14
  -5  -4 -15 190.456 19.0169  14
  -4   5 -15 205.902 19.6628  26
  -4   5  15 246.967 25.5855  13
  -5   4  15 218.343 23.6950  13
  -5   4 -15 219.174 23.2083  24
  -4  -5 -15 214.286 22.0933  23
  -5  -4 -15 202.343 22.6846  23
  -5   4  15 187.680 18.2291  22
  -4   5 -15 223.283 23.9367  14
  -5   4 -15 218.089 20.5571  20
  -4   5 -15 236.328 24.4190  24
   4   5 -15 223.438 24.3397  28
  -4   5  15 211.929 22.9961  19
  -5   4  15 196.533 22.1169  19
  -5   4 -15 239.562 25.0088  18
  -4   5 -15 210.615 22.2500  18
  -4   5 -17 1328.88 60.0566  14
   4   5  17 1444.50 62.9629  17
   5   4  17 1388.93 58.7334  17
  -4   5  17 1227.39 52.9877  22
  -5   4  17 1350.63 49.1323  22
   4   5 -17 1342.53 62.9279  28
  -5  -4 -17 1423.46 64.0074  20
   4   5 -17 1337.00 59.3599  26
  -4   5 -17 1363.64 49.7201  26
  -5   4 -17 1475.39 63.0113  14
  -5   4 -17 1369.94 55.2272  20
  -5   4 -17 1373.61 60.4653  24
  -4   5 -17 1413.22 62.2507  24
  -5   4  17 1345.47 60.0206  13
  -4   5  17 1393.42 62.3751  13
  -5   4  17 1344.46 62.0805  29
  -4  -5 -17 1286.48 59.3296  20
   5   4 -17 1435.42 64.1196  28
  -5   4 -17 1347.04 63.9329  27
  -4   5  17 1408.75 60.7294  19
  -5   4  17 1290.05 59.2819  19
  -4   5 -17 1504.72 66.5028  27
  -5   4 -17 1421.09 61.1791  18
  -4   5 -17 1458.62 59.1247  18
   5   4 -19 33.5790 10.4013  28
  -5   4 -19 45.6927 10.8609  14
  -4   5 -19 39.3315 10.9053  24
  -5   4  19 31.5155 10.0253  29
  -4  -5 -19 31.0802 10.2633  20
  -4   5 -19 29.6579 8.40454  18
  -4   5 -19 33.0060 10.7557  27
   4   5  19 30.0407 8.68688  13
  -4   5 -19 48.8247 10.8034  14
  -5   4 -19 51.0592 12.2581  27
  -4   5  19 44.6807 8.78800  22
  -5   4 -19 18.0308 8.59961  24
  -5  -4 -19 41.5889 11.5290  20
   4   5 -19 53.7472 12.7691  28
  -4   5  19 34.3634 9.52663  13
  -5   4  19 44.1861 10.6663  13
  -4   5  19 42.3277 10.8971  19
  -5   4  19 27.4021 9.67788  19
  -5   4 -19 38.2003 9.41417  18
  -5   4  21 793.252 33.3990  13
  -5   4 -21 780.508 35.4711  18
  -4   5 -21 713.716 37.7604  27
  -4   5 -21 767.171 37.8781  24
   4   5 -21 666.305 36.4132  28
  -5   4 -21 698.788 37.7630  27
   5   4 -21 749.729 35.5994  26
   4   5 -21 761.151 35.8151  26
  -5   4 -21 806.341 38.2087  24
  -5   4 -21 707.568 32.3231  14
  -4   5 -21 760.630 32.8270  14
  -4   5  21 750.335 36.6074  19
  -4   5  21 741.833 37.4439  29
   5   4 -21 741.173 37.3145  28
  -5  -4 -21 792.956 38.9623  20
  -4  -5 -21 754.023 36.2171  20
  -4   5  21 790.749 34.7311  13
  -5   4  21 729.458 36.9563  19
  -4   5 -21 704.217 31.5716  18
   5   5   0 130.072 13.7678  16
  -5   5   0 132.936 11.7214  14
  -5   5   0 175.027 13.6126  13
  -5   5   0 139.372 12.6002  30
  -5  -5   0 139.628 13.6173  25
  -5   5   0 153.850 14.3308  33
  -5   5   0 153.130 15.2731   6
  -5   5   0 153.436 14.7630   2
  -5   5   0 132.822 14.2527   3
  -5   5  -2 497.694 26.4585  33
  -5   5   2 483.756 27.0977   6
  -5   5   2 497.279 20.3383  29
  -5  -5   2 476.090 25.8948  25
  -5   5   2 468.613 26.1785  22
  -5   5   2 468.567 24.1160  30
  -5   5   2 442.901 25.2033  33
  -5   5  -2 468.308 24.8170  14
  -5  -5  -2 535.434 28.9684  23
  -5   5  -2 497.793 26.6937   2
  -5  -5  -2 483.711 25.9401  25
  -5   5  -2 487.966 27.5231   6
  -5   5   2 449.848 26.0486   3
  -5   5  -2 507.602 23.8394  30
  -5   5  -2 503.273 21.1357  13
  -5   5  -2 472.066 25.8281  15
  -5   5   2 475.491 25.3965  13
   5   5  -2 471.874 25.4475  21
   5   5  -2 457.220 25.8506  16
   5   5   2 490.181 26.4382  16
  -5   5   4 2057.02 65.2816  13
  -5   5  -4 2043.28 64.5874  14
  -5   5   4 2129.30 56.9402  29
  -5   5  -4 2024.78 57.7154  30
   5   5  -4 2086.43 64.6120  16
  -5   5  -4 2004.12 61.5340  33
  -5  -5   4 2056.15 63.3823  25
  -5   5  -4 2032.74 63.3274  15
  -5  -5  -4 2167.33 67.3388  23
  -5   5  -4 1984.47 52.8843  24
  -5   5   4 2109.62 64.6969  22
  -5   5  -4 1999.69 57.7597  27
   5   5   4 2000.86 62.9576  16
  -5   5   4 2099.86 63.1238  33
   5   5  -4 2037.29 61.4962  21
  -5   5   4 1996.52 63.0734   2
  -5   5  -4 2092.14 63.0765   2
  -5   5  -4 1996.47 63.5319   3
  -5   5   4 2114.05 63.6304   3
  -5   5  -6 78.4481 10.3369  33
  -5   5   6 65.9747 10.0654   2
   5   5  -6 69.3748 10.1924  21
  -5   5   6 75.9597 12.7664  13
  -5   5  -6 79.1418 11.7493  15
  -5   5  -6 78.6619 11.0695   3
  -5   5   6 81.4580 10.5757   3
  -5   5  -6 62.1206 9.43922   2
  -5   5   6 68.2481 9.98735  29
  -5   5   6 57.9099 9.51358  33
  -5   5  -6 72.6476 10.7539  27
  -5   5  -6 65.4626 12.0189  14
  -5   5  -6 60.5461 8.86270  24
  -5  -5   6 68.3664 9.03839  29
   5   5  -6 54.5899 10.2739  16
  -5  -5  -6 63.6475 11.0112  23
  -5   5   6 61.2497 10.2051  22
  -5   5  -6 76.9238 11.8511  18
  -5   5  -8 14.0612 5.65706   5
  -5   5   8 10.1899 5.53977   5
  -5   5  -8 5.60010 5.44845  15
  -5   5   8 12.8932 4.90693   3
  -5   5   8 6.75356 4.67555  29
  -5   5  -8-1.85852 5.42460  27
  -5  -5  -8 9.68403 6.19229  23
  -5   5  -8 10.9116 4.87607   3
  -5  -5   8 9.52556 4.79081  29
   5   5  -8 6.48456 5.98496  28
  -5   5  -8-2.17806 6.35681  14
  -5   5   8 1.82683 5.59226  22
   5   5  -8 12.0931 6.08137  21
  -5   5   8 18.1870 8.39201  13
  -5   5   8 21.6241 6.60027  19
  -5   5  -8 8.66847 5.49810  24
  -5   5  -8 2.01139 5.25109  18
   5   5  10 1254.40 55.2411  17
  -5   5 -10 1299.67 54.9835  15
   5   5 -10 1297.48 43.3548   4
  -5  -5 -10 1322.64 55.9180  23
  -5   5 -10 1302.88 50.6274  26
  -5   5  10 1270.34 54.0322  29
  -5   5 -10 1319.14 56.1759  27
  -5   5 -10 1264.61 43.3667   3
  -5   5 -10 1219.78 49.9136  24
  -5  -5 -10 1360.15 45.4553   7
  -5   5  10 1186.96 51.7519  22
   5   5 -10 1277.04 48.6570  21
   5   5 -10 1293.70 58.1733  28
  -5   5  10 1312.25 51.0539  19
  -5   5  10 1235.52 44.2374   5
  -5   5 -10 1368.76 57.1444  18
   5   5  12 200.298 22.1379  17
  -5   5  12 191.121 20.1355  19
   5   5 -12 208.296 23.3544  28
  -5   5  12 161.200 20.4830  29
  -5   5  12 199.516 20.6513  22
   5   5 -12 153.337 16.7160  21
  -5   5 -12 197.437 22.6918  27
  -5   5 -12 213.918 20.9494  24
  -5   5 -12 165.389 21.0063  14
  -5   5 -12 198.333 19.1151  26
  -5  -5 -12 164.842 20.0745  23
  -5   5  12 209.739 23.5455  13
  -5   5 -12 194.265 21.5446  18
  -5   5  14 151.325 17.8196  22
   5   5  14 153.373 20.3731  17
  -5   5  14 167.823 21.2804  13
  -5   5 -14 154.221 16.8191  26
  -5   5 -14 139.282 19.5742  27
  -5   5 -14 144.561 20.3601  14
  -5   5 -14 137.377 18.4639  24
  -5   5  14 134.906 19.9940  29
  -5  -5 -14 163.564 20.3577  23
   5   5 -14 137.266 15.3977  21
   5   5 -14 147.129 20.3844  28
  -5   5  14 128.929 17.5763  19
  -5   5 -14 118.450 17.3238  18
   5   5  16 495.310 34.6654  17
   5   5 -16 483.347 36.0862  28
   5   5 -16 455.395 32.3905  26
  -5   5 -16 466.782 33.3450  24
  -5   5  16 524.626 37.1153  13
  -5   5  16 397.668 27.3747  22
  -5   5  16 467.643 34.6443  29
  -5   5  16 460.406 32.5762  19
  -5   5 -16 437.536 34.0295  14
  -5   5 -16 419.890 31.9647  18
   5   5  18 455.442 31.1769  17
  -5   5  18 355.180 29.0741  29
   5   5 -18 351.688 27.6373  26
   5   5 -18 425.391 32.2208  28
  -5   5 -18 423.662 30.9864  14
  -5   5 -18 445.847 31.1614  24
  -5   5  18 401.437 23.9101  22
  -5  -5 -18 402.684 30.7108  20
  -5   5  18 387.113 28.7053  19
  -5   5  18 453.495 31.6189  13
  -5   5 -18 414.630 29.3470  18
   5   5 -20 19.4829 8.05150  28
  -5   5 -20 35.8840 8.11661  14
   5   5 -20 17.2948 6.78443  26
  -5   5 -20 39.4621 9.37299  24
  -5   5  20 39.6067 9.14695  13
  -5   5  20 26.2073 8.64749  29
  -5   5  20 23.8200 8.01703  19
  -5   5 -20 18.5977 7.63930  27
  -5  -5 -20 16.8099 7.32480  20
  -5   5 -20 18.8687 6.66289  18
  -5   5 -22 6.69464 4.09879  27
   5   5 -22 3.34664 3.98787  26
   5   5 -22 5.86957 4.46730  16
  -6   0   0 14254.4 279.006  31
   0   6   0 14175.8 270.493  15
   0  -6   0 14411.8 278.096  10
  -6   0   0 13843.2 281.256  29
   0   6   0 14128.4 281.642  14
   0   6   0 13902.8 275.351  30
  -6   0   0 13949.4 282.493   7
  -6   0   0 14070.6 278.261  25
   0   6   0 15108.4 275.632  26
   0   6   0 14303.7 272.483  22
   0   6   0 14196.7 280.406  21
   0   6   0 14087.0 276.557  16
   0   6   0 14742.3 285.907   4
  -6   0   0 14216.6 279.670  12
   0  -6   0 14299.6 279.215  11
   0   6   2 29.0456 5.87490  16
   0  -6   2 26.4239 5.71752  11
   0  -6  -2 31.6123 6.40337  11
   0   6  -2 20.8704 6.16570  14
   0   6  -2 42.8617 6.87108  30
   0   6   2 42.8043 7.67667   9
  -6   0  -2 30.8873 5.18906  23
  -6   0  -2 40.8046 7.14789  31
   0  -6   2 38.4631 6.20042  10
   0   6   2 33.3124 4.67986  15
   0   6   2 32.5245 5.98277  30
  -6   0  -2 29.9235 5.89896   8
   0   6  -2 51.4707 8.25371   9
   0  -6   2 35.0876 5.00844   8
   0   6   2 34.5574 6.61293  21
   0   6  -2 31.3014 6.59864  21
   0   6  -2 31.0086 5.96052  26
   0   6   2 34.1523 7.31298   4
   6   0  -2 27.8435 5.27488   8
  -6   0   2 30.4173 6.12596  31
  -6   0   2 35.1567 6.82623  25
  -6   0   2 28.3946 6.66870   7
  -6   0  -2 36.6987 7.07399   7
   0   6  -2 31.7604 5.50246  15
   0   6   2 31.0309 5.57998  22
   0   6  -2 32.1956 4.97198  22
   0   6  -2 24.2240 5.68557  16
   0   6  -2 36.0419 7.24906   4
  -6   0  -2 58.2692 7.91428  25
  -6   0   2 29.2104 6.65557  13
  -6   0  -2 41.4045 6.89318  12
   0   6   4 2728.34 69.7662  17
   0   6  -4 2823.98 71.9447  16
  -6   0  -4 2859.27 69.5977  23
  -6   0  -4 2712.09 71.9260  25
   0   6   4 2934.50 75.0538   4
  -6   0  -4 2876.74 74.3889   7
   6   0  -4 2836.64 68.2136   8
   0   6   4 2850.94 70.1693  30
  -6   0   4 2913.55 75.2170   7
   0   6  -4 2835.36 74.0273  26
   0   6  -4 2762.84 70.5329  15
   0  -6  -4 2862.30 65.0916  23
   0   6   4 2896.83 75.1574   9
   0   6  -4 2847.06 74.9287   4
  -6   0   4 2520.96 74.8335  29
  -6   0   4 2943.67 77.8400  13
  -6   0   4 2742.46 56.2910  11
   0   6   6 5852.34 131.787  17
   0   6   6 6097.70 131.431   4
   0   6  -6 5937.92 131.146   4
   6   0  -6 5990.56 123.849   8
   0   6  -6 5982.85 136.185  26
  -6   0   6 5896.86 131.000   7
  -6   0   6 5897.22 137.595  13
   0   6   6 5743.40 131.159   9
   0   6  -6 6066.49 141.179  14
  -6   0  -6 5751.60 130.309  23
   6   0  -6 5968.56 125.366  28
   0   6  -6 5740.95 128.822  28
  -6   0  -6 5976.72 130.522   7
  -6   0   6 5690.34 137.904  29
   0   6  -6 5977.50 132.618  16
  -6   0   6 5806.21 118.277  11
   0   6   8 3405.02 91.8312  17
   0   6  -8 3428.74 97.6287  14
  -6   0   8 3487.27 97.5882  29
   0   6  -8 3524.15 95.4780  26
  -6   0  -8 3516.70 84.9578   1
  -6   0  -8 3534.60 84.5074   7
   0   6  -8 3483.30 84.8635   4
   0   6   8 3642.79 85.6459   4
  -6   0   8 3467.10 94.9417  13
   6   0  -8 3537.24 86.3216  28
  -6   0  -8 3485.05 91.4565  23
   0   6  -8 3279.83 94.6347  24
   0   6  -8 3525.09 89.0663  28
  -6   0   8 3555.78 85.4631   7
  -6   0   8 3457.05 84.2907   1
   0   6  10 2980.83 89.0794  17
   0   6 -10 3016.55 76.1124   3
   0   6  10 2967.04 74.9080   6
  -6   0  10 3304.60 96.1872  29
   0   6 -10 3094.17 95.4207  27
   0   6 -10 3057.35 85.8913  28
  -6   0 -10 3015.66 88.7329  23
  -6   0 -10 3205.37 94.6199  14
   0   6 -10 3201.16 94.8752  14
   0   6 -10 3137.47 93.4979  24
  -6   0  10 3133.50 75.0771   1
   0   6 -10 3203.10 93.4875  26
   6   0 -10 3345.09 85.2277  28
  -6   0  10 3167.30 90.9280  13
   0   6 -10 3175.94 78.8658  18
   0   6  12 352.423 27.3580  17
   0   6 -12 436.135 30.7360  14
   0   6 -12 380.494 26.6523  28
  -6   0  12 386.040 30.0652  29
   6   0 -12 353.566 24.7303  28
  -6   0 -12 374.531 28.9648  14
   0   6 -12 364.210 28.7684  24
   0   6  12 360.308 29.9560  13
  -6   0  12 361.751 25.8548  32
  -6   0  12 368.134 26.5397  13
   0   6 -12 335.909 28.7879  27
   0   6  14 4962.81 133.887  17
  -6   0  14 4658.56 123.801  32
  -6   0  14 4787.84 136.118  29
   0   6 -14 4502.09 126.091  28
   6   0 -14 5076.48 125.877  28
   0   6 -14 4693.09 135.541  27
   0   6 -14 4702.37 132.944  26
   0   6 -14 4742.37 129.756  14
   0   6 -14 4856.89 136.348  24
   0   6  14 4718.31 136.599  13
  -6   0  14 4681.34 123.518  13
  -6   0  14 4623.60 135.429  19
  -6   0 -14 4775.43 133.099  14
  -6   0  16 263.534 26.2798  29
  -6   0  16 254.865 21.5059  13
   6   0 -16 216.651 21.3015  28
   0   6 -16 305.557 28.4266  27
   0   6  16 276.138 27.3787  13
  -6   0 -16 259.820 25.1674  14
   0   6 -16 263.780 25.4629  26
   0   6 -16 211.362 21.5520  14
   0   6 -16 267.473 26.5171  24
  -6   0  16 249.979 21.7173  32
  -6   0 -16 300.018 27.9853  20
   0   6 -16 266.223 24.2624  28
   0   6 -18 546.318 37.3260  24
   0   6 -18 574.314 32.5519  14
   0   6 -18 578.605 35.4690  28
  -6   0  18 602.405 38.6817  29
   6   0 -18 571.666 33.2292  28
  -6   0 -18 549.735 38.7484  27
   0   6 -18 578.505 36.1038  26
   0   6  18 602.739 38.8856  13
  -6   0 -18 663.428 37.3311  14
  -6   0 -18 557.662 38.2954  20
  -6   0 -20 2440.64 72.7881  14
  -6   0 -20 2481.43 83.1806  27
   0   6 -20 2389.18 76.1668  28
   6   0 -20 2477.77 73.8484  28
   0   6 -20 2626.99 83.4379  24
   0   6  20 2519.89 79.9255  13
   0   6 -20 2467.80 76.5116  26
  -6   0  20 2503.70 81.1396  29
  -6   0 -20 2487.25 83.4592  20
   0   6  22 224.392 16.5207  13
   0   6 -22 248.119 17.6497  28
  -6   0 -22 233.072 18.9814  27
   0   6 -22 215.403 15.7694  26
  -6   0  22 251.577 18.9551  29
  -6   0 -22 234.829 19.6639  20
   0   6  22 266.579 20.6945  19
  -6   0 -22 194.531 17.4696  18
   1   6   1 191.959 14.4885  16
  -1   6  -1 198.342 13.9839  26
   1   6   1 174.400 15.4920   4
  -1   6  -1 148.507 13.5796  14
  -6  -1  -1 191.546 13.2530   8
  -1   6   1 173.684 11.7669  15
  -1   6   1 195.899 12.8905  16
   1   6   1 184.048 11.4742  22
  -6  -1  -1 179.870 12.4222  23
   1  -6   1 173.733 14.3964   9
  -6   1   1 186.227 13.1023  25
   1   6  -1 206.392 13.1117  26
  -6   1  -1 183.078 11.1335  18
   1   6  -1 174.032 15.1751  14
  -6   1   1 169.993 14.2357  13
   1   6  -1 176.718 12.6114  30
  -6  -1  -1 178.593 13.6466  31
   1   6   1 173.324 14.4235  21
  -6   1  -1 170.489 12.5026  25
  -6   1   1 202.944 15.2492  29
  -6   1   1 169.846 14.2965   7
  -1   6   1 200.756 13.6798  22
  -1   6   1 188.910 15.3798   4
  -6  -1   1 169.773 14.2847  29
  -6  -1   1 190.799 15.8370   7
  -1   6  -1 176.151 12.4199  22
  -6  -1  -1 191.366 14.6160  25
  -1   6   1 166.877 14.2186   9
  -6   1  -1 189.177 14.3910  29
   1   6   1 172.965 11.9096  30
  -1   6   1 188.834 13.4755  30
  -6  -1   1 174.911 11.9282  23
  -1   6   1 156.225 13.0133  14
   6  -1   1 157.125 7.39120  10
   1   6  -1 149.482 12.8450  16
  -1   6  -1 174.798 12.1086  16
  -1   6  -1 170.285 13.7072  21
  -1   6   1 174.455 13.3135  21
   6  -1  -1 177.024 13.3264   8
   1   6  -1 223.675 16.1473   9
   1  -6   1 192.601 14.0075  10
  -6  -1   1 159.384 13.7174  25
  -1   6  -1 179.003 12.5329  15
  -1  -6   1 181.544 12.8030  10
  -6  -1   1 207.469 15.2772  12
  -6  -1  -1 190.411 14.5802  12
  -1  -6   1 183.702 14.0024  11
   1   6   1 178.634 11.4876  26
   1  -6   1 171.053 13.1083  11
  -1  -6  -1 162.042 13.2240  11
  -6  -1   1 193.866 14.1595  31
   1  -6  -1 180.354 13.4818  11
  -1   6  -1 179.864 13.3277  30
  -1   6  -1 186.206 15.5751   5
  -6  -1   3 70.3888 5.10594  11
  -6  -1  -3 70.9407 8.55629  23
  -6   1   3 85.8908 10.1894   7
   1  -6   3 58.4971 8.02616  11
  -1   6   3 63.2063 7.17745  17
   1  -6  -3 62.3686 8.23931  11
  -6   1  -3 65.1521 8.91715   8
   1   6   3 71.8405 9.43603  16
   1  -6   3 71.5344 7.15496   8
  -6   1  -3 74.8547 7.51724  15
  -6  -1   3 65.2809 9.64812   7
  -1   6  -3 62.5082 7.83127  16
  -1  -6   3 59.1324 7.70743  10
   1   6   3 75.7968 9.97405   9
   1   6   3 143.676 13.5211   4
   1   6  -3 67.9268 9.25101   9
   1   6  -3 70.1484 9.09494  16
   1   6  -3 80.5844 10.4655   4
  -1   6  -3 65.4757 8.68516  26
   1   6   3 64.6952 7.62734  30
  -1   6  -3 67.7943 8.75101  30
  -6   1  -3 80.9317 10.1469   1
  -6  -1  -3 94.0539 11.0996   7
   6  -1  -3 70.0335 8.72954   8
  -1   6  -3 116.962 12.6151  14
  -6   1   3 71.8825 9.92210  29
  -6  -1  -3 58.0395 8.42209  25
   1   6  -3 78.0893 8.15073  15
  -6  -1   3 65.1129 4.72441  11
  -1   6  -3 90.3554 9.53407  15
  -1  -6  -3 68.6197 8.17828  23
  -6   1  -3 75.6755 9.53575   7
   1   6  -3 76.5196 8.85806  26
  -1   6  -3 80.5924 10.2351   4
   1   6  -3 56.5544 9.13611  21
  -6  -1   3 46.7794 8.18838  29
  -1   6   3 63.8209 8.43299  30
  -1   6   3 85.8931 10.2297   9
   6  -1   3 65.6240 5.56270  10
  -6   1   3 95.8044 10.5616   1
  -6   1  -3 68.2508 7.13201  23
  -1   6   3 83.6064 9.53872  22
  -1   6  -3 90.6172 11.1221   5
  -6   1  -3 71.8706 8.34253  25
  -1   6   3 87.5941 10.6956   4
  -6  -1  -3 74.2657 9.01068   8
  -6  -1   3 89.2891 11.1787  13
  -6   1  -3 86.2679 10.0389  31
  -6  -1  -3 80.7363 9.07170  12
  -6   1  -3 64.9103 7.57046  18
  -1   6   3 102.875 11.8303   5
  -6   1   5 10.1960 5.37789  29
  -6   1   5 10.3831 2.25392  11
  -6  -1   5 3.55955 2.45176  11
  -6   1   5 10.5055 4.81882   1
  -6  -1  -5 8.62748 4.95913   7
  -6   1  -5 9.94187 3.45968  15
  -6   1   5 8.29371 4.50973   7
   1   6  -5 12.4368 5.00409  26
   1   6  -5 2.57025 3.93527  16
   1   6  -5 5.81653 4.01866  28
  -1   6   5 9.25962 4.40567   9
  -1   6  -5 7.03654 3.06369  28
  -6  -1   5 4.41765 3.84556  29
   6   1  -5 13.9796 5.13192  28
  -1   6  -5 3.61955 3.52312  15
   1   6   5 2.48244 3.80099   4
  -1   6  -5 11.9126 4.88733  26
  -1   6   5 12.8682 4.38252  17
  -6   1  -5 6.87071 3.81216   7
  -6  -1   5 6.29069 3.67365   7
  -1   6   5 9.47085 4.63660   4
  -1   6  -5 3.68914 3.76579   4
  -1   6  -5 5.36297 4.10540  24
  -1  -6  -5 6.29651 3.89540  23
  -6  -1  -5 1.15329 3.36791  23
  -6   1  -5 7.54756 3.99165  23
  -6   1  -5 9.27113 4.41114   1
  -1   6  -5 8.93031 4.29664  16
  -1  -6   5 4.93124 3.02125  10
   1   6  -5 7.94460 5.86626  14
   6  -1  -5 8.70707 3.57335   8
   1   6   5 10.3504 3.81935  30
  -6   1   5 6.00893 4.59940  13
  -6  -1   5 14.0049 5.48443  13
  -6  -1  -5 7.94249 3.90764  12
   1   6  -5 3.73038 4.44588   4
  -1   6   7 270.469 17.6918   6
   1   6   7 288.643 20.1962  17
  -6  -1   7 247.353 14.4922  11
  -6   1  -7 262.676 15.4467  15
  -1   6   7 246.862 17.6566  17
   1   6  -7 270.709 20.1617  26
  -1   6  -7 268.960 21.5753  14
  -6   1  -7 298.009 18.1917   1
  -6   1   7 276.988 17.8282   7
  -1   6  -7 257.407 19.7899  26
  -1   6  -7 244.756 20.1642  27
   1   6  -7 252.793 20.9060  14
   1   6  -7 247.782 16.9832   4
  -6   1   7 301.440 22.1021  13
  -6  -1   7 325.262 22.4836  29
  -1   6  -7 244.466 15.8051  28
  -1   6   7 223.138 16.2027   3
   6  -1  -7 266.091 16.0980   8
   6   1  -7 270.931 18.2798  28
   1   6  -7 268.924 19.1596  28
  -6  -1  -7 265.178 17.5666   7
  -6  -1   7 214.832 18.3367  13
  -1   6   7 266.624 16.8749   9
  -6   1   7 287.990 17.8750   1
  -1   6  -7 305.285 21.5281  24
  -1   6  -7 270.986 18.0909   3
   1   6  -7 285.714 21.2467  24
  -6  -1   7 277.350 18.0302   7
  -6   1  -7 288.749 18.5623  23
   1   6   7 276.630 18.0662   4
  -1  -6  -7 275.712 16.3919  23
  -1   6  -7 261.673 17.5373   6
  -1   6  -7 251.085 19.2680  15
  -6  -1  -7 251.556 18.6211  23
   6   1   9-1.13786 3.63726  17
  -1   6  -9 3.25593 3.46928   3
  -1   6   9 8.19302 4.00944   3
  -1   6   9 1.57985 4.83509  17
  -6  -1   9 1.06474 2.94755   7
  -6   1   9-1.01853 2.48670   1
  -1   6  -9 2.02198 5.90022  14
  -6   1  -9 7.65203 5.28399  23
  -6  -1   9 9.77543 5.82266  13
  -6  -1   9-1.90047 5.54566  29
   6   1  -9-4.44070 4.53022  28
   1   6  -9-1.83264 5.34771  26
  -6   1  -9-3.91391 5.41743  14
   1   6   9 2.11658 3.78220   4
  -6  -1  -9 2.04101 3.39533   7
   1   6  -9 9.80311 6.39646  28
   1   6  -9 3.09946 3.01482   4
   1   6   9 5.30052 4.61142  17
  -6   1  -9 1.02882 3.14871   1
   1   6  -9 3.85604 5.62604  14
  -1  -6  -9-1.08764 3.32871  23
  -6   1   9-1.71455 5.00314  32
   1   6  -9 1.88791 4.92740  24
  -1   6  -9-2.46559 4.10162  28
  -6  -1  -9-3.40091 4.96201  23
  -1   6  -9-1.06185 3.53290   6
  -1   6   9 1.04262 3.19095   6
  -6   1   9 3.74137 5.45874  13
  -6   1  -9 0.95640 2.79086  33
  -6   1   9-1.88962 4.93186  19
  -6   1   9 11.2194 4.56519  33
  -1   6  -9 20.7576 5.98576  18
   6   1  11 14.3039 5.51946  17
   1   6  11 37.9213 10.2979  17
  -6   1  11 28.5558 8.25342  32
   6   1 -11 30.2274 8.37983  28
  -1   6 -11 15.6934 7.47430  14
  -6   1  11 20.9810 9.38888  29
  -6  -1  11 25.9514 9.78796  29
   6  -1 -11 36.4136 7.88530  28
  -1   6 -11 34.8109 8.15762  28
   1   6 -11 25.1727 8.00510  28
   1   6 -11 44.1208 11.5491  27
   1   6 -11 32.2599 9.10688  26
  -6  -1 -11 16.2457 8.18194  23
  -6   1 -11 26.8479 8.77204  14
  -1  -6 -11 31.0278 6.98266  23
  -1   6  11 30.7791 8.33972  17
   1   6 -11 43.4657 11.1469  14
  -1   6 -11 26.0734 9.03085  27
  -1   6  11 36.0648 10.8794  13
   1   6 -11 25.9759 9.38110  24
  -6   1  11 20.4652 8.02625  13
  -6  -1  11 39.7075 9.43682  13
  -6   1  11 22.4273 9.49572  19
  -1   6 -11 21.3499 6.84129  18
  -6   1 -13 115.461 16.1898  20
   6   1  13 102.338 12.4445  17
   1   6  13 111.671 16.5669  17
  -6  -1  13 132.398 15.7213  32
  -6   1  13 117.955 15.2446  32
   1   6 -13 123.742 17.2984  24
  -6   1 -13 81.5450 14.7192  14
  -6   1  13 96.5374 16.0789  29
   1   6 -13 121.594 16.4575  14
   6  -1 -13 120.536 14.3465  28
  -1   6 -13 94.5906 13.4081  28
   1   6 -13 106.178 16.1654  26
  -1   6 -13 85.1311 15.8292  27
   1   6 -13 102.331 16.6299  27
   6   1 -13 114.650 15.9159  28
   1   6 -13 73.4673 13.9067  28
  -1   6 -13 83.7372 15.0892  14
  -6  -1  13 105.135 16.3096  29
  -6  -1 -13 153.287 18.8124  23
  -1  -6 -13 105.047 12.4111  23
  -1   6 -13 107.450 16.0840  24
  -1   6  13 99.0618 17.0398  13
  -6  -1 -13 93.5093 14.9061  14
  -6   1  13 131.289 17.1862  13
  -6  -1  13 94.3009 13.2237  13
  -6   1  13 89.5503 15.7717  19
  -1   6 -13 126.146 17.1143  26
  -1   6 -13 95.5371 12.3411  18
  -6   1  15 48.8509 10.8086  32
   1   6 -15 43.2656 10.6044  14
   6  -1 -15 40.4862 9.06641  28
  -1   6  15 39.4717 11.6525  13
  -6   1  15 41.4254 10.8308  29
   6   1 -15 33.3072 10.2649  28
   1   6 -15 29.1714 9.53854  28
  -1   6 -15 41.6265 9.87084  28
  -1   6 -15 67.8359 14.7680  27
  -1   6 -15 19.5049 8.44230  26
  -6  -1 -15 16.6694 8.24684  14
  -6   1  15 49.0468 10.9747  13
  -1   6 -15 35.1141 10.8832  24
   1   6 -15 49.0508 12.3949  24
  -6  -1  15 37.6612 10.8857  29
   1   6  15 19.4856 9.63233  13
  -6  -1  15 44.0763 9.78224  32
  -6   1 -15 33.3577 10.3408  14
  -6   1 -15 48.8850 12.5742  20
  -1  -6 -15 45.0935 9.75592  20
  -6  -1  15 40.7597 9.17363  13
  -1   6 -15 31.3531 10.9214  14
  -1   6 -15 25.5596 7.49863  18
   1   6 -17 66.7402 13.3143  26
  -6  -1 -17 43.8631 10.7265  14
  -1   6 -17 40.2816 11.3725  24
   6   1 -17 46.3174 10.5934  28
  -6  -1  17 53.6504 12.3408  29
  -1   6 -17 29.8492 9.72889  26
  -6   1  17 19.0572 9.74917  29
   6  -1 -17 33.2932 9.30904  28
  -1   6 -17 41.7761 9.73310  28
   1   6 -17 24.2718 9.25515  28
  -6   1 -17 40.1332 12.1377  27
  -1   6 -17 33.3619 11.7724  27
   1   6 -17 24.6692 7.65146  14
  -6   1 -17 31.5105 10.5090  14
  -6  -1 -17 44.0954 12.9820  20
   1   6 -17 25.2564 10.1774  24
  -1   6 -17 39.4952 10.7315  14
   1   6  17 32.1586 10.7968  13
  -1   6  17 27.2532 9.75939  13
  -6   1  17 24.8286 7.70678  13
  -6   1 -17 42.9300 12.1240  20
  -1  -6 -17 46.0705 10.3433  20
  -6  -1 -19-2.44097 6.37135  27
   1   6 -19-4.42288 5.77234  24
  -1   6 -19 1.89694 5.80605  26
  -6   1  19 4.85590 7.08528  29
   6   1 -19 7.84340 6.77063  28
   1   6 -19 15.1795 7.75031  28
  -6   1 -19 7.72856 7.51782  27
  -1   6 -19 9.75053 7.79241  27
  -6  -1  19 2.11752 5.52724  29
   6  -1 -19 13.7903 6.32369  28
  -6   1 -19 1.96664 5.44482  14
  -1   6 -19 2.41327 5.89232  24
  -1   6 -19 8.38044 5.57704  14
  -6  -1 -19 10.3339 6.55329  14
   1   6 -19 4.25768 5.89379  26
  -6  -1 -19 5.06898 5.72927  20
   1   6  19 11.2929 6.91276  13
  -1   6  19 2.30788 6.38938  13
  -1   6 -19 5.29334 5.87098  28
  -6   1 -19 16.2943 8.59226  20
  -1   6  19 4.83136 6.30535  19
  -6  -1 -21 45.8197 10.3349  27
   6   1 -21 56.2527 9.99382  28
   1   6 -21 46.8958 9.82458  28
   1   6 -21 60.2698 10.7172  26
  -6  -1  21 62.1919 10.5893  29
  -1   6 -21 50.1698 8.53489  26
  -1   6 -21 43.2920 10.0267  24
  -1   6  21 64.4676 10.8312  22
  -1   6 -21 56.3448 9.34023  28
  -6   1  21 61.8427 11.5134  29
   1   6  21 82.1777 11.6657  13
  -1   6  21 41.9286 8.60559  13
  -6  -1 -21 64.6593 11.6861  20
  -6   1 -21 71.6692 11.9114  20
  -1   6  21 55.5832 11.0894  19
  -6   1 -21 64.4391 11.0547  18
  -6   1 -21 43.3070 9.83195  27
   1   6  23-1.31206 4.84301  19
  -6   1 -23 6.91655 4.63678  18
  -6  -1 -23 3.95639 4.21573  20
  -6  -1 -23 1.18448 3.45652  18
  -2   6   0 539.649 24.6917  30
  -6   2   0 521.309 22.4835  14
  -6   2   0 551.616 25.7607  31
   2  -6   0 531.216 23.6897   8
   2   6   0 510.835 20.2275  26
  -6  -2   0 515.460 21.6972   8
  -6   2   0 529.681 26.3562   7
  -6   2   0 561.422 21.9028  25
  -6  -2   0 551.091 27.0211  29
  -2   6   0 546.214 20.8771  16
  -6  -2   0 568.407 24.8450  31
  -2   6   0 533.871 23.3795  21
  -2   6   0 550.505 24.0650  15
  -2   6   0 506.764 24.3711  14
   2  -6   0 538.621 25.7043   9
  -6   2   0 556.300 25.2161  29
  -2   6   0 547.014 21.7656  13
  -2   6   0 552.873 27.9465   3
  -2   6   0 580.351 25.3779  22
   2   6   0 579.502 29.0980   4
  -6   2   0 505.037 25.1818  13
   2   6   0 532.422 26.9356  21
  -6  -2   0 547.606 24.3918  23
  -6   2   0 521.179 26.1088   1
  -2   6   0 546.107 27.9863   6
  -6  -2   0 576.769 29.4735   7
  -6  -2   0 502.533 25.3845  12
  -2   6   0 584.488 28.4444   5
   2  -6   0 560.784 23.8215  11
  -6  -2   0 535.150 16.0912  11
  -6   2  -2 1044.40 37.7960  31
  -6  -2  -2 1065.91 26.0706  11
   2   6  -2 1027.80 34.1349  26
  -6  -2   2 1043.54 39.8235  29
   2   6  -2 1098.22 41.7387   4
  -6  -2   2 1063.19 36.3681  31
   6   2  -2 1085.02 32.3811  16
  -6  -2   2 1102.26 40.9861  25
  -6   2   2 1069.19 40.4331  13
  -6  -2   2 1070.41 41.8877   7
  -2   6  -2 1032.32 36.6378  15
  -2   6   2 1034.23 37.1071  30
   6  -2   2 1096.39 30.1319  10
  -6   2  -2 1045.20 37.3397  14
  -2   6  -2 1071.11 31.9604  16
   2   6   2 1049.01 32.3365  30
   2   6   2 1082.91 41.9918   4
  -2   6  -2 1019.92 39.1021  14
   2  -6  -2 1102.45 38.1049   9
  -6  -2  -2 1088.19 42.1885   7
  -6   2   2 1080.34 34.1277  25
  -6   2  -2 1068.01 32.9969  25
  -2   6   2 1138.94 41.3347   3
  -2   6  -2 1088.63 41.6198   3
   2  -6   2 1119.40 35.0668   8
  -6   2  -2 1151.70 40.7352   1
  -6   2   2 1078.22 39.6175   1
  -2   6  -2 1178.18 39.8930  26
  -6  -2  -2 1073.93 37.4162  23
  -6  -2  -2 1005.87 35.1876   8
  -2   6   2 1080.78 37.6031  13
  -2   6   2 1068.29 38.1425  22
  -6   2   2 1003.24 37.9802  29
  -2   6  -2 1041.39 36.5007  22
  -2   6  -2 1103.85 41.7246   6
  -2   6   2 1101.75 40.9037   6
   2   6  -2 1082.68 41.1418  21
  -2   6   2 1008.96 34.3298  14
  -2  -6   2 1086.15 34.7454  10
  -2   6   2 1048.46 34.8398  21
   2   6   2 1061.19 40.7746  21
   2  -6  -2 1090.58 36.2037  11
  -6  -2  -2 1085.54 38.7533  12
  -2   6  -2 1057.88 40.5547   5
  -2   6   2 1028.72 40.3981   5
   2  -6   2 1017.27 35.1854  11
  -6   2  -2 1041.99 34.8587  18
  -2   6   4 4217.76 94.5533  17
   2   6  -4 4283.75 105.582   4
  -6  -2  -4 4351.74 106.792   7
  -2   6   4 4390.71 107.476  13
  -2  -6   4 4269.15 96.9960  10
   6  -2   4 4417.30 93.2713  10
  -6   2   4 4385.82 102.767  33
  -2   6  -4 4328.22 106.427   3
  -6   2   4 4288.93 105.743  29
   6   2  -4 4491.76 96.9203  16
   2   6   4 4480.41 94.3274  30
  -2   6  -4 4140.10 102.547  15
  -6   2  -4 4419.36 104.509   1
  -2   6  -4 4665.40 106.528  26
   2   6   4 4416.96 106.874   4
  -6   2  -4 4410.39 102.661  33
   2   6  -4 4198.88 109.720  14
  -2   6  -4 4371.96 94.6653  16
  -6   2  -4 4286.39 105.665  14
   2  -6   4 4428.89 96.3072   8
   2   6  -4 4359.49 101.678  26
  -2   6  -4 4281.77 108.128  14
  -6  -2   4 4455.13 107.630   7
  -6  -2  -4 4374.98 100.680  12
  -6   2  -4 4322.95 98.5478  15
  -2   6  -4 4243.08 105.898   6
  -2   6  -4 4254.08 103.038  24
  -6  -2  -4 4352.78 103.513  23
  -6   2  -4 4396.03 94.2867  23
  -2   6  -4 4191.47 104.063  27
  -2  -6  -4 4283.46 101.338  23
  -6   2  -4 4384.77 103.549  31
  -6   2   4 4147.35 103.544   1
  -2   6   4 4444.74 105.597   3
  -2   6   4 4384.62 105.183   6
   2   6  -4 4505.13 109.311  21
   2  -6   4 4425.60 99.9777  11
  -6   2  -4 4205.85 101.030  18
  -2   6  -4 4338.92 105.781   5
  -2   6   4 4395.01 107.196   5
  -6  -2   4 4298.18 107.192  29
  -6  -2   6 195.515 12.8577  11
  -2   6   6 217.642 15.2178  17
   2   6  -6 213.291 17.6935  28
  -2   6   6 216.149 16.1037   6
  -6   2  -6 174.275 14.0500  33
   6   2  -6 185.323 15.9188  28
  -6   2   6 177.426 16.7289  29
  -2  -6  -6 243.097 16.7409  23
  -6  -2   6 208.013 18.0175  29
  -6   2  -6 185.538 13.9570  15
  -6   2  -6 204.705 17.8954  14
  -2   6  -6 201.200 16.8398  15
  -6  -2  -6 207.492 16.4681   7
  -2   6  -6 204.278 17.1534  24
  -6  -2   6 214.466 16.9628   7
  -6  -2  -6 231.996 17.6743  23
  -6   2   6 223.604 14.1709  22
  -6   2  -6 202.534 15.6167   1
  -2   6   6 218.605 19.4747  13
  -2   6  -6 171.628 14.9303   3
  -2   6   6 201.271 15.5586   3
  -6   2   6 216.000 16.0857   1
  -6   2   6 217.840 18.7248  13
  -2   6  -6 184.945 15.4557   6
  -2   6  -6 211.845 17.6803  26
   2   6   6 210.129 12.9213  30
   2   6  -6 181.743 15.9008  26
  -2   6  -6 174.238 16.5670  27
   2   6   6 199.907 16.2665   4
   2   6  -6 203.469 18.8960  14
  -6  -2  -6 186.553 13.1400  12
  -6   2   6 187.602 14.4702  33
  -2   6  -6 201.879 13.6823  16
  -6   2  -6 202.501 16.8104  18
  -2   6  -6 193.847 15.8286   5
   2   6  -6 197.061 15.9796   4
  -2   6   6 185.066 16.0114   5
   2   6   8 8.70058 5.56312  17
  -6  -2   8 8.69363 5.78560  29
  -2   6  -8 3.62311 3.52533   3
  -6   2  -8 12.6903 4.57805  33
  -2   6   8 3.42652 3.65217   3
  -2   6  -8 5.65450 5.76919  27
  -2   6  -8 3.59332 3.10301  28
   2   6  -8 5.56905 5.41768  14
  -6   2   8 1.88425 5.21696  29
   2   6  -8 8.55905 5.69605  28
  -6   2  -8 5.91000 4.08209  15
  -2   6   8 2.02791 5.91823  13
  -2   6  -8 4.76156 4.11105   6
   2   6   8 3.63623 4.18591   4
   2   6  -8 36.2031 7.14885   4
  -6  -2  -8 3.58386 3.97566   7
  -2   6  -8 7.94876 5.50189  14
  -6  -2   8 8.58984 4.66967   7
  -2   6  -8-1.71174 5.23953  24
   6   2  -8 3.15955 4.61075  28
  -2  -6  -8 5.10528 4.24741  23
   2   6  -8 11.6945 6.35690  26
  -6   2   8 2.29841 3.35469   1
  -2   6   8 1.34496 4.30020  17
  -6  -2  -8 1.66179 4.60124  23
  -2   6   8 9.24113 4.52326   6
  -6   2   8-1.92315 5.32462  13
  -6  -2   8 4.52683 4.40412  13
  -6   2   8 6.67892 5.76575  19
  -6   2  -8 10.2550 4.70309   1
  -6   2   8 6.78503 4.95059  32
  -2   6  -8 4.39367 4.48316  18
   6   2  10 2720.17 76.8700  17
  -2   6  10 2829.93 80.8107  17
  -2   6 -10 2599.34 86.9287  27
   2   6 -10 2669.45 84.0792  14
   2   6 -10 2657.74 67.8741   4
  -6   2  10 2605.28 86.7853  29
  -2   6 -10 2576.97 70.1491  28
  -2   6 -10 2690.98 84.2425  26
  -6   2  10 2807.05 88.1439  13
  -6  -2 -10 2500.61 81.6702  23
  -6   2  10 2779.39 85.8932  19
  -6   2  10 2722.43 83.1627  32
  -6  -2 -10 2637.35 68.2002   7
  -6  -2  10 2781.82 84.8388  29
  -6   2  10 2606.92 68.2417   1
   6   2 -10 2733.63 83.1554  28
  -2   6 -10 2699.16 88.0382  14
  -2   6 -10 2742.25 85.1731  24
   2   6 -10 2718.00 84.4831  26
  -2   6  10 2683.57 68.5975   6
   2   6 -10 2644.78 83.5171  28
  -6   2  10 2654.42 68.0340   2
  -2  -6 -10 2751.19 75.9599  23
  -6  -2  10 2676.50 77.8914  13
  -6   2 -10 2722.87 87.3216  14
  -2   6 -10 2753.74 69.7976   3
   2   6 -10 2609.24 84.2530  24
  -6   2 -10 2677.45 67.5459  33
  -2   6 -10 2739.07 79.2763  18
   6   2  12 286.392 21.9240  17
   2   6 -12 295.986 24.7147  14
  -2  -6 -12 303.009 21.9094  23
  -2   6 -12 243.063 23.9315  24
   2   6 -12 308.239 26.0039  26
  -2   6 -12 304.680 21.1270  28
   2   6 -12 302.719 26.4414  28
  -6   2 -12 329.144 28.1580  14
  -6   2 -12 293.433 23.1405  20
  -2   6 -12 268.186 24.3884  26
  -2   6 -12 264.125 25.6691  14
  -2   6  12 292.599 27.4563  13
  -6  -2  12 330.329 26.3479  29
   2   6 -12 308.338 25.9687  24
   6   2 -12 297.592 24.9912  28
  -6   2  12 262.714 24.5298  13
  -6  -2  12 291.558 21.6660  13
  -6   2  12 281.173 24.2076  32
  -6   2  12 326.632 27.0936  19
  -2   6 -12 301.041 22.7073  18
  -6  -2 -14 320.851 27.4133  14
  -6   2 -14 344.308 27.4178  20
   6   2  14 337.468 24.2992  17
   2   6  14 348.240 29.2554  17
  -2   6 -14 272.268 25.4749  26
  -6   2  14 349.044 27.1115  32
  -2   6  14 379.496 32.1540  13
   6   2 -14 378.300 29.5136  28
   2   6 -14 340.116 29.2472  28
  -2   6 -14 337.257 30.3169  27
  -6   2 -14 327.073 28.8423  14
   2   6 -14 395.117 30.6262  26
  -6  -2  14 268.962 24.5970  29
  -6  -2  14 355.760 24.4379  32
   2   6 -14 404.829 30.4745  24
  -2   6 -14 358.180 30.0322  14
  -2  -6 -14 387.163 25.4352  23
  -6   2  14 341.893 28.4751  13
  -2   6 -14 356.279 24.1164  28
   2   6 -14 330.741 25.6292  14
  -6   2  14 385.155 30.9279  19
  -2   6 -14 355.091 25.3538  18
  -6   2  16 927.950 51.9641  29
   2   6  16 896.509 50.1990  17
   6   2  16 841.819 39.1226  17
   2   6  16 874.798 49.6869  13
  -2   6 -16 852.102 46.9218  14
  -6  -2 -16 929.567 45.9936  14
  -6  -2  16 893.333 45.4345  29
  -2   6  16 783.708 47.2179  13
  -2   6 -16 875.745 40.1339  28
   2   6 -16 896.810 49.3022  28
  -6   2 -16 900.101 51.1441  27
  -6   2  16 889.014 45.8258  13
  -2   6 -16 973.332 52.9423  27
  -6   2 -16 797.697 46.0749  14
  -2   6 -16 881.822 45.1804  26
  -6  -2  16 855.812 37.3474  32
   2   6 -16 929.325 47.6669  24
   6   2 -16 882.671 47.0055  28
  -2  -6 -16 899.678 43.0455  20
  -6   2 -16 875.504 45.7406  20
  -6   2  16 891.260 49.6143  19
  -2   6 -16 899.321 40.8535  18
  -2   6 -18 765.390 39.3225  26
  -6   2  18 853.323 47.0247  29
  -6  -2  18 776.982 40.4219  29
  -2   6 -18 782.750 36.5452  28
   6   2 -18 792.145 42.9497  28
  -6   2 -18 839.171 48.3510  27
  -6   2 -18 846.304 44.7078  14
  -6  -2 -18 846.411 39.6794  14
  -2   6 -18 748.863 44.5959  24
   2   6 -18 792.467 41.7519  24
   2   6 -18 726.469 43.4516  28
   2   6  18 760.461 43.3213  13
  -2   6 -18 804.724 42.0856  14
  -2   6 -18 774.031 45.7950  27
  -2   6  18 865.290 46.9891  13
   2   6 -18 790.816 43.1420  26
  -6   2  18 813.543 40.0176  13
  -2  -6 -18 744.862 38.0182  20
  -6   2 -18 647.283 39.0054  20
  -2   6  18 786.572 44.0803  19
  -6   2  18 832.901 46.2050  19
  -6   2 -18 828.222 45.6865  18
  -2   6 -18 766.561 34.6431  18
  -6  -2  20 113.607 13.5874  29
  -2   6  20 129.017 15.2578  22
  -2   6 -20 92.4044 14.5445  24
  -2   6 -20 91.6080 11.4496  26
  -6   2  20 85.4481 14.1187  29
  -2   6 -20 92.5420 11.3276  28
   6   2 -20 112.833 15.2739  28
  -6  -2 -20 107.015 14.8944  27
  -2   6 -20 113.724 15.6021  27
   2   6 -20 123.928 15.4047  26
  -2   6 -20 124.767 13.9918  14
  -6   2 -20 64.1079 11.0403  14
   2   6 -20 113.048 15.5747  28
  -6   2 -20 104.930 15.2817  27
   2   6  20 93.6570 13.3531  13
  -2   6  20 99.1401 14.4592  13
  -6   2 -20 109.571 14.9992  20
  -2   6  20 92.3448 14.6526  19
  -6   2 -20 76.4710 12.7741  18
   2   6 -22 1.22562 3.57820  26
   6   2 -22 6.20902 4.13313  28
   2   6 -22 4.13100 4.01973  16
  -6  -2 -22 14.2342 5.34126  27
  -6   2 -22 12.4938 5.94291  27
  -6   2  22 4.59383 4.46976  29
  -2   6 -22 7.59320 4.85573  24
   2   6 -22 5.58705 4.64852  28
  -6   2 -22 12.8211 5.87986  24
   6   2 -22 9.05487 4.92282  26
  -2   6  22 1.11287 3.40779  22
  -2   6  22 6.97654 4.42534  13
  -2   6  22 12.9944 5.80847  19
  -6   2 -22 9.82830 5.49793  18
   6   3  -1 12.7431 4.29705  16
  -3   6  -1 16.2861 5.80685   5
  -6  -3   1 26.1271 4.15162  11
   3  -6   1 21.7047 4.61545  11
   3  -6  -1 18.7075 4.80599  11
  -6  -3  -1 21.2888 3.84984  11
  -6  -3   1 22.5003 6.43177  23
  -3   6  -1 17.2622 4.82875  21
   6  -3   1 19.0517 3.93661  10
  -6   3   1 22.6016 5.69875  32
  -6   3   1 23.3617 5.55408  29
  -3   6  -1 23.5207 5.75301  30
  -6   3  -1 15.7128 4.94120  14
   6   3   1 21.2296 5.30146  16
  -3   6   1 14.0133 4.83179  15
  -3   6  -1 23.8944 6.14812  14
  -3   6  -1 22.8524 5.56033  15
  -6  -3  -1 18.9648 5.51087  31
  -6   3  -1 20.2304 4.18892  30
  -6  -3   1 13.7585 4.72511  31
  -3  -6   1 23.6733 5.00889  25
  -3   6   1 11.7606 4.15906  13
   3   6  -1 15.8507 4.11327  26
  -6   3   1 18.6006 5.49399   3
  -6   3   1 21.6699 5.07133  25
  -3  -6  -1 17.5349 4.57178  25
  -6   3   1 17.6494 4.49207  30
  -3   6   1 14.6189 4.77161  14
  -6   3  -1 18.0975 4.74613  29
  -6  -3   1 21.4582 7.31312   7
  -3   6   1 25.0055 6.51881   3
  -6  -3  -1 21.8008 6.15883  23
  -6   3  -1 18.7071 5.51241  31
  -6  -3   1 24.3824 6.49316  25
  -6  -3  -1 13.7334 3.97566   8
  -3   6  -1 13.6919 4.88559  22
   3   6  -1 24.6821 6.70457  16
   3   6  -1 22.1850 6.83279  21
   3   6   1 29.8276 7.41927  21
  -3   6  -1 24.0779 7.08932   6
   3   6   1 19.3231 6.50363  16
  -6   3   1 16.8686 5.62703  13
  -6  -3  -1 18.3181 6.10875  25
  -3   6   1 23.8028 4.86911  21
  -6   3  -1 24.9742 6.02767  13
  -6   3   1 38.8040 7.55686  33
  -6   3  -1 22.3450 6.19027   1
  -6  -3   1 20.1995 4.08007   8
  -6   3   1 26.5767 5.00953  14
  -6   3  -3 32.8405 6.99246  14
  -6  -3   3 36.7594 5.33116  11
   3  -6   3 40.1415 6.30115  11
  -3   6  -3 23.3241 6.48261   5
  -3   6   3 47.9649 8.87927   5
   3  -6  -3 36.7290 6.17795  11
  -6  -3  -3 25.5729 4.13389  11
   3   6   3 29.1188 7.26294  16
  -6   3   3 37.7666 7.81403   3
  -3   6   3 43.7930 8.26908   3
  -6  -3   3 32.0437 7.86547  25
  -3   6   3 43.5944 8.04984  30
   6  -3   3 34.3752 5.45179  10
  -6   3  -3 48.0333 7.78113  15
  -6   3   3 23.4727 6.06584  32
  -6  -3  -3 40.0414 8.76686   7
  -6   3  -3 34.0261 7.12825  31
   6   3  -3 27.1674 5.83334  16
   6   3  -3 37.5101 6.59922   9
  -3   6  -3 33.7063 7.20584  15
  -6   3  -3 38.1038 7.71189  33
  -3  -6   3 25.0140 4.88772  10
  -6  -3  -3 43.7045 7.21379   8
   3   6  -3 32.0540 7.74090   4
  -3   6  -3 32.8721 6.95469  30
  -3   6  -3 32.1655 6.66353  27
   3   6  -3 44.8961 8.68431  16
   3   6  -3 42.1152 7.03939  26
  -6  -3  -3 42.5405 8.14665  25
   6   3   3 29.2791 5.82326  16
  -3   6  -3 30.4876 7.03304  26
  -6  -3   3 44.5419 9.30575   7
  -3   6   3 38.5744 5.72168  14
  -6   3   3 40.0061 7.55848  33
  -6  -3   3 44.5671 8.25364  29
  -3   6  -3 48.6193 8.77597  14
  -3   6   3 35.4553 7.49679  13
  -3  -6  -3 30.8126 7.13001  23
  -6  -3  -3 23.1343 6.90742  23
  -3  -6   3 40.5170 6.39570  25
  -6   3  -3 34.2199 5.13751  30
  -6   3  -3 33.5300 7.34950   3
   3   6  -3 45.7734 9.03767  21
  -3   6  -3 31.3513 7.18660   3
  -3   6  -3 43.1111 8.80671   6
  -3   6   3 46.8862 8.62077   6
  -6   3  -3 37.0770 7.73414   1
  -6   3   3 41.8679 7.56426  29
  -6   3   3 41.1659 5.68914  25
  -6   3   3 48.9250 8.67629   1
  -6   3  -3 34.9157 7.05542  18
  -6   3  -5 29.7184 6.77574  33
  -3   6  -5 21.4146 6.60313   5
  -3   6   5 29.8199 7.16406   5
  -6   3  -5 18.5442 5.75171   3
   3   6  -5 23.9637 7.23688  16
  -3   6   5 27.0664 6.96842   3
   6   3  -5 23.4505 6.23265  16
   3   6  -5 13.1052 6.24978  21
  -6   3  -5 25.5279 6.92105  14
  -3   6  -5 30.4019 7.64930  14
  -6   3   5 26.2257 7.25489  29
  -6   3  -5 14.7140 5.53949   1
  -6  -3   5 30.9318 7.20699  29
  -6   3  -5 30.4585 6.76134  15
  -6   3   5 23.3075 6.71048   1
  -3   6   5 28.6692 7.14131   6
  -6   3   5 21.5003 5.96878  33
  -3   6  -5 15.4724 6.37544  27
  -6   3  -5 25.7760 6.62052  31
  -6  -3   5 19.7748 6.74762   7
  -3  -6   5 34.8378 6.39393  25
  -3   6  -5 26.7203 6.86191  24
  -3   6  -5 25.9167 6.91920   3
  -6   3   5 29.1816 6.63907   3
   3   6  -5 30.5275 6.86961  26
  -6  -3  -5 28.9926 7.46520   7
  -3  -6  -5 26.4073 7.26976  23
  -6   3   5 30.4849 7.22851  32
  -6  -3  -5 29.9445 7.70627  23
  -3   6   5 35.8962 8.03185  22
  -6   3   5 32.6810 6.51063  22
  -3   6  -5 37.3423 7.96535   6
   3   6   5 21.1400 7.11994   4
   3   6  -5 29.1353 7.25381   4
  -3   6   5 23.4610 7.58972  13
  -6   3   5 34.2534 8.66854  13
  -3  -6   5 36.6724 5.81102  10
  -6   3   5 26.4151 6.46561   2
  -6   3  -5 21.6553 6.01154   2
  -6   3  -5 21.4040 6.33175  18
   3   6  -7 9.11557 5.05898  26
  -6   3  -7 16.8678 6.47432  14
  -3   6   7 39.4588 8.09404   5
   3   6  -7 5.39328 7.04122  16
  -3   6   7 10.2551 4.88160   3
  -6   3  -7 14.6059 5.48347  31
  -6   3  -7 15.5277 5.05513  33
   6   3  -7 18.7990 7.56591  28
  -6   3   7 13.3325 5.25006  33
  -3   6  -7 8.72214 5.58003  27
   3   6   7 5.67756 4.54193   4
  -6   3   7 10.5300 5.01218   1
  -3   6  -7 5.42372 4.68621   3
  -6   3   7 13.1014 5.27494  22
  -3  -6  -7 11.8677 5.64791  23
  -3   6  -7 9.25796 5.13787  24
  -6  -3  -7 11.2880 5.21226   7
  -6  -3   7 5.69064 5.25525   7
  -6   3   7 15.7568 6.26038  29
  -3   6  -7 13.8341 5.41999   5
  -3   6   7 10.7870 6.21081  22
   3   6  -7 12.1438 4.98473   4
   3   6  -7 5.44036 5.80053  28
  -3   6  -7 17.6448 5.60505   6
  -3   6   7 18.1984 6.00104   6
  -6   3  -7 14.7188 4.41580  20
  -3   6  -7 10.1561 5.41476  26
  -6  -3   7 3.20461 4.18716  29
  -6   3  -7 3.86364 3.76385   1
  -6   3   7 73.3632 10.5379  19
  -6   3   7 7.62083 4.39031   2
  -6   3  -7 8.58590 4.08616   2
  -6   3  -7 9.54601 5.03786  15
  -3   6   7 22.1929 8.11767  13
  -6   3  -7 32.4009 8.62146  18
  -3   6  -7 45.5867 9.50396  18
  -6   3   9 23.0714 7.53444  32
   6   3   9 17.0124 6.48133  17
  -6   3   9 17.4643 5.27400   2
  -6   3  -9 21.5220 5.54114   2
  -6   3  -9 24.4074 5.70985  33
  -3   6  -9 32.1462 7.32201   5
   3   6  -9 14.5336 7.42773  28
  -3   6  -9 12.2262 5.05660   3
  -3   6  -9 24.6817 6.24635   6
   6   3  -9 19.6954 7.50093  28
  -6  -3   9 24.7780 7.49161  29
  -3   6  -9 21.8691 8.41365  15
  -3   6   9 17.3591 5.35004   3
  -3   6  -9 27.3525 8.46961  27
   3   6  -9 40.3454 9.11918  26
   3   6   9 25.4160 6.64202   4
   3   6  -9 14.2858 5.04535   4
  -3   6  -9 11.5033 5.87717  26
  -6  -3   9 15.2389 5.62993   7
  -3   6  -9 11.2521 7.20140  14
  -6   3   9 17.6926 5.40982  33
  -3   6  -9 27.8900 7.86961  24
  -6  -3  -9 29.8442 6.89298   7
  -3   6   9 6.92602 6.74517  13
  -6   3   9 25.2122 8.67682  29
  -6   3  -9 13.8887 5.88090  15
  -6   3   9 15.3108 5.53250  22
  -3  -6  -9 32.5465 8.36750  23
  -3   6   9 16.5859 7.65980  22
  -3   6   9 21.3886 6.01507   6
  -3   6   9 10.9354 5.36203   5
  -6   3   9 17.7568 7.67091  13
  -6   3  -9 30.2835 6.71510  20
  -6   3   9 16.2348 6.66663  19
  -6   3  -9 22.3138 7.94869  18
  -3   6  -9 7.21324 5.77417  18
   6   3  11 22.5594 7.76600  17
   3   6  11 16.4710 8.13173  17
  -6   3 -11 17.1540 8.76501  14
  -6   3 -11 34.8187 10.0529  27
   3   6 -11 30.1768 8.90206  26
  -3   6 -11 23.7052 8.20663  26
  -3   6 -11 29.5541 9.64832  27
   6   3 -11 29.1603 9.71484  28
   3   6 -11 21.2148 8.97521  28
  -6   3  11 19.2353 7.38762  32
  -3   6 -11 17.3978 8.27657  14
  -6   3  11 12.3693 7.91565  29
  -3   6 -11 10.9346 6.70226  24
  -6  -3  11 19.3501 7.79102  29
  -3  -6 -11 19.7883 6.85338  23
  -6  -3 -11 17.9479 8.28832  23
  -3   6  11 16.4583 8.41016  22
  -6   3  11 26.7056 10.5137  13
  -6   3  11 18.7921 5.68698  22
  -6   3 -11 21.3035 7.30466  20
  -6   3  11 24.0336 9.02322  19
  -3   6 -11 11.7996 6.29616  18
   6   3  13 4.04613 5.28161  17
   3   6  13 15.7330 8.38282  17
  -6  -3  13 8.21018 5.68341  29
  -3   6 -13 9.92949 6.87305  24
  -6   3 -13 16.3267 7.29770  20
  -6   3  13 13.7533 8.41919  29
  -6   3 -13 5.30940 7.35003  27
   3   6 -13 7.82916 7.22554  28
   3   6 -13 2.40242 5.86660  26
  -3   6 -13 9.15387 7.31625  26
  -6   3 -13 10.6965 7.40383  14
  -3   6 -13 7.95728 7.74087  14
   6   3 -13 2.47415 6.85029  28
  -3  -6 -13 7.76365 5.94140  23
  -6  -3 -13 7.50381 5.65499  23
  -3   6  13 7.63830 6.64641  22
  -3   6  13 2.79724 5.77307  13
  -6   3  13 15.3020 8.15318  13
  -3   6  13 10.7631 6.88210  19
  -6   3  13 2.47338 6.45664  19
  -6   3 -13 2.64338 7.71447  18
  -3   6 -13 10.4197 6.66257  18
   6   3  15 2.03643 6.23271  17
   3   6  15 5.51682 6.23514  17
  -3   6 -15 8.01478 6.52273  14
  -3   6 -15 10.5951 7.33287  24
  -6  -3  15 8.60029 5.12307  32
  -6   3  15 2.84482 5.87023  29
  -6  -3  15 6.15818 5.68289  29
   6   3 -15-2.59429 7.18201  28
   3   6 -15 2.74369 6.69874  28
  -3   6 -15 2.21141 5.77206  26
  -3   6  15 12.6805 8.10701  22
   3   6 -15-2.52405 5.70545  26
  -6  -3 -15-2.21482 5.40764  14
  -6   3 -15 5.49512 7.60630  14
  -3  -6 -15 7.89074 6.03764  23
  -6  -3 -15-2.64819 7.33122  23
  -3   6  15 2.86465 5.91114  13
  -6   3  15 10.1360 7.39452  13
  -6   3 -15 6.05257 6.96610  20
  -3   6  15 2.35342 5.74600  19
  -6   3  15 2.61642 6.82905  19
  -6   3 -15 8.25889 6.72138  18
  -3   6 -15 8.29591 6.34763  18
   3   6  17 2.67524 6.04957  17
   3   6 -17 17.0487 8.10521  26
  -6  -3 -17 15.2476 6.58312  14
   3   6 -17 7.91004 7.30134  28
  -3   6 -17 2.80560 6.85200  27
  -6   3 -17 28.0096 10.7690  14
  -3   6 -17 2.58821 7.16722  24
  -3   6 -17 9.77780 8.13487  14
  -6  -3  17 14.8149 6.62077  29
   6   3  17 7.41398 6.40206  17
  -3   6  17 20.7278 8.23289  22
  -6  -3 -17 16.7409 9.28477  20
   3   6  17 10.2493 8.52699  13
  -3   6 -17 9.62121 6.87933  26
  -3   6  17 5.35227 6.98698  13
  -6   3  17 6.88979 7.64309  13
  -3  -6 -17 19.1294 8.55114  20
  -6   3 -17 6.10271 6.50505  20
   6   3 -17 12.3982 7.59098  28
  -3   6  17 7.05138 8.94450  19
  -6   3  17 15.3692 8.52430  19
  -6   3 -17 7.85848 7.64591  18
  -3   6 -17 11.1549 5.94562  18
  -6   3 -19 2.03786 5.31932  14
  -3   6 -19 2.43309 5.94065  27
  -3   6 -19 2.86802 4.38943  26
   3   6 -19-2.27103 6.95083  28
  -6   3 -19 12.3878 7.58288  27
  -6  -3 -19 2.45109 6.78578  20
  -6   3 -19 4.17480 6.94536  24
   3   6  19 4.09513 6.54560  13
  -3   6  19 8.78172 6.40681  13
   6   3 -19 2.12726 5.88937  28
  -3   6 -19 9.57331 6.37069  14
  -6   3  19 8.93614 6.59721  13
  -3  -6 -19 8.87812 6.75607  20
  -6   3 -19 3.57789 6.39389  20
  -3   6  19 2.07722 5.07192  19
  -6   3  19 2.25499 6.24294  19
  -6   3 -19 11.0874 6.78695  18
  -3   6  19 7.34327 6.10838  22
  -6  -3  19 12.9108 5.92041  29
  -3   6 -19 4.31475 3.98226  18
   3   6 -21 5.04907 6.01487  28
  -3   6 -21 5.36803 4.67014  27
  -3   6  21 4.88890 5.20921  29
  -6   3  21 7.10227 5.18118  29
   6   3 -21 1.55563 4.53941  28
  -6  -3 -21-1.45830 3.80613  27
  -6   3 -21 1.84368 4.81196  27
  -6   3 -21 2.58370 4.12948  14
   3   6 -21 3.02436 4.62798  26
  -6   3 -21 3.16279 5.46004  24
  -6  -3 -21 5.57867 5.69111  20
  -3   6  21-1.19884 3.66902  22
   3   6  21-3.86155 5.03928  13
  -3   6  21 8.84301 6.08211  13
  -3  -6 -21 9.67339 4.32142  20
  -3   6  21 1.55818 4.54683  19
  -6   3 -21 1.59396 4.16021  18
  -4   6   0 38.2800 8.29675   5
  -6  -4   0 31.3940 5.37503  11
  -6  -4   0 24.6365 7.13478  25
  -6  -4   0 66.7100 8.37204  31
  -6   4   0 36.8082 7.83240  33
  -4   6   0 46.4665 8.01691  30
  -6   4   0 46.3549 7.06876  32
  -6   4   0 30.6713 5.80474  29
  -6   4   0 41.2300 6.50409  30
  -6   4   0 36.8699 8.04614   3
   6   4   0 36.4246 7.38311  16
   4   6   0 25.9370 6.92853  16
  -6  -4   0 29.1416 7.77991  23
  -4  -6   0 52.7047 8.00518  25
  -6   4   0 48.3031 7.47484  14
  -4   6   0 26.7765 6.03914  14
  -6   4   0 47.7753 8.84165   1
  -4   6   0 36.4812 7.57834  15
  -4   6   0 42.9457 8.91182   3
  -4   6   0 36.6920 8.86541   6
   4   6   0 37.1010 9.07812  21
  -4   6   0 23.3817 5.21998  13
  -6   4   0 48.7066 8.25633  13
  -6   4   0 42.7080 8.47054   2
  -4   6   2 779.480 28.1625  14
   6   4  -2 737.843 31.7006  16
   4   6  -2 781.435 36.0052  16
   6   4   2 788.862 31.9998  16
  -6  -4   2 804.779 29.2900  31
  -6   4   2 736.538 35.2931   1
  -6   4  -2 793.090 30.5577  13
  -4  -6   2 757.188 30.7479  25
  -4   6  -2 779.076 32.9705  30
  -6   4  -2 779.811 33.0004  14
  -6  -4  -2 819.352 36.5647  25
  -4   6  -2 810.380 34.4745  14
  -4   6   2 740.111 35.5122   6
  -4   6  -2 770.845 28.4592  21
  -4  -6  -2 824.856 32.4731  25
  -6   4   2 854.155 31.7540  29
  -6   4  -2 781.602 33.8806  15
  -4  -6  -2 792.323 36.4390  23
  -6  -4  -2 722.772 35.0523  23
  -6   4   2 793.184 34.9679  33
  -6   4  -2 865.952 36.6456   2
  -6   4  -2 770.495 28.3413  30
  -6   4   2 801.914 32.1852  32
  -4   6  -2 828.241 38.0531   6
  -4   6   2 772.725 32.6122  13
   4   6   2 756.660 35.3992  16
  -6   4   2 745.020 34.4679  13
  -4   6  -2 787.182 29.2057  27
  -4   6   2 797.295 35.5899  22
  -4   6   2 779.127 36.2763   3
   4   6  -2 782.310 36.4363  21
  -6   4  -2 738.545 34.8700   1
  -4   6  -2 782.839 36.4904   5
  -6   4   2 743.251 34.6408   3
  -6  -4   2 734.422 27.2236  11
  -6  -4   2 785.445 36.2407  25
  -4   6   2 805.563 34.2292  30
  -6   4  -4 2520.15 68.4860  31
  -6  -4   4 2641.50 78.3248  25
   4   6  -4 2551.25 76.8669  16
   4   6   4 2661.69 77.4938  16
  -6   4  -4 2544.84 75.2888  14
  -6   4   4 2500.87 72.5280  32
  -6   4   4 2575.87 72.7629  22
  -4   6  -4 2597.50 72.1242  30
  -4   6  -4 2552.68 76.6833  14
  -4   6   4 2479.10 74.5271   6
  -6   4  -4 2568.08 74.6948   1
  -6   4   4 2518.25 75.2167   1
  -6  -4   4 2566.89 73.3461  29
  -6   4  -4 2464.02 67.2878  27
  -4   6  -4 2609.32 70.6269  27
  -6   4   4 2545.04 77.4159  13
   4   6  -4 2637.13 68.0264  26
  -4   6   4 2722.47 77.6498  22
  -6   4  -4 2597.17 73.9897   2
  -4  -6   4 2503.37 68.7749  25
  -4   6   4 2686.76 77.0731  13
  -4  -6  -4 2545.51 75.9858  23
   6   4  -4 2556.46 72.1937  16
  -4   6  -4 2595.16 76.7167   6
  -6   4   4 2473.48 73.7633   2
  -6   4   4 2568.97 71.0133  29
  -6  -4  -4 2608.60 77.0602  25
  -4   6  -4 2576.67 76.1650   3
  -6   4  -4 2502.91 72.6640  33
  -4   6   4 2645.02 75.3983   3
   4   6  -4 2497.82 76.2734  21
   6   4  -4 2677.79 67.7559  21
  -6   4   4 2600.90 74.0283  33
  -4   6  -4 2381.91 73.8101  15
  -4   6  -4 2631.42 76.5422   5
  -4   6   4 2618.13 77.1575   5
  -6   4  -4 2584.13 74.9928   3
  -6   4   4 2516.92 73.3866   3
  -6   4  -4 2598.77 75.4056  18
  -6   4  -4 2545.82 73.0061  15
  -4   6  -6 21.8915 6.77196   5
  -4   6   6 14.6945 6.39642   5
  -6   4   6 19.0462 6.48794   2
  -6   4  -6 9.87612 5.04780   2
   4   6  -6 12.9950 6.63879  16
  -6   4   6 14.0737 5.35977  33
   4   6  -6 6.87042 4.39870  26
  -4   6  -6 6.17797 4.73278   3
  -6   4   6 9.49516 5.06415  29
  -6   4  -6 9.46740 5.53030  14
  -6   4  -6 10.8811 5.56037  15
  -4   6  -6 15.7541 6.46534  15
   4   6  -6 6.31403 4.83675   4
  -4   6  -6 17.5465 6.74938  27
  -4   6  -6 8.13111 4.68498  24
  -4   6  -6 15.5238 6.56679  26
  -6   4  -6 26.6858 7.11247   3
  -6   4   6 16.9072 6.10267   3
  -4  -6   6 46.1601 8.16726  25
  -6   4  -6 13.1946 4.17754  24
  -6  -4  -6 16.8193 6.58893   7
  -6  -4   6 44.6109 9.02298   7
  -6   4  -6 5.98153 3.98723  31
   6   4  -6 9.23375 5.50508  16
  -6  -4   6 11.9902 5.70720  29
  -4  -6  -6 17.1440 7.25343  23
  -6   4  -6 14.7489 5.61643  27
  -4   6   6 16.4373 6.53144  22
  -6   4   6 62.8524 9.82216  22
  -4   6  -6 6.26874 4.34487   6
  -4   6   6 8.93803 5.14878   6
  -4   6   6 11.6657 4.85733   3
   4   6  -6 10.5245 6.06090  21
  -4   6   6 13.9580 7.13019  13
  -4   6   6 13.0436 4.81611  29
  -6   4   6 18.0696 7.64240  13
  -4   6  -6 9.80008 6.00321  14
  -6   4   6 20.1321 7.09822  32
  -6   4  -6 15.0909 5.37612  33
  -6   4  -6 21.3604 7.16362  18
  -4   6  -6 14.3532 6.19909  18
   4   6  -8 91.3187 14.1348  16
  -6   4  -8 80.3383 10.1837  31
  -4   6  -8 66.7220 10.5028   5
  -4   6   8 73.0476 10.9076   5
  -6  -4   8 68.8173 10.8317  29
  -6   4   8 72.9943 10.4084   2
  -6   4  -8 86.6917 10.8097   2
  -6   4  -8 86.7145 12.9694  15
  -6   4   8 69.4737 12.5348  29
   6   4  -8 86.1921 13.6429  28
  -4   6  -8 75.7637 10.7971   3
  -4   6   8 89.5295 11.2731   3
  -4   6  -8 73.7910 12.8180  15
   4   6   8 55.2205 9.99524   4
  -6   4  -8 68.6661 11.9375  27
   4   6  -8 68.5648 10.5448   4
  -4   6   8 65.7570 12.2128  22
  -4   6  -8 66.5108 11.5739  26
  -6   4   8 67.1427 9.95698  33
  -4   6  -8 76.5550 13.0025  27
  -6   4  -8 83.3136 13.7846  14
   4   6  -8 86.0355 12.3279  26
  -4   6  -8 53.1434 10.2502  24
  -6  -4  -8 81.8515 11.4392   7
  -6  -4   8 75.6043 11.1529   7
  -4  -6  -8 80.9989 12.5522  23
  -6  -4  -8 80.5426 13.4632  23
  -6   4  -8 59.3624 9.39343  24
  -4   6  -8 85.9926 11.3294   6
  -6   4   8 71.7459 11.0397  22
  -4   6   8 69.6275 10.2035   6
   4   6  -8 77.5944 12.7819  21
  -4   6   8 91.1973 15.0075  13
  -6   4  -8 80.4169 10.4486  33
  -4   6   8 88.7018 10.7099  19
  -6   4   8 70.4962 10.8502  19
  -6   4   8 67.3660 12.5022  32
  -4   6  -8 57.2037 11.4432  18
   6   4  10 1597.54 61.9790  17
   4   6  10 1674.40 66.1035  17
  -6   4  10 1657.16 67.7875  13
  -6   4  10 1608.34 62.5535  32
  -6   4 -10 1620.16 52.1017  31
  -4   6 -10 1633.93 62.0029  26
   4   6  10 1548.34 51.1273   4
  -6  -4  10 1513.84 50.6399   7
   6   4 -10 1566.89 64.8527  28
  -6  -4  10 1669.24 58.1772  29
  -6  -4 -10 1549.59 50.7072   7
  -6   4 -10 1586.74 63.0515  27
   4   6 -10 1492.54 59.0233  26
  -4   6 -10 1610.58 64.6884  27
  -6   4  10 1622.43 64.7981  29
  -4   6  10 1600.93 64.1285  22
   4   6 -10 1538.26 49.7038   4
  -4   6 -10 1606.51 50.9801   3
  -6   4 -10 1645.14 56.9105  24
  -4   6 -10 1597.68 60.5422  24
  -4  -6 -10 1644.37 61.5030  23
  -6  -4 -10 1561.50 63.4054  23
  -6   4  10 1683.76 57.5861  22
  -6   4 -10 1627.97 50.1568  33
   4   6 -10 1631.77 61.8230  21
  -6   4 -10 1614.97 60.2735  15
  -4   6 -10 1590.37 65.9817  14
  -6   4  10 1568.41 51.2511   5
  -4   6  10 1605.94 56.6648  19
  -6   4  10 1715.43 61.5095  19
  -4   6 -10 1774.23 65.0867  18
  -4   6  10 1651.77 53.6588   5
   6   4  12 241.273 23.0392  17
   4   6  12 235.186 24.4930  17
  -4   6 -12 305.759 25.6833  26
  -6   4 -12 291.090 26.9031  27
  -6   4  12 291.399 27.1172  29
   6   4 -12 283.776 26.6450  28
  -4   6 -12 299.440 27.5628  27
  -6   4 -12 306.082 28.0436  14
   4   6 -12 269.181 24.8600  26
  -4  -6 -12 256.880 23.3247  23
  -6   4 -12 308.038 24.6183  24
  -4   6 -12 297.060 25.5180  24
  -6   4  12 310.050 28.4661  13
  -6  -4 -12 276.128 25.9305  23
  -6   4 -12 276.410 19.3072  31
  -4   6  12 299.517 27.1854  22
  -6   4  12 291.056 21.9039  22
  -4   6 -12 273.920 27.1708  14
  -6  -4  12 237.916 20.8734  29
  -4   6  12 302.217 28.4788  13
  -6   4 -12 247.175 19.6030  20
  -4   6  12 269.192 23.0507  19
  -6   4  12 313.546 26.1309  19
  -6   4 -12 289.893 26.9630  18
  -4   6 -12 227.516 22.9770  18
   6   4  14 71.8097 13.5638  17
   4   6  14 54.9849 13.2282  17
  -6   4 -14 64.6482 11.0852  20
   4   6 -14 53.6726 12.5827  26
  -6   4  14 33.4094 10.6498  29
   6   4 -14 59.5764 13.9567  28
  -4   6 -14 76.5015 15.0599  27
  -4   6 -14 68.5027 12.6965  26
  -4  -6 -14 88.8749 14.2474  23
  -6   4 -14 61.9557 13.5480  14
  -6   4 -14 60.0982 12.5422  24
  -4   6 -14 61.2437 13.3933  14
  -4   6 -14 72.5426 14.6403  24
  -6  -4  14 58.4227 11.0142  29
  -6   4 -14 58.3594 13.3705  27
  -6  -4 -14 52.4695 12.3931  23
  -4   6  14 71.3585 13.8554  22
  -4   6  14 57.6604 14.3688  13
  -6   4  14 57.1940 13.3441  13
  -6   4  14 76.2634 11.2711  22
  -4   6  14 61.1638 12.6363  19
  -6   4  14 55.8713 12.7281  19
  -6   4 -14 57.8515 12.7580  18
  -4   6 -14 72.6305 13.3728  18
   6   4 -16 615.156 40.3641  28
   4   6  16 662.541 41.7713  17
   6   4  16 601.563 36.5285  17
  -6   4  16 657.237 42.1789  29
  -6  -4  16 649.351 32.6968  29
  -6   4 -16 646.235 42.2754  27
  -6  -4 -16 641.892 35.9634  14
  -4   6 -16 690.874 42.8245  14
  -4   6 -16 645.291 35.1224  26
  -6   4 -16 699.753 39.4719  24
  -4   6 -16 644.816 40.0286  24
  -4   6  16 679.060 42.5914  13
  -6   4  16 726.494 42.6834  13
  -4   6  16 593.151 36.8401  22
   4   6 -16 653.982 36.1322  21
  -6   4 -16 657.870 33.9594  20
  -6   4 -16 694.342 42.9276  14
  -4   6  16 655.626 37.9619  19
  -6   4  16 624.526 38.9309  19
  -6   4 -16 603.621 39.9471  18
   4   6 -16 649.189 39.4023  26
  -4   6 -16 615.561 36.8625  18
   4   6 -18 447.813 26.7345  21
  -6   4  18 499.268 34.5118  29
   6   4 -18 464.154 32.8770  28
   4   6 -18 490.055 32.6410  26
  -6   4 -18 502.400 33.6763  14
  -4   6 -18 524.159 34.1354  14
  -6   4 -18 453.300 30.8174  24
  -4   6 -18 516.414 33.8081  24
   4   6  18 477.556 32.5149  13
  -4   6 -18 531.797 36.3655  27
  -4   6  18 467.375 33.0430  13
  -4   6  18 474.689 29.3448  22
  -6   4  18 453.347 31.1786  13
  -4   6  18 476.647 31.9673  29
  -6  -4 -18 581.858 37.4906  20
  -4  -6 -18 547.867 33.1479  20
  -4   6  18 492.995 31.6312  19
  -6   4  18 489.660 32.7008  19
  -6   4 -18 494.705 33.7574  18
  -4   6 -18 500.368 30.1213  18
  -6   4  20 9.43106 5.50853  29
  -4   6  20 10.3287 6.35786  29
  -6   4 -20 14.1019 7.43918  27
  -4   6 -20 21.9501 8.02930  27
   6   4 -20 20.1716 7.11169  26
  -6   4 -20 3.23236 4.95126  14
  -6   4 -20 9.91051 5.90731  24
  -4   6 -20 16.2279 6.86375  24
  -4   6 -20 10.7617 5.49891  14
   4   6 -20 21.5209 7.58693  16
   6   4 -20 19.5896 7.35253  28
   4   6  20 20.7842 6.57368  13
  -4   6  20 15.3644 6.87019  13
  -4   6  20 16.8263 5.32348  22
  -6   4  20 10.3519 5.28982  13
  -6  -4 -20 5.92091 5.76344  20
  -4  -6 -20 9.17468 5.46935  20
  -4   6  20 18.8796 7.11575  19
  -6   4 -20 6.86074 5.71089  18
  -6   5   1 81.4813 12.3169  33
  -5   6  -1 88.8221 13.0112   5
  -6  -5  -1 75.2082 11.7304  25
  -6   5  -1 45.5733 9.48714  15
   6   5   1 77.6567 11.4528  16
   5   6   1 74.7798 12.1302  16
   5   6  -1 95.4604 13.0493  16
  -6   5  -1 72.9853 9.60800  30
  -6   5   1 72.1051 9.77081  30
  -6   5  -1 87.3963 12.3661   2
  -6  -5  -1 63.5102 8.36373  31
  -5   6  -1 68.0617 11.0319  15
  -5   6   1 89.2055 12.5458  33
  -5   6   1 105.608 13.8266   3
  -6   5   1 99.0348 13.1327   3
  -5   6   1 91.3786 10.9899  13
  -5   6  -1 85.0073 10.9034  30
  -6  -5   1 88.5368 12.6979  25
  -5  -6   1 76.1229 10.5839  25
  -5  -6  -1 77.1252 10.6394  25
  -6   5  -1 88.4652 10.8795  14
  -5   6  -1 93.1846 11.4501  14
  -5  -6  -1 99.1084 13.4418  23
   6   5  -1 92.2186 12.4027  16
  -5   6   1 80.3016 10.8439  30
  -6   5   1 80.9421 9.57509  32
  -5   6  -1 85.6463 9.09602  13
  -5   6  -1 79.9658 12.8696   6
  -5   6   1 90.1255 9.70827  14
  -6   5   1 64.9694 10.1118  13
  -6   5  -1 73.6021 9.42057  13
  -5   6  -3 44.3552 9.82548   5
  -5   6   3 37.9627 9.13216   5
  -6   5   3 54.0665 9.88907  22
  -6   5  -3 31.4005 8.10451  33
  -6   5   3 49.3718 8.70840  32
   6   5  -3 28.6631 7.81157  16
   5   6   3 38.6268 9.47688  16
  -5   6  -3 35.0533 8.87785   3
  -5   6   3 43.8847 9.74784   3
  -6   5   3 49.1644 7.54848  29
  -6   5  -3 38.2609 8.57966  15
  -5   6  -3 44.8793 9.18077  15
  -6   5   3 47.2491 9.44579   2
  -5   6  -3 36.9177 6.78512  27
  -6   5  -3 35.7990 9.51799   3
  -5   6   3 66.8393 10.8551  30
   6   5   3 39.7854 8.26764  16
  -5   6  -3 37.7296 9.24191   6
  -5  -6  -3 37.9323 9.29122  23
  -6  -5   3 36.5419 9.11419  25
  -5  -6   3 37.8896 8.21415  25
  -5   6  -3 38.5123 8.06223  30
  -6  -5  -3 47.0946 9.68633  25
  -6   5  -3 68.1696 11.0339   2
  -5   6  -3 35.8080 8.26062  14
   5   6  -3 46.1956 10.1346  16
  -6   5   3 30.3944 8.27917  33
  -6   5  -3 53.7176 9.69976  14
  -6   5  -3 44.3570 7.53259  30
  -6   5   3 53.1535 10.1588   3
  -5   6   3 37.6701 8.94548  22
  -5   6   3 43.2385 9.72277   6
   5   6  -3 45.9838 9.71683  21
  -5   6   3 46.2173 9.44640  13
  -6   5   3 42.4394 9.42874  13
  -6   5   3 48.5065 8.61167  30
  -5   6  -5 5.36752 4.95297   5
  -5   6   5 5.57845 5.42606   5
  -5   6  -5 1.41899 4.34277  27
  -6   5   5 8.21581 5.67331  33
  -6   5  -5-1.64679 3.72227   2
  -6   5   5 1.64825 4.56286  32
   5   6  -5-1.21659 3.55009  26
  -5   6   5 5.18758 3.94742  29
  -6   5   5 1.35065 4.13364  29
  -5   6  -5 3.71523 4.84834  15
  -5   6   5 1.67619 4.37482   3
  -6   5  -5 1.34435 4.29730  27
  -5   6  -5 5.84334 5.39204  14
  -6   5  -5 1.73494 4.52817   3
  -6   5   5 6.59356 5.04485   3
  -5   6  -5 2.21286 3.82017  24
  -6   5  -5-1.90655 5.56340  14
  -6   5  -5-1.76490 4.30885  15
   6   5  -5 3.47213 5.54943  16
   5   6  -5-1.92073 4.68929  16
  -6  -5  -5 5.98102 4.86738  23
  -6  -5   5-3.72129 5.69445  25
  -5   6   5 3.45351 5.28468   6
  -5   6   5 1.91295 5.29562  22
  -6   5   5 3.50172 4.56971  22
  -5   6  -5 5.32024 5.42748   3
  -5  -6   5 1.55821 4.76886  25
   5   6  -5 5.22011 5.32533  21
  -6   5   5 1.70986 3.86483   2
   6   5  -5-1.38698 4.43358  21
  -5   6   5-1.96860 4.80617  13
  -6   5   5 14.1358 7.45373  13
  -5  -6  -5-1.96329 5.43496  23
  -6   5  -5 3.18676 4.87649  33
  -6   5  -5 7.67128 5.30910  18
  -5   6   7 108.682 14.6121   5
  -6   5  -7 125.511 15.8065  15
  -6   5   7 117.242 13.9549  33
  -6  -5   7 123.187 13.7694  29
  -6  -5  -7 115.065 14.8748   7
   6   5  -7 146.421 16.7437  16
  -6   5  -7 139.550 12.1604  31
  -5   6   7 133.726 13.9784  29
  -5   6  -7 145.335 17.3643  15
  -6   5   7 109.610 13.9374  29
   5   6  -7 150.681 15.3911  26
  -5   6   7 145.580 18.5310  13
  -5  -6   7 137.591 15.3733  25
  -6  -5   7 137.135 15.5904   7
   5   6  -7 141.076 17.2069  16
  -5   6   7 108.721 13.4481   3
  -6   5  -7 129.729 15.1518  27
  -5   6  -7 107.920 14.4651  27
  -5   6   7 128.769 16.7589  22
  -6   5  -7 140.796 18.0098  14
  -6   5  -7 118.424 12.1446  24
  -5   6  -7 108.883 16.3791  14
  -5   6  -7 129.259 13.8178  24
  -5  -6  -7 115.961 16.1545  23
  -6  -5  -7 136.793 16.8958  23
  -6   5   7 160.507 19.2530  13
  -6   5   7 146.212 16.7199  22
   5   6  -7 130.047 15.6297  21
   6   5  -7 157.868 15.1785  21
  -5   6  -7 136.225 15.5044   3
  -6   5   7 131.933 14.7558   2
  -6   5  -7 147.785 15.1851   2
  -6   5  -7 157.905 15.3314  33
  -5   6  -7 119.837 14.4922   5
  -6   5  -7 126.238 14.7727   3
  -6   5   7 118.351 13.9770   3
  -5   6  -7 134.777 16.7951  18
  -6   5  -9 1.54310 4.72273   5
  -6   5   9-1.57681 4.60133   5
   6   5   9 2.30382 5.62467  17
   5   6   9-2.41948 6.31486  17
  -5   6  -9 3.13333 5.40928   5
  -5   6   9 1.62455 4.74063   5
  -6  -5   9 7.50386 5.18178  29
  -6   5   9 6.16402 5.68804  29
  -5   6   9 2.25295 6.23691  22
  -5   6  -9 2.26893 5.53949  15
   5   6   9 11.3176 5.58239   4
  -6   5  -9-2.11923 5.86674  15
  -6   5  -9 2.11663 5.85954  27
   5   6  -9 4.42184 4.90405   4
  -5   6  -9 2.17581 6.02338  27
   5   6  -9 9.26506 5.92334  26
  -5   6   9-1.78294 5.45675  29
   6   5  -9 2.13920 6.54703  16
  -6   5  -9 2.52433 4.65885  14
  -5   6  -9 2.56188 7.47574  14
  -6   5  -9-1.52729 4.88219  24
  -5   6  -9 1.74060 5.56403  24
  -5   6   9 1.40889 4.11134   3
  -6  -5  -9 1.58619 4.14006   7
  -6  -5   9 6.30962 4.82772   7
  -5  -6  -9 8.84302 7.35541  23
  -6  -5  -9 2.31712 5.65713  23
  -5   6  -9-1.48575 4.74941   3
  -6   5   9 3.91003 4.77312  22
   5   6  -9 1.88451 5.21700  21
  -5   6   9 18.5792 8.12303  13
   5   6  -9 2.31730 7.09209  16
  -5   6   9-1.38855 4.61995  19
  -6   5   9 3.14621 4.59052  19
  -5   6  -9-2.33077 5.26836  18
   6   5  11 27.0073 9.88334  17
   5   6  11 15.6786 8.36224  17
   5   6 -11 16.3459 9.07262  28
  -5   6 -11 32.6831 10.6385  27
  -5   6  11 51.7909 11.6178  29
  -6   5  11 21.6464 8.31361  29
   5   6 -11 36.3579 9.67628  26
   6   5 -11 21.4205 8.56810  28
  -6   5 -11 12.2675 7.85268  27
  -6  -5 -11 20.0065 8.94629  23
  -6   5  11 20.1619 7.45238  22
  -6  -5  11 13.6386 5.77915  29
  -6   5 -11 31.4340 9.66007  24
  -5   6 -11 22.4151 8.82851  24
   6   5 -11 32.7443 10.5805  16
  -5  -6 -11 18.8227 8.41798  23
  -5   6  11 14.3232 7.95223  22
   5   6 -11 23.0690 8.51670  21
  -6   5  11 22.5392 9.01462  13
   5   6 -11 20.1328 8.38225  16
  -5   6  11 26.5867 8.34907  19
  -6   5  11 19.3214 7.36178  19
  -6   5 -11 28.6759 10.2136  18
  -5   6 -11 29.7990 9.99604  18
   6   5  13 58.2315 13.2570  17
   5   6  13 51.8927 12.8931  17
  -6   5  13 44.7724 12.4358  29
   6   5 -13 58.4961 13.6412  28
  -6   5 -13 72.2914 14.0151  27
  -5  -6 -13 72.9295 13.8675  23
   5   6 -13 60.0552 12.6527  26
  -5   6 -13 73.4951 14.0240  27
  -6   5 -13 62.9001 13.9994  14
  -6   5 -13 67.1360 13.0287  24
  -5   6 -13 52.0362 11.8558  24
  -6   5  13 51.8245 10.6782  22
  -5   6  13 62.7128 13.7600  29
  -5   6 -13 60.0003 13.2236  14
   5   6 -13 73.8457 14.6391  16
  -6  -5 -13 41.8326 12.5796  23
  -5   6  13 56.9141 12.8023  22
   5   6 -13 56.1259 11.2367  21
  -5   6  13 84.4983 15.9407  13
  -6   5  13 48.6602 12.7101  13
   5   6 -13 48.2895 12.8834  28
  -5   6  13 53.9817 11.7148  19
  -6   5  13 49.6524 11.4910  19
  -6   5 -13 70.7239 14.2373  18
  -5   6 -13 63.6715 13.5408  18
   6   5  15 26.6894 9.50551  17
   5   6  15 13.2554 8.12128  17
  -5   6  15 24.0271 9.92165  29
  -6   5  15 20.7372 8.63157  29
   5   6 -15 19.5471 9.29744  28
   6   5 -15 21.8668 9.77503  28
  -5   6 -15 11.0020 7.62246  27
   5   6 -15 25.5846 9.60479  26
  -6   5 -15 11.1408 7.27794  14
  -5   6 -15 8.30420 7.23329  14
  -6   5 -15 15.2372 7.52397  24
  -5   6 -15 25.6472 9.38482  24
  -6   5 -15 19.1028 8.35946  27
  -5  -6 -15 30.4162 9.66184  23
  -6  -5 -15 35.7836 10.8141  23
  -5   6  15 16.9525 7.05920  22
  -6   5  15 13.1856 5.90114  22
   5   6 -15 24.9304 7.52176  21
  -5   6  15 36.4284 11.5693  13
  -6   5  15 16.3774 9.08839  13
  -5   6  15 26.5053 8.20850  19
  -6   5  15 15.2655 8.05723  19
  -6   5 -15 36.9773 11.1745  18
  -5   6 -15 34.0678 9.79419  18
   5   6  17 28.1482 9.68914  17
   6   5  17 31.3316 9.83712  17
  -6   5 -17 30.4031 10.7219  27
   6   5 -17 31.6014 9.52609  28
  -5   6  17 23.9594 8.29773  29
  -6   5  17 20.9753 8.87708  29
   5   6 -17 42.3670 11.2740  28
  -5   6 -17 20.3094 9.66795  27
   6   5 -17 27.4557 9.15065  26
   5   6 -17 20.9002 8.31007  16
  -6   5 -17 36.8062 10.3845  14
   6   5 -17 37.0442 10.0627  16
  -6   5 -17 24.2704 8.14600  24
  -5   6 -17 29.1448 10.5203  14
  -5   6 -17 23.6429 8.18839  24
   5   6 -17 12.8304 8.14680  26
  -5  -6 -17 18.1057 8.36429  20
  -5   6  17 15.2277 6.63737  22
  -5   6  17 24.5208 9.06057  13
  -6   5  17 18.9420 9.01833  13
  -6  -5 -17 24.9215 9.49111  20
  -5   6  17 11.2446 6.93026  19
  -6   5  17 25.9336 8.24315  19
  -6   5 -17 29.9896 9.28844  18
  -5   6 -17 20.8279 7.45549  18
   6   5 -19 3.44949 4.21097  26
  -5   6 -19 3.48815 4.82826  24
   5   6 -19 5.20389 5.06185  26
   5   6 -19 1.83817 5.08873  16
  -5   6  19 1.73961 5.56086  29
  -6   5  19 11.1559 6.41968  29
  -6   5 -19 18.4299 7.21532  14
  -6   5 -19 3.28786 5.46961  24
   6   5 -19-1.71935 4.75982  16
  -5   6 -19-1.81507 4.73744  14
  -5   6  19 1.12787 3.45203  22
   6   5  19 4.06239 4.32871  13
   5   6  19 1.61047 4.45841  13
  -5   6  19 11.1674 6.42629  13
  -6   5  19 5.31749 4.90693  13
  -6  -5 -19-1.98429 6.85119  20
  -5  -6 -19-1.75693 5.61623  20
  -5   6  19-1.49833 4.14799  19
  -6   5 -19 1.76473 4.60604  18
  -6   5  21 29.9494 6.83524  29
   6   5 -21 37.6310 7.13759  26
  -6  -5 -21 34.2470 7.51332  20
   5   6 -21 28.3568 6.55925  16
  -5   6 -21 37.9576 7.91060  27
   5   6 -21 24.7077 5.97266  26
   6   6   0 7498.31 177.277  16
  -6   6   0 8029.99 179.919  15
  -6  -6   0 7617.77 175.887  25
  -6   6   0 7561.65 179.147  33
  -6   6   0 7687.67 164.814  14
  -6   6   0 7649.99 170.107  30
  -6   6   0 7754.16 166.787  13
  -6   6   0 7572.28 181.409   2
  -6   6   0 8209.67 184.498   3
  -6   6  -2 2.00262 4.88962   2
  -6   6  -2 3.85709 4.35954  15
  -6   6   2 6.06938 6.46732   3
  -6  -6  -2 5.39494 5.98344  25
  -6   6  -2 3.10953 4.53729  14
  -6   6   2 4.76370 4.14485  30
  -6   6  -2 4.28555 5.43537  30
   6   6   2 1.85424 5.41109  16
  -6  -6  -2 4.32931 5.99271  23
  -6   6   2 13.7220 7.00603  33
  -6  -6   2 3.52972 5.15030  25
  -6   6   2 1.61563 5.37569  13
   6   6  -2 1.88327 5.21380  16
   6   6  -4 1332.71 54.2385  16
  -6   6  -4 1328.49 52.6539  33
  -6   6  -4 1365.24 54.5955  15
  -6   6   4 1297.96 50.8181  30
  -6   6  -4 1386.29 54.0723  14
  -6   6   4 1201.72 52.5662  22
  -6  -6   4 1300.03 52.3376  25
  -6  -6  -4 1320.28 56.5558  23
  -6   6   4 1428.73 55.3885  13
  -6   6  -4 1311.40 54.5931   5
  -6   6  -4 1292.33 54.0797   3
  -6   6   4 1387.64 56.3692   5
  -6   6   4 1291.23 52.9216   3
   6   6  -6 3622.08 105.303  16
  -6   6  -6 3636.64 104.840  15
  -6   6   6 3617.37 91.8519  29
  -6   6  -6 3570.49 105.923  14
  -6   6  -6 3549.99 95.5539  27
   6   6  -6 3595.73 92.1901  26
  -6  -6   6 3553.94 101.179  25
  -6  -6  -6 3687.68 108.351  23
  -6   6   6 3689.66 108.639  13
  -6   6   6 3588.14 105.151  22
   6   6  -6 3540.00 97.5993  21
  -6   6  -6 3715.07 103.289   5
  -6   6   6 3616.85 103.659   5
  -6   6  -6 3645.96 102.076   3
  -6   6   6 3567.00 99.9158   3
  -6   6   8 2246.83 70.5468  29
  -6   6  -8 2179.29 78.0979  15
   6   6  -8 2269.30 70.4761  26
  -6   6  -8 2250.06 81.7781  14
  -6  -6   8 2214.19 72.3758   7
  -6  -6  -8 2036.67 70.8338   7
   6   6  -8 2231.51 78.6632  16
  -6   6  -8 2108.27 72.3316  27
  -6   6  -8 2237.07 66.1490  24
  -6  -6  -8 2235.20 79.7774  23
   6   6  -8 2237.25 71.1027  21
  -6  -6   8 2214.63 75.1418  25
  -6   6   8 2429.11 86.0251  13
  -6   6   8 2378.27 79.3930  22
  -6   6  -8 2211.90 72.2614   5
  -6   6   8 2127.94 71.8438   5
  -6   6  -8 2288.63 71.8010   3
  -6   6   8 2208.64 69.3725   3
  -6   6  -8 2347.41 82.4701  18
   6   6  10 1795.26 72.7335  17
  -6   6 -10 1769.47 73.2516  14
  -6   6 -10 1652.02 68.3136  15
   6   6 -10 1735.76 69.7235  16
  -6   6  10 1782.49 64.5475  29
  -6  -6 -10 1628.19 56.8381   7
  -6  -6  10 1840.67 59.0731   7
  -6   6 -10 1708.85 67.1620  27
  -6   6 -10 1722.30 60.0374  24
   6   6 -10 1763.59 63.3166  26
  -6  -6 -10 1818.93 71.8252  23
  -6  -6  10 1721.86 66.2345  25
   6   6 -10 1741.49 60.2428  21
  -6   6  10 1753.02 67.8657  22
  -6   6  10 1803.99 74.9932  13
  -6   6 -10 1882.37 59.9889   5
  -6   6  10 1811.64 59.8145   5
  -6   6 -10 1701.11 70.9727  18
   6   6  10 1647.68 58.0636   4
   6   6 -10 1695.19 55.8658   4
   6   6  12 280.864 26.8358  17
  -6   6 -12 309.544 24.5453  24
   6   6 -12 312.719 27.7048  16
  -6   6 -12 249.559 25.0497  27
  -6  -6 -12 327.934 28.3446  23
   6   6 -12 245.506 22.9397  26
  -6   6  12 242.594 23.8691  29
  -6   6  12 292.803 25.4489  22
  -6   6  12 293.927 23.0492  19
  -6   6 -12 314.888 28.6575  18
   6   6  14 3333.69 105.922  17
  -6   6  14 3221.63 101.779  29
  -6   6 -14 3273.81 106.123  27
   6   6 -14 3399.11 100.233  26
  -6   6 -14 3571.24 112.599  14
  -6   6 -14 3406.74 98.4883  24
   6   6 -14 3493.70 106.513  16
  -6  -6 -14 3237.18 103.859  23
  -6   6  14 3594.13 112.029  13
  -6   6  14 3272.98 96.4304  22
  -6   6  14 3251.12 94.4655  19
  -6   6 -14 3487.58 108.345  18
   6   6  16 121.626 16.9129  17
   6   6 -16 106.404 15.8789  16
  -6   6  16 98.7644 14.6912  29
  -6   6 -16 140.586 18.9859  27
   6   6 -16 134.841 16.7683  26
  -6   6 -16 145.765 18.8374  14
  -6   6 -16 125.208 16.1129  24
  -6   6  16 143.715 14.9736  22
  -6   6  16 136.267 18.5746  13
  -6   6 -16 156.187 18.9384  18
   6   6 -18 345.816 24.7929  16
  -6   6  18 338.082 25.3634  13
  -6   6 -18 352.861 26.6663  27
   6   6 -18 374.570 24.5718  26
  -6   6 -18 302.559 24.2563  14
  -6   6 -18 360.245 23.7193  24
  -6   6  18 335.917 23.9430  29
  -6  -6  18 385.174 23.3432  25
  -6  -6 -18 376.171 26.3372  20
   6   6 -20 1742.05 53.3992  16
  -6   6 -20 1804.47 57.4925  27
   6   6 -20 1769.53 53.2467  26
  -6   6  20 1723.20 53.6272  13
  -7   0   1 8.37866 4.64608  31
   0   7  -1 4.45757 3.29066  22
   0   7  -1 1.85399 3.08421  15
   0   7   1 1.24701 3.81645  16
   0   7  -1 1.21712 3.55164  30
   0   7  -1 1.22624 3.75289  16
   0   7   1-1.68216 4.65673   4
  -7   0   1 4.05350 4.13521  25
   0   7   1 1.01093 3.09396  22
   0   7  -1-1.15040 3.00254  26
  -7   0  -1-1.30842 4.18243  25
  -7   0   1-1.62207 4.23357   7
   0   7   1 2.34680 3.59117  30
   0   7  -1-1.57182 4.81051  14
  -7   0  -1-1.40743 4.10694  31
  -7   0   1 2.15885 2.39427  23
  -7   0  -1 0.83857 2.99696  23
   0   7  -1-1.48656 4.11525  21
   0   7   1 2.87266 4.59132  21
   0   7   1 0.79774 2.55005  15
   0   7   3-3.53800 3.44133  30
   0   7   3 1.06060 3.52868  17
  -7   0  -3-1.48173 4.32373  31
  -7   0  -3 1.34277 3.71717  25
   0   7  -3 1.74609 4.55724  14
   0   7   3 2.86770 2.56218  15
   0   7  -3 5.53657 4.08715  15
   0   7   3-3.23489 3.94883   4
   0   7  -3-1.32102 4.22269  26
   0   7  -3 1.27729 3.90909  16
   0   7   3-1.32700 3.67353  16
  -7   0   3-1.45725 3.55773  25
   0   7  -3-3.28357 5.24803   4
  -7   0  -3 1.57885 3.85460   7
  -7   0   3 6.41588 4.90887   7
  -7   0  -3 1.00562 3.07765  23
   0   7   3 1.19023 3.47313  22
   0   7  -3 1.61103 4.70103  21
  -7   0   3-1.69524 4.42452  13
  -7   0  -3 8.92479 3.51161  18
   0   7   5 2.56495 4.42795  17
   0   7   5-1.22956 4.39426  30
   0   7  -5 11.1324 4.97317  16
  -7   0  -5 4.52257 4.61370   7
  -7   0   5 5.49115 5.85089  29
   0   7  -5 4.01295 3.90331  15
   0   7  -5-4.66121 4.75514  26
  -7   0   5 1.54468 4.50741   7
   0   7   5 1.54219 4.71980   4
   0   7  -5-1.56357 4.32840   4
  -7   0  -5-1.22628 3.91986  23
   0   7   5-1.42534 3.94573  22
  -7   0   5 1.81818 4.74538  13
   0   7   7 3.10822 4.53501  17
  -7   0   7 20.4301 7.99831  29
  -7   0  -7 5.63803 5.03742   7
   0   7  -7 6.44021 5.94283  14
   0   7  -7 13.1221 6.74183  28
   0   7  -7 3.65556 5.33358  26
  -7   0  -7-1.43423 3.97044   1
  -7   0   7 1.41675 3.45896   1
   0   7  -7 1.56099 4.55508  16
   0   7   7 1.44499 4.21659   4
   0   7  -7 2.90632 3.79279   4
   0   7   7-2.62995 4.85371  30
  -7   0  -7-4.49240 4.36973  23
  -7   0   7 10.1912 5.37382   7
  -7   0   7 5.88790 6.00660  13
   0   7   9 1.86225 5.95275  17
   0   7  -9 1.54181 4.49905  28
   0   7  -9 2.13089 5.20237  26
  -7   0   9-1.31318 3.63528   7
   0   7  -9 2.35181 5.31579  14
   0   7   9-2.60980 4.50539   4
   0   7  -9-3.52882 5.14861  16
  -7   0  -9-1.79513 4.38263  23
  -7   0  -9 2.59604 3.97254   1
   0   7  -9-2.64623 4.22940   6
   0   7   9-2.63889 4.38988   6
  -7   0   9-2.09500 5.11474  13
  -7   0   9 1.26725 3.30749   1
   0   7   9 5.15609 4.12042   3
  -7   0   9-2.29859 5.99924  29
   0   7  11-2.16943 6.93467  17
  -7   0  11 14.8104 7.80941  32
   0   7 -11 2.50542 6.11673  14
  -7   0  11 2.56029 5.28280  29
   7   0 -11-1.53392 4.69451  28
   0   7 -11 1.78580 4.35986  28
   0   7 -11 14.4786 8.62402  26
  -7   0 -11 2.52785 6.59761  14
  -7   0 -11-4.22631 7.29601  23
  -7   0  11 4.38353 6.06743  13
   0   7 -11 4.93181 6.43593  24
   0   7  13-2.43398 5.94237  17
  -7   0  13 2.73224 6.67052  29
   7   0 -13-1.72079 5.50064  28
   0   7 -13 7.91996 7.07621  28
   0   7 -13-2.67983 5.52949  24
  -7   0  13 2.16584 5.28773  32
   0   7 -13 5.08882 7.04368  14
   0   7  13-5.81659 7.10035  13
  -7   0 -13-2.67427 5.51803  14
  -7   0  13-4.35849 5.68780  13
  -7   0  15-4.10039 5.00535  32
  -7   0  15 5.49660 8.01961  29
  -7   0 -15 5.30187 7.33854  14
   7   0 -15-1.76948 5.41540  28
   0   7 -15-2.06614 5.39254  28
   0   7 -15 7.80735 6.79230  26
   0   7 -15-2.74500 6.20451  24
   0   7 -15 2.41191 6.29500  14
   0   7  15 2.94209 6.64998  13
  -7   0 -15 10.1131 8.08171  20
  -7   0  15-2.00576 6.41148  13
   0   7 -17 4.74447 6.19144  26
  -7   0  17 7.62147 7.03279  29
   7   0 -17 3.25520 5.61954  28
   0   7 -17-1.94419 6.21467  28
   0   7 -17 2.55694 7.46121  24
   0   7 -17 8.13746 6.76846  14
   0   7  17-5.42516 7.91538  13
  -7   0 -17 4.90639 6.40275  20
  -7   0  17-1.62070 4.96009  13
  -7   0 -17-2.36368 5.34261  14
   0   7 -19-3.17812 5.07960  28
  -7   0 -19 2.33337 6.09009  27
   0   7 -19-1.89464 4.62569  26
  -7   0 -19 1.80455 5.52284  14
  -7   0  19-2.09767 5.47493  29
   0   7 -19-3.34541 4.63064  16
   0   7  19-2.18105 5.32490  13
  -7   0 -19-2.11319 5.84999  20
   0   7 -21-1.12613 3.59973  16
  -7   0  21 1.46738 4.28185  29
  -7   0 -21 3.33549 4.61679  27
   0   7 -21-3.18264 3.91576  28
   0   7  21-1.50481 4.16575  22
   0   7 -21-1.24947 3.64598  26
  -7   0 -21-1.54789 4.51678  20
   0   7  21 5.73763 4.77237  13
   0   7  21 1.54604 4.73157  19
  -1   7   0 83.6448 9.46572  15
  -7   1   0 117.069 11.7859  25
   1   7   0 94.3215 11.8485  16
  -7  -1   0 95.1664 12.3861  29
  -7  -1   0 115.171 12.9612  25
  -7  -1   0 111.794 13.8449   7
   1   7   0 91.0431 10.3797  30
  -7   1   0 95.5658 12.2337   7
  -7   1   0 104.674 12.6524  29
   1   7   0 89.8771 12.7682   4
   1   7   0 91.3873 12.4490  21
  -1   7   0 80.9965 12.3277   4
   1   7   0 97.6146 9.87020  26
  -7  -1   0 80.5423 10.8177  31
  -1   7   0 87.4387 11.6861  14
  -1   7   0 94.4559 9.46544  13
  -7  -1   0 77.9093 8.97875  23
  -7   1   0 101.476 12.6956   1
  -1   7   0 78.2104 10.1072  30
   1   7   0 93.5749 8.72536  22
  -1   7   0 77.7438 9.64877  22
  -1   7   0 129.879 13.4110  21
  -1   7   0 105.995 11.0387  16
  -1   7   2 380.234 18.0421  17
  -7   1   2 370.527 21.5495  25
  -7  -1  -2 338.223 22.0744  31
   1   7  -2 387.845 25.5688  14
  -1   7   2 385.817 21.0738  16
  -7  -1   2 397.508 25.3827  29
  -1   7  -2 348.909 21.7301  30
   1   7   2 393.242 23.6055  16
   1   7   2 354.378 24.2745   4
   1   7   2 385.758 20.6220  30
  -1   7   2 338.044 21.0440  30
  -7  -1   2 383.680 22.7894  31
  -1   7   2 326.130 20.4402  22
   1   7  -2 372.961 24.7693   4
  -1   7   2 363.507 18.8470  15
  -1  -7  -2 402.575 21.0490  23
  -1   7   2 420.309 25.8495   4
  -1   7  -2 339.949 23.7605   4
  -7   1  -2 392.157 24.4315   1
  -7   1  -2 383.281 24.2436   7
  -7   1   2 367.266 24.0234   7
  -7  -1  -2 399.664 25.4265   7
  -1   7  -2 386.995 22.6671  26
  -7   1  -2 386.126 18.9149  15
  -1   7  -2 326.303 23.2495  14
  -7  -1  -2 389.919 23.7756  25
   1   7  -2 355.943 22.4751  16
  -7   1   2 378.393 24.2344   1
  -7   1  -2 365.964 20.8804  25
  -7  -1   2 369.018 19.0162  23
   1   7  -2 342.192 17.8814  15
  -7  -1  -2 382.119 20.5217  23
  -7  -1   2 372.803 23.7256  25
  -1   7   2 374.776 22.1665  13
   1   7   2 352.872 18.9093  22
  -7  -1   2 352.871 24.2936   7
   1   7  -2 376.586 16.7399  22
  -1   7  -2 351.157 19.5611  22
   1   7  -2 390.727 21.0523  26
  -7   1   2 367.517 24.4213  13
  -1   7  -2 360.269 23.0209  21
  -1   7   2 369.925 22.1300  21
   1   7   2 352.154 23.5150  21
  -1   7  -2 372.125 20.7875  15
  -1   7  -2 327.182 19.3325  16
  -7   1   2 389.304 24.6102  29
  -7   1  -2 381.401 18.4774  18
  -1   7   4 956.353 34.5499  17
  -1   7   4 1048.38 43.3078  13
  -7  -1   4 1024.08 44.1151  29
  -7   1  -4 1022.88 41.6907  31
  -1   7   4 971.807 33.2610  15
  -7   1  -4 1036.07 33.3849  15
   1   7  -4 1063.54 43.1024   4
  -1   7  -4 995.663 38.9927  15
   1   7  -4 1103.76 40.8333  26
  -7   1   4 940.845 40.2724   1
  -1   7   4 1056.40 42.4447   4
  -1   7  -4 1027.13 42.5342   4
   1   7  -4 996.902 40.6771  16
  -7   1  -4 995.334 40.8252   7
  -7  -1  -4 1002.71 42.1316   7
  -7   1  -4 1049.83 42.1204   1
  -7  -1   4 998.460 42.3640   7
  -1   7  -4 915.028 42.5921  14
   1   7  -4 881.608 43.0684  14
  -7  -1   4 967.380 42.0465  25
  -7   1   4 1051.04 42.3339   7
  -1   7  -4 1054.66 41.5839  26
  -7   1   4 967.569 39.0604  25
   1   7   4 1057.23 42.8755   4
  -7  -1  -4 905.897 39.6654  25
   1   7   4 922.502 40.0511  16
  -7  -1   4 959.149 33.1048  23
  -1  -7  -4 1063.20 36.3117  23
  -7  -1  -4 1040.97 38.5439  23
  -7   1  -4 1009.20 34.5072  23
   1   7   4 984.848 37.1403  22
  -1   7   4 1030.36 40.4420  22
  -1   7   4 984.397 38.7329  30
  -7   1   4 988.423 42.6881  29
  -1   7  -4 935.313 35.8524  16
  -7   1  -4 949.785 35.1944  18
   1   7   4 978.509 35.4527  30
   1   7   6 46.7500 9.23732  17
  -1   7   6 44.9681 8.16159  17
   1   7  -6 49.4611 9.52978  16
  -7   1  -6 49.4358 10.4063  14
  -1   7  -6 42.8110 9.04973  15
  -1   7  -6 29.5343 7.14808  16
   1   7  -6 44.1400 9.08158  26
  -7   1  -6 51.0910 9.16581   7
  -7   1   6 42.2227 9.15463   7
   1   7  -6 32.2005 8.16188   4
   1   7   6 61.7896 10.5009   4
  -7  -1  -6 36.7722 8.51533   7
  -7  -1   6 37.5111 8.68515   7
  -1   7   6 47.2930 9.76151  22
   1   7   6 48.8997 7.97816  30
  -1   7   6 49.4427 9.80412   4
  -7  -1   6 32.8756 8.95321  29
   1   7  -6 24.8422 9.38779  14
  -1   7  -6 43.8664 9.47014  26
  -1  -7  -6 34.0643 6.77494  23
  -7  -1  -6 28.3344 7.57359  23
  -7   1  -6 39.2088 7.53637  23
  -1   7   6 56.9400 9.31776  30
  -1   7   6 59.0799 11.2266  13
  -7   1  -6 33.9947 7.50693   1
  -7   1   6 59.1859 9.77878   1
  -7   1   6 43.3483 10.3119  13
  -1   7  -6 36.1444 8.23653   6
  -1   7   6 45.6210 9.01568   6
  -7  -1   6 44.0185 9.60256  13
  -7   1  -6 38.8472 7.82261  18
   7   1   8 183.720 14.9575  17
   1   7   8 204.128 19.3489  17
  -1   7   8 204.818 17.8923  17
  -1   7  -8 189.313 20.2655  27
  -1   7  -8 188.656 16.6562  16
  -1   7   8 202.775 21.4002  13
  -7  -1   8 196.848 20.3238  29
   1   7   8 191.990 16.6359   4
   1   7  -8 204.744 16.9528   4
   1   7  -8 189.499 17.7497  28
   7   1  -8 205.196 17.1280  28
  -7   1  -8 184.882 15.5928  33
  -7  -1  -8 202.468 16.6379   7
  -7  -1   8 219.923 17.5638   7
   1   7  -8 166.573 18.0165  26
  -1   7  -8 219.355 22.2737  14
   1   7  -8 197.039 21.1417  14
  -7   1  -8 188.017 16.0906   1
  -1   7  -8 160.181 18.1687  24
  -7   1   8 207.024 16.0354  33
  -1  -7  -8 211.095 15.5918  23
   1   7  -8 184.591 18.7350  16
  -1   7  -8 199.604 15.4685  28
  -7  -1  -8 180.276 17.6665  23
  -7   1  -8 161.782 16.0466  23
  -1   7  -8 171.157 16.1048   3
  -1   7   8 188.355 16.2193   3
  -7   1   8 167.444 15.3655   1
  -1   7  -8 195.303 16.8439   6
  -7   1   8 169.623 18.8940  13
  -7  -1   8 164.276 17.9785  13
   1   7   8 206.386 15.5804  30
  -1   7  -8 222.992 20.9391  26
  -1   7   8 175.810 15.8344   6
   1   7  10 489.539 32.3949  17
  -1   7  10 567.336 32.3157  17
  -1   7 -10 467.464 28.2653  16
  -1   7 -10 548.637 27.8392  28
  -1   7 -10 491.519 34.8786  14
  -7  -1  10 547.553 35.3954  29
   7   1 -10 495.872 28.9935  28
   1   7 -10 453.349 29.8180  28
   1   7  10 492.712 25.1033   4
   1   7 -10 483.486 24.5649   4
  -7   1 -10 499.897 34.5787  14
   1   7 -10 398.071 31.0046  14
   1   7 -10 475.314 32.6947  26
  -7  -1 -10 496.626 25.2292   1
  -1   7 -10 477.178 33.0184  26
  -7  -1  10 492.162 24.6993   1
  -7  -1 -10 494.422 24.9452   7
  -1   7  10 485.538 35.0552  13
  -7  -1 -10 490.269 31.4146  23
  -7   1 -10 420.491 22.7516  33
  -1   7 -10 463.654 24.8314   3
  -1   7  10 481.207 24.7885   6
  -7   1  10 492.451 33.5637  13
  -7  -1  10 488.623 31.1619  13
   1   7  10 577.793 27.2186  30
  -7   1  10 580.417 34.4152  32
  -7   1 -10 475.419 24.5858   1
  -7   1  10 463.087 24.0577   1
   1   7  12 298.569 26.4260  17
  -1   7  12 259.176 23.5396  17
  -1   7 -12 189.880 22.6595  14
  -7  -1  12 227.383 21.1888  32
   1   7 -12 245.732 24.4857  26
  -7  -1  12 186.469 21.9701  29
  -1   7 -12 247.693 20.4375  28
   7   1 -12 234.190 21.0965  28
   1   7 -12 191.083 20.2113  28
  -7  -1 -12 214.392 23.3313  14
  -7   1  12 211.998 22.2327  13
   1   7 -12 231.609 23.3968  14
   1   7 -12 234.963 23.9038  24
  -7  -1 -12 205.242 22.0260  23
   1   7  12 225.029 17.6872  30
  -7  -1  12 227.507 21.3961  13
  -7   1  12 231.576 22.3174  32
  -7   1  12 211.021 23.7902  29
  -7   1 -12 216.695 23.7585  14
  -7   1  14 15.6670 7.15517  32
   1   7  14 2.62142 6.40088  17
  -7   1  14 19.9938 10.2084  29
  -1   7 -14 5.26820 5.12544  28
   7   1 -14 4.04318 5.27743  28
   1   7 -14-2.29918 6.70997  28
  -7   1 -14 2.75846 6.73539  14
  -1   7 -14 11.6452 7.59920  27
   1   7 -14 13.1178 7.26361  26
   1   7 -14 8.02378 6.98146  24
  -7  -1 -14 5.24382 6.40208  14
  -1   7 -14 15.7976 9.09129  14
  -7  -1  14 2.63613 6.43677  29
   1   7 -14 7.04608 6.13099  14
  -7  -1  14 8.06395 5.88374  32
   1   7  14 11.7831 9.01609  13
  -1   7  14 2.96104 7.72900  13
  -7   1 -14 4.58276 6.34415  20
  -7   1  14 6.98579 6.07855  13
  -7  -1  14 5.62623 5.47361  13
  -1   7 -14 18.2189 8.66004  26
  -7   1  16 295.603 28.5557  29
  -1   7 -16 309.011 23.2453  28
   7   1 -16 289.174 23.9325  28
   1   7 -16 293.120 25.4748  28
   1   7  16 238.766 26.1275  13
  -7  -1  16 263.005 21.6060  32
  -1   7 -16 337.062 30.2845  27
  -7  -1 -16 318.075 27.2529  14
  -7   1 -16 311.939 28.6173  14
   1   7 -16 314.507 25.7356  14
  -1   7 -16 328.421 27.9970  14
  -1   7 -16 324.604 29.2871  24
   1   7 -16 372.325 30.5643  24
  -7   1  16 302.146 25.0605  13
  -1   7 -16 251.931 24.5909  26
  -7  -1  16 352.025 29.1098  29
  -7  -1 -16 318.432 28.8535  20
  -7   1 -16 326.710 27.2616  20
  -1   7  16 274.877 28.2308  13
  -1   7 -18 157.517 16.4141  16
  -7  -1  18 171.225 19.2083  29
  -7   1  18 165.761 20.0903  29
  -1   7 -18 163.477 16.1441  28
   7   1 -18 154.613 16.6400  28
   1   7 -18 151.449 17.6996  28
  -7   1 -18 176.255 21.7332  27
  -7  -1 -18 159.780 17.6425  14
  -1   7 -18 166.216 18.3097  26
  -1   7 -18 182.544 18.9191  14
  -1   7 -18 173.038 20.5446  24
  -1   7  18 187.672 21.4635  13
   1   7 -18 189.408 20.6427  26
  -1   7  18 185.600 20.6402  22
  -7   1 -18 199.910 20.7898  14
  -7   1  18 168.137 16.5272  13
   1   7  18 156.491 19.6390  13
  -7  -1 -18 169.550 19.7134  20
  -7   1 -18 151.566 18.3004  20
  -1   7  18 159.666 18.7384  19
   1   7  20 19.5908 7.53492  13
  -7  -1  20 9.66049 5.56424  29
   1   7 -20 18.1295 6.97465  28
   7   1 -20 16.1723 5.62885  28
  -7  -1 -20 21.4769 8.64368  27
  -7   1  20 9.44274 6.04159  29
  -1   7 -20 14.5438 6.00661  26
  -7   1 -20 10.7632 4.68809  31
  -7  -1 -20 11.8157 5.00071  14
  -7   1 -20 10.5956 5.23165  14
  -1   7 -20 18.5327 5.45526  16
   1   7 -20 8.22425 5.68418  26
  -1   7  20 7.01831 5.84253  22
  -7   1 -20 24.3674 8.59008  27
  -1   7  20 21.7676 7.10565  13
   1   7 -20 7.84945 5.97769  16
  -7  -1 -20 13.5502 6.44483  20
  -7   1 -20 15.1481 7.12134  20
  -1   7  20 19.1246 7.86316  19
  -7   1 -22 37.7589 7.52634  27
   1   7  22 37.6233 7.38192  22
  -7   1 -22 26.5315 6.32274  18
   2   7   1 1895.41 49.3642  22
  -2   7  -1 1860.11 64.6832   6
   2   7  -1 1876.99 61.3153  16
   2   7   1 1746.48 60.1999  16
  -2   7  -1 1897.45 51.8714  16
  -2   7  -1 1969.85 60.0312  30
  -7  -2  -1 1925.48 59.5216  31
   2   7   1 1919.15 65.1748   4
  -2   7   1 1911.13 56.2318  15
  -2   7  -1 2026.15 58.6085  15
  -2   7   1 1987.55 53.0893  16
  -7   2  -1 1973.93 57.4403  14
   2   7  -1 1898.38 52.9126  26
  -7   2   1 2030.14 53.6488  14
  -7  -2   1 1925.50 65.8582   7
  -7   2   1 1939.32 54.1076  25
  -7   2  -1 1792.06 52.2407  25
  -2   7   1 1965.04 59.8229  30
  -7  -2   1 2016.46 64.6540  29
  -7   2  -1 2015.47 64.2622   1
  -7  -2   1 1955.42 56.9674  23
  -2   7   1 1901.61 64.7317   3
  -7  -2   1 1882.01 58.3255  31
  -2   7   1 1900.48 54.5259  13
  -7   2  -1 1919.85 60.6079  31
  -2   7   1 1881.92 57.4043  14
  -2   7   1 1937.10 59.2366  22
  -2   7  -1 1973.06 58.5520  22
  -7   2   1 1872.73 62.0194  13
  -2   7  -1 1929.94 57.9770  21
   2   7  -1 1909.15 64.2242  21
  -2   7   1 1911.84 56.5218  21
  -7  -2  -1 1989.62 58.3063  23
  -7   2   1 1958.16 61.1197  29
  -2   7  -1 2007.05 65.6855   5
  -2   7  -1 1778.18 59.7017  14
   2   7  -3 2846.01 80.7398  16
  -7  -2   3 2560.60 80.2562  29
  -7   2  -3 2769.87 78.0435  33
  -2   7  -3 2794.03 68.3293  16
  -7   2   3 2816.70 80.3105  29
  -7   2  -3 2804.96 78.6617  31
   2   7   3 2752.80 81.9245   4
  -2   7   3 2725.57 76.6049  30
  -2   7  -3 2695.99 75.9749  15
  -2   7   3 2762.79 71.9353  15
  -7   2  -3 2878.40 72.1456  15
  -7  -2   3 2752.72 72.6472  23
  -7   2   3 2769.68 78.1503  33
  -7   2  -3 2606.53 76.8627  14
   2   7  -3 2774.99 72.9704  26
  -2   7  -3 3078.41 81.7233  26
  -7  -2  -3 2905.79 84.0944   7
  -7  -2   3 2855.90 83.4534   7
  -2   7  -3 2701.68 80.9185  14
  -2  -7  -3 2689.84 74.5037  23
  -7  -2  -3 2747.42 75.8815  23
  -7   2  -3 2839.42 80.4394   1
  -2   7  -3 2728.27 82.0622   3
  -7   2   3 2652.36 78.9288   1
  -2   7   3 2725.54 80.7770   3
  -2   7   3 2781.54 77.6098  13
  -7   2   3 2806.08 72.3542  25
   2   7   3 2705.53 68.2978  30
   2   7   3 2803.55 69.3558  22
  -2   7   3 2774.26 77.8822  22
  -2   7  -3 2580.30 80.3177   6
  -2   7   3 2771.43 81.2195   6
  -7   2   3 2821.47 82.7031  13
   2   7  -3 2703.00 81.1891   4
  -2   7  -3 2713.09 77.1688  21
   2   7  -3 2708.07 82.2740  21
  -2   7  -3 2650.86 76.3515  30
  -7   2  -3 2705.31 71.6911  18
  -2   7  -3 2587.03 80.0755   5
  -2   7   3 2679.92 81.7618   5
  -7  -2   5 1.85586 5.41624  29
  -2   7   5 14.2267 6.35618   5
  -2   7  -5 1.70829 4.45955   3
  -2   7   5 3.20250 4.67342   3
  -2   7   5 18.2909 5.54814  17
  -7   2   5 5.82636 5.02996  33
  -7   2  -5 5.79351 4.81974  33
   2   7   5 9.30802 4.20880  30
   2   7  -5 6.94854 5.06986  16
   2   7  -5 1.65174 4.31198   4
  -7   2  -5 5.66445 3.91259  15
  -7   2  -5 1.79557 4.97152  14
  -7   2  -5 6.37341 5.30200  31
   2   7   5 15.2126 6.43164   4
   2   7  -5 5.79372 4.63090  26
  -2   7   5 10.7023 5.46482  30
  -7  -2  -5 5.11383 4.44994   7
  -7  -2   5 1.71631 4.75215   7
  -2   7  -5 3.91652 5.11183  14
  -2  -7  -5 1.32263 3.45328  23
  -7  -2  -5 15.4721 6.69717  23
  -7   2  -5 3.12642 4.32842   1
  -2   7  -5 11.0723 4.55128  16
  -2   7  -5-1.66303 5.31675  27
  -7   2   5 4.73861 4.37359   1
  -2   7   5 11.8911 5.86588  22
  -2   7   5 5.59473 5.70823  13
   2   7  -5-1.94268 5.37869  21
  -2   7  -5 3.37627 5.39700   5
  -2   7  -5 5.06580 5.16872   6
  -2   7   5 3.22907 4.21490   6
  -2   7  -5 1.73308 4.23216  26
  -7   2   5-1.79760 4.06418  29
  -7   2  -5 12.6286 5.79126  18
   2   7   7 3708.55 102.594  17
  -2   7   7 3813.00 93.7554  17
  -7   2  -7 3681.94 100.441  31
   2   7  -7 3769.35 97.1522   4
   7   2  -7 3784.75 91.4189  16
   2   7   7 3604.76 97.8878   4
  -7   2   7 3791.31 106.405  29
  -7   2  -7 3695.99 91.4808  15
  -2   7  -7 3689.96 102.392  15
  -7   2   7 3608.16 93.9106  33
  -7   2  -7 3668.57 105.809  14
  -2   7  -7 3691.46 105.016  27
  -7  -2   7 3602.55 104.210  29
   2   7  -7 3761.25 101.215  26
  -7  -2  -7 3723.17 97.7399   7
  -7  -2   7 3773.63 98.9198   7
   2   7  -7 3649.03 108.364  14
  -2   7  -7 3765.01 90.5392  16
  -2   7  -7 3790.30 103.400  24
  -2  -7  -7 3825.74 94.8363  23
  -7  -2  -7 3699.82 100.853  23
  -2   7   7 3651.72 107.507  13
  -2   7  -7 3634.33 97.6937   3
  -2   7   7 3723.18 96.8635   3
  -2   7  -7 3719.30 97.8405   6
  -2   7   7 3712.11 97.0472   6
  -7   2   7 3632.20 107.788  13
  -7   2  -7 3811.38 95.1935  33
  -2   7  -7 3861.18 105.374  26
  -7   2  -7 3703.89 96.7413   1
  -7   2   7 3596.85 95.6980   1
   2   7  -7 3770.31 104.114  16
  -7   2  -7 3578.79 99.2091  18
   7   2   9 329.480 22.1541  17
   2   7   9 308.265 25.2854  17
  -7   2  -9 290.184 20.1105   1
  -2   7   9 298.029 21.9643  17
  -2   7  -9 285.805 19.7979  16
  -7   2   9 256.089 18.8416   1
  -2   7  -9 292.078 20.2522   3
  -7  -2   9 334.769 26.8276  29
  -7   2  -9 310.502 19.9680  33
   2   7  -9 273.475 19.3898   4
  -7   2  -9 305.502 20.2545  15
   2   7  -9 298.331 24.6045  28
   7   2  -9 313.959 23.4762  28
  -2   7  -9 294.260 26.2835  27
  -7  -2  -9 289.293 20.1113   7
  -7  -2   9 277.233 19.9847   7
  -2   7  -9 332.396 28.5984  14
   2   7   9 287.931 20.3756   4
   2   7  -9 295.317 25.5382  14
  -7   2  -9 295.720 19.5664   2
  -7   2   9 285.715 24.3143  32
  -2   7  -9 305.815 24.9507  24
  -7   2   9 237.359 17.8438   2
  -2  -7  -9 270.225 19.9236  23
  -7  -2  -9 284.895 23.8085  23
  -2   7   9 260.073 25.5938  13
  -2   7  -9 281.181 19.9158   6
  -2   7   9 280.565 19.5138   6
   2   7  -9 258.872 23.3469  16
  -2   7   9 293.639 25.3694  22
   2   7  -9 326.144 25.2854  26
  -7   2   9 266.410 24.5936  13
  -2   7   9 294.221 20.1193   3
  -7   2   9 297.888 19.2177  33
  -7   2   9 320.261 26.9509  29
  -7   2  -9 306.715 24.8092  18
   7   2  11 1155.95 46.3881  17
   2   7  11 1259.85 56.6977  17
  -2   7 -11 1263.75 59.2037  14
  -2   7 -11 1254.97 46.6017  16
  -2   7 -11 1189.58 55.7020  26
   2   7 -11 1267.69 56.6341  14
   2   7 -11 1339.81 57.0667  28
   7   2 -11 1350.90 54.4289  28
  -7   2 -11 1250.67 58.3122  14
   2   7 -11 1256.89 55.6952  26
  -7   2  11 1199.06 54.7714  32
  -2  -7 -11 1190.71 46.3346  23
  -7  -2 -11 1290.57 56.4240  23
  -2   7  11 1268.31 57.7853  22
  -7   2  11 1322.26 59.3859  13
  -7  -2  11 1107.11 53.4039  29
  -2   7 -11 1269.37 59.1957  27
  -7   2 -11 1202.19 48.9508  20
  -2   7 -11 1271.23 57.4989  24
  -7   2 -11 1231.78 56.1152  18
   7   2  13 1661.23 56.8676  17
   2   7 -13 1752.06 66.3180  14
  -7   2  13 1685.00 66.9111  32
  -2   7 -13 1587.78 70.2078  14
  -7  -2  13 1601.06 66.2282  29
   7   2 -13 1683.59 64.5535  28
   2   7 -13 1600.74 66.1970  28
  -7  -2 -13 1561.78 67.5063  14
  -7   2 -13 1709.36 71.8649  14
  -2   7 -13 1750.46 70.5553  24
  -2  -7 -13 1758.95 57.4176  23
  -7  -2 -13 1555.29 66.3705  23
  -2   7  13 1637.52 72.0226  13
  -2   7  13 1693.13 70.7323  22
   2   7 -13 1810.72 70.8151  26
  -7   2  13 1703.51 69.3260  13
  -7   2 -13 1582.17 60.2676  20
  -2   7 -13 1602.00 56.1413  16
  -7  -2  13 1691.79 61.7191  32
  -7   2 -13 1589.25 68.2970  18
  -2   7 -13 1669.68 68.1898  26
  -2   7 -15 334.954 23.4153  16
  -7  -2  15 320.269 23.6214  32
  -7  -2  15 372.020 29.0996  29
   7   2 -15 366.114 28.1575  28
   2   7 -15 345.151 28.6632  28
  -7   2 -15 312.291 29.7654  27
  -7  -2 -15 339.040 28.5567  14
  -2   7 -15 348.529 30.8652  27
  -7   2 -15 272.505 27.1611  14
   2   7 -15 295.526 27.4411  26
  -2   7 -15 344.444 28.6680  26
  -2   7 -15 334.894 29.6886  14
  -2   7  15 340.550 31.3044  13
  -2   7  15 270.551 26.6950  22
  -2  -7 -15 316.797 23.6665  20
  -7   2 -15 307.494 25.6021  20
  -7   2  15 317.381 27.5313  13
   2   7  15 307.891 29.8018  13
  -2   7 -17 1315.53 47.2565  16
  -7   2  17 1276.42 59.7350  29
   7   2 -17 1217.51 52.8030  28
   2   7 -17 1367.57 58.0101  28
  -2   7 -17 1460.62 63.4314  27
  -7  -2 -17 1324.42 54.8095  14
  -7   2 -17 1285.84 58.1808  14
  -2   7 -17 1298.63 54.8785  26
  -2   7 -17 1332.76 57.3827  14
  -7  -2  17 1258.61 53.7402  29
   2   7  17 1301.64 60.0195  13
  -2   7  17 1181.90 57.8140  13
  -2   7  17 1180.12 56.4017  22
  -7   2  17 1317.78 54.2071  13
  -7  -2 -17 1390.66 61.2775  20
  -7   2 -17 1203.90 51.8648  20
  -2   7  17 1310.47 55.2986  19
   2   7 -19 66.8179 12.2489  16
  -7   2 -19 59.2297 8.72902  31
  -7   2  19 71.8506 13.3673  29
  -7  -2  19 45.4849 9.29838  29
  -7   2 -19 55.7820 11.4305  24
   2   7 -19 58.0689 11.8953  28
   7   2 -19 81.0143 11.9125  28
  -7   2 -19 59.4671 12.8797  27
   2   7 -19 88.4348 13.5501  26
  -7  -2 -19 58.9470 9.91649  14
  -7   2 -19 47.5757 10.4405  14
  -2   7 -19 73.0619 11.0166  26
  -2   7 -19 54.0059 10.3821  14
  -2   7  19 45.9030 10.4926  22
   2   7  19 49.2502 11.0900  13
  -2   7  19 65.4629 12.5201  13
  -7  -2 -19 46.6654 11.4638  20
  -7   2  19 64.4360 10.4315  13
  -7   2 -19 68.5363 11.1714  20
  -2   7  19 38.1539 9.24104  19
  -7   2 -19 58.7479 11.5008  18
   2   7 -21 895.987 36.4539  16
  -7   2  21 879.910 38.3122  29
  -2   7  21 859.825 36.2440  13
  -7  -2 -21 897.926 37.9167  27
  -7   2 -21 882.773 39.1522  27
   2   7 -21 877.433 35.8376  26
  -7   2 -21 910.423 36.1030  24
   2   7  21 877.770 35.5931  13
  -2   7  21 870.932 35.0371  22
   2   7 -21 1003.60 36.6554  21
  -7  -2 -21 907.211 39.5428  20
  -2   7  21 831.549 34.8133  19
  -7   2 -21 855.762 37.0565  18
  -3   7   0 2365.73 68.6201  15
  -7  -3   0 2361.07 66.7253  31
  -7   3   0 2293.67 62.8958  14
  -7   3   0 2328.27 57.0200  30
  -3   7   0 2344.72 67.1623  14
  -7  -3   0 2412.34 74.4689  25
   3   7   0 2259.76 74.9837   4
  -7   3   0 2313.21 66.0219  29
  -7  -3   0 2241.60 68.3730  23
  -3   7   0 2388.43 76.1596   3
  -3   7   0 2268.74 74.2902   6
  -3   7   0 2409.21 70.2677  22
  -7   3   0 2331.34 69.9426  13
   3   7   0 2246.55 71.7386  16
  -3   7   0 2263.79 62.2866  21
   3   7   0 2322.84 74.8164  21
  -7   3   0 2406.85 71.9589  33
  -7   3   0 2326.36 72.9953   1
  -7   3   0 2238.04 63.2071  32
  -7  -3   0 2231.73 75.8520   7
  -3   7   0 2318.54 74.8243   5
   7   3  -2 170.412 13.2747  16
  -7   3   2 141.118 15.4038  33
  -7   3   2 154.251 14.8541  29
  -7   3   2 153.791 14.6326  32
  -7   3  -2 152.824 12.1248  32
   3   7   2 144.236 16.1070  16
   3   7   2 156.324 17.8138   4
  -3   7   2 129.910 14.2141  30
   3   7  -2 168.759 17.1059  16
  -7   3   2 128.945 11.1030  30
  -7   3  -2 148.863 14.0698  15
  -3   7   2 129.444 12.0779  14
  -3   7  -2 180.477 14.8399  21
  -7  -3   2 136.224 13.0934  31
  -7  -3  -2 171.956 15.3812  31
  -3   7   2 127.415 13.1573  15
  -7   3  -2 137.140 13.9026  14
   3   7  -2 127.844 11.5604  26
  -7  -3  -2 148.884 17.5041   7
  -7  -3   2 172.884 17.7402  25
  -7   3   2 131.809 10.9187  25
  -7  -3  -2 147.063 16.2472  25
  -3   7  -2 165.407 15.8627  15
  -3  -7  -2 124.790 14.3612  23
  -3   7  -2 168.357 16.2739  14
  -7  -3  -2 118.362 13.7211  23
  -3   7   2 124.013 13.0358  13
  -3   7   2 138.632 15.9065   3
  -7   3  -2 156.594 15.4332  31
  -3   7  -2 142.846 16.4974   6
  -7   3   2 141.386 15.7969  13
  -7  -3   2 163.985 15.4975  23
  -3   7   2 154.296 15.4106  22
  -7   3   2 98.3199 13.3092   1
   3   7  -2 141.635 16.8185  21
  -7  -3   2 159.916 18.1590   7
  -7   3  -2 143.460 15.9410   1
   3   7  -2 150.005 16.8174   4
  -3   7  -2 131.948 15.7376   5
  -7   3  -4 11.8999 5.87222   1
  -3   7   4 13.2193 6.52272   5
  -7   3   4 5.18816 4.79077   1
  -3   7   4 41.7833 8.65312   3
   3   7   4 7.48824 5.73215   4
   3   7   4 11.1569 5.94663  16
   7   3  -4 10.1817 5.00967  16
   3   7  -4 15.1283 5.81934  26
  -7  -3   4 13.3491 6.58672   7
  -7   3  -4 8.17238 4.87109  15
  -3   7  -4 1.66700 4.35450  15
  -3   7  -4 16.3574 6.49787   5
  -7   3  -4 9.46144 5.24952  33
   3   7  -4 14.5508 6.50272   4
  -3   7  -4 16.0576 6.02675  27
  -3   7  -4 5.38684 5.74253  26
  -7   3  -4 8.56705 5.47990  14
  -7   3   4 11.0933 4.46655  25
  -7  -3  -4 9.40850 6.01759  25
  -3   7  -4 7.50931 6.00362  14
  -7  -3  -4 9.61522 5.88811   7
  -7   3   4 3.19370 4.17157  33
  -7   3   4 6.57400 5.47096  29
  -7   3  -4 4.60863 4.91382  31
  -3  -7  -4 7.93667 5.07713  23
  -7   3   4 19.4315 6.34195  32
  -7  -3  -4 5.03381 4.89953  23
  -7  -3   4 9.76802 6.24734  25
  -3   7  -4 9.27415 5.67944   3
  -3   7   4 5.10468 4.71380  13
  -7  -3   4 16.2368 7.25863  29
   3   7  -4 17.6909 6.78910  21
  -3   7   4 24.5195 7.07718  30
  -3   7  -4 14.7319 6.79938   6
  -3   7   4 15.7945 6.87286   6
  -7   3   4 19.4388 7.39793  13
  -7   3  -4 11.8691 5.97019  18
  -7   3  -6 1096.77 44.5808   1
  -7   3   6 1086.73 44.8990   1
  -7   3   6 1069.69 46.2862  32
  -7   3  -6 1063.18 42.5701  33
  -7   3   6 1077.01 43.7550   2
   3   7   6 1058.89 45.3549   4
  -7  -3  -6 1024.14 44.9566   7
   3   7  -6 1039.45 44.4042   4
  -7   3   6 1120.14 47.6314  29
  -7   3  -6 1086.59 42.0937  15
  -3   7  -6 1084.05 46.8894  15
  -7   3  -6 1056.38 43.4611  31
  -3   7  -6 1130.42 46.7938  27
   7   3  -6 1145.42 41.6337  16
  -7   3  -6 1094.63 48.7790  14
   3   7  -6 1026.60 42.4743  26
  -3   7  -6 1115.62 50.2780  14
  -7  -3   6 1073.79 45.7787   7
  -7   3  -6 1118.42 44.0498   2
  -3  -7  -6 1116.12 44.7709  23
  -7  -3  -6 1089.43 46.7352  23
  -7   3   6 1018.17 42.1216  33
  -3   7   6 1202.80 49.8758  22
  -3   7   6 1081.81 49.5131  13
  -7  -3   6 1114.46 47.8193  29
  -3   7  -6 1093.78 45.8218   6
  -3   7   6 1166.54 45.9581   6
  -3   7   6 1059.79 43.9672   3
   3   7  -6 1164.84 50.9992  21
  -3   7  -6 1018.34 44.5014   3
  -7   3  -6 1158.52 46.9662  18
  -3   7  -6 1075.59 45.8246   5
  -3   7   6 976.553 44.9103   5
   3   7   8 858.947 44.1462  17
   3   7   8 961.604 40.9861   4
  -7   3   8 907.601 37.8597  33
  -7   3  -8 879.774 37.3720  33
   7   3  -8 934.123 39.6977  16
  -7   3  -8 952.717 41.5073  31
  -7  -3   8 916.857 40.1510   7
   3   7  -8 885.238 38.8341   4
  -7   3   8 862.062 45.1461  29
  -7  -3  -8 904.586 39.7975   7
   3   7  -8 910.548 42.3897  26
  -7   3  -8 907.831 39.4483  15
  -7   3   8 998.579 40.7563   1
  -3   7  -8 898.276 44.8112  27
  -7   3  -8 894.655 46.1635  14
  -7  -3   8 913.068 44.1836  29
  -3  -7  -8 1010.99 42.8136  23
  -7   3  -8 913.946 39.0476   1
  -3   7  -8 896.909 43.2139  24
  -7   3   8 923.131 38.7916   2
  -3   7   8 907.738 47.8894  13
  -7   3  -8 954.093 38.8215   2
  -3   7  -8 1042.96 42.0123   6
  -3   7   8 903.996 38.9752   6
  -7  -3  -8 967.403 45.3567  23
  -3   7   8 938.809 46.4102  22
  -7   3   8 1005.93 49.5549  13
  -7   3   8 954.189 36.9079  22
  -3   7  -8 879.838 39.2703   3
  -3   7   8 920.485 39.0763   3
   3   7  -8 946.861 47.5749  21
  -7   3  -8 910.624 44.3368  18
  -3   7  -8 948.991 40.8934   5
  -3   7   8 946.033 42.1757   5
  -7   3 -10 18.6482 6.07940  33
   7   3  10 26.1152 8.43910  17
  -7   3  10 19.3183 6.06881   2
  -3   7  10 22.4287 9.20436  22
  -7  -3  10 21.5315 7.95427  29
  -3   7 -10 28.4938 9.55647  26
  -3   7 -10 27.4773 9.78492  27
  -3   7 -10 31.0202 7.26438   3
  -7   3  10 22.8842 9.39104  29
  -3   7  10 16.5868 5.65616   3
   3   7 -10 9.54645 7.31164  28
   7   3 -10 21.9624 8.36250  28
  -7   3 -10 41.3281 10.3846  27
   3   7 -10 21.5697 8.21318  26
   3   7  10 17.9946 5.86265   4
   3   7 -10 23.1119 6.49801   4
  -7  -3 -10 17.3534 6.52635   7
  -7  -3  10 12.3006 5.05557   7
  -7   3 -10 18.0540 6.67207  31
  -3   7 -10 10.7735 7.03742  14
  -3   7 -10 8.91419 6.82842  24
  -3  -7 -10 18.0245 7.06429  23
  -7  -3 -10 14.0099 7.47122  23
  -3   7  10 18.5198 6.11235   6
  -7   3 -10 16.3911 5.34197   2
  -7   3  10 25.2671 8.99878  32
   3   7 -10 14.4848 8.03883  21
  -3   7  10 13.6004 8.33130  13
  -7   3  10 18.3904 9.07690  13
  -7   3 -10 21.6117 6.36408  20
  -3   7  10 22.2825 7.05132  19
  -7   3 -10 9.61166 8.30306  18
   7   3  12 309.158 24.5522  17
  -7   3 -12 304.772 27.9690  27
  -7   3  12 416.532 31.3167  32
   3   7 -12 319.713 28.2037  28
  -3   7 -12 339.644 28.9422  24
  -7   3  12 389.110 32.2311  29
  -7  -3  12 366.257 27.9202  29
   7   3 -12 332.563 28.3001  28
  -3   7 -12 313.563 29.1538  27
  -7   3 -12 426.879 33.3388  14
   3   7 -12 375.711 29.6901  26
  -3   7 -12 316.017 29.6231  14
  -3  -7 -12 363.958 26.2730  23
  -3   7 -12 289.573 26.8810  26
  -3   7  12 354.959 30.0851  22
  -7   3  12 401.872 32.3685  13
  -7   3 -12 301.566 22.2339  20
  -3   7  12 340.855 25.6544  19
  -7   3 -12 307.767 28.3788  18
  -7   3 -12 349.382 25.3410  31
   7   3  14 848.144 40.5362  17
   3   7 -14 806.252 45.3743  26
  -3   7 -14 838.465 48.8231  27
  -7  -3  14 854.224 39.2459  32
  -7   3  14 852.656 48.9564  29
   7   3 -14 821.925 45.2132  28
   3   7 -14 696.621 44.1145  28
  -7   3 -14 800.492 47.1888  27
  -7  -3 -14 834.326 45.9105  14
  -7   3 -14 787.903 38.1721  31
  -7   3 -14 857.201 49.1724  14
  -3   7 -14 879.646 46.6246  26
  -3   7 -14 822.694 48.0375  14
  -3   7 -14 787.963 45.2807  24
  -3  -7 -14 708.244 37.4467  23
  -3   7  14 811.172 49.2985  13
  -3   7  14 735.691 45.2798  22
  -7   3  14 826.071 46.9138  13
  -7  -3  14 840.436 43.1441  29
  -7   3 -14 801.335 38.7601  20
  -3   7  14 779.254 40.4762  19
   3   7  16 34.6438 12.0540  17
  -7  -3 -16 17.5284 8.09781  14
  -7  -3  16 17.5299 7.20116  29
  -7   3  16 13.5768 7.52824  29
   3   7 -16 15.1837 7.75581  28
   7   3 -16 18.2906 8.96036  28
  -7   3 -16 16.4836 7.61641  27
   3   7 -16 26.4605 9.16137  26
  -3   7 -16 30.1440 9.32825  26
  -7   3 -16 16.0678 9.25534  14
  -7   3 -16 28.9445 8.54184  24
  -3   7 -16 20.2762 10.2028  24
  -3   7 -16 46.3198 11.8800  14
  -7   3 -16 30.2879 7.53993  31
  -3   7  16 24.5052 8.76749  22
   7   3  16 26.3917 8.34699  17
  -3   7  16 30.5337 10.8749  13
  -3  -7 -16 27.8113 8.56437  20
  -7   3  16 16.7744 8.28407  13
  -7   3 -16 29.6597 8.06024  20
  -3   7  16 24.4050 8.40287  19
   3   7 -18 12.8617 7.13194  16
  -7  -3 -18 11.5137 6.78769  14
  -7  -3  18 3.03820 4.85589  29
   3   7 -18-2.14548 4.84943  28
   7   3 -18-1.91974 5.60186  28
  -3   7 -18-2.39809 6.25893  27
  -3   7 -18 4.97566 4.83973  26
   3   7 -18-1.83461 5.61476  21
  -3   7 -18 6.61932 6.10807  24
  -3   7 -18 2.06647 5.72059  14
   3   7 -18-2.07184 6.04569  26
  -7   3 -18 6.59196 5.73494  14
  -3   7  18 1.98176 6.33479  22
   3   7  18 2.24308 6.20949  13
  -7   3 -18 1.83544 5.61731  24
  -3   7  18-2.31914 5.66196  13
  -3  -7 -18-1.49970 5.17796  20
  -7   3  18-3.79027 6.30525  13
  -7   3 -18 1.51268 4.41405  20
  -3   7  18 5.36732 5.47549  19
  -7   3 -18 2.25766 5.51186  18
   3   7 -20 465.652 27.6001  16
   7   3 -20 509.829 25.2797  16
  -3   7  20 509.374 27.3310  29
  -7  -3 -20 491.801 28.6098  27
  -7   3 -20 501.217 27.9501  14
  -3   7 -20 500.467 26.4225  14
  -7   3 -20 477.492 26.2640  24
  -3   7 -20 521.502 29.4206  24
   3   7  20 463.235 27.0673  13
  -3   7  20 486.015 28.3015  13
  -3   7  20 476.760 25.9724  22
  -7   3  20 523.611 25.4672  13
   3   7 -20 505.016 25.4024  21
  -3   7  20 494.591 26.1956  19
  -7   3 -20 491.850 28.5261  18
  -7   4   1 1457.67 47.8767  32
  -7  -4  -1 1403.26 47.7239  31
  -7   4  -1 1472.27 56.5954   1
  -7   4   1 1431.53 54.3224  33
  -7   4  -1 1441.31 42.8843  30
   4   7   1 1449.24 58.2909   4
  -7   4  -1 1424.79 43.6879  32
   4   7   1 1382.13 55.0553  16
  -7   4   1 1364.05 43.7648  30
   7   4   1 1426.50 47.2559  16
  -4   7  -1 1431.41 51.6177  30
  -7   4  -1 1381.05 51.2800  15
  -7  -4   1 1366.26 54.9763  25
  -4   7  -1 1501.53 54.0639  15
  -7   4  -1 1410.20 47.6208  14
  -4   7   1 1523.54 53.3483  30
  -4   7  -1 1353.59 49.4141  14
  -4   7   1 1356.34 45.7293  14
  -4  -7  -1 1441.57 55.3241  23
  -7  -4   1 1447.22 59.4427   7
  -7  -4  -1 1310.60 53.8339  25
  -4  -7   1 1425.65 45.5351  25
  -7   4   1 1391.62 46.4885  29
  -7  -4   1 1415.43 46.5182  31
   4   7  -1 1428.60 55.4973  16
   7   4  -1 1435.15 47.9084  16
  -7  -4   1 1376.48 53.2381  23
  -7   4  -1 1409.25 54.3714   2
  -7  -4  -1 1403.19 53.9625  23
  -4   7  -1 1468.90 57.7165   6
  -4   7   1 1419.74 46.1561  13
  -7   4   1 1377.00 51.5557  13
  -4   7   1 1410.50 56.3640   3
  -7   4  -1 1490.55 50.3679  13
  -4   7  -1 1400.02 43.3148  21
   4   7  -1 1424.19 56.4742  21
  -4   7   1 1422.16 52.3058  15
  -4   7  -1 1479.55 57.8177   5
  -7   4   1 1518.78 55.8788   3
  -7   4   3 3429.11 95.3325  33
  -7   4  -3 3478.21 95.5450  33
   7   4  -3 3438.41 88.7413  16
   4   7   3 3295.61 98.9216   4
   4   7  -3 3367.77 98.6618   4
   4   7   3 3503.16 98.9664  16
  -7   4  -3 3502.62 97.7416   1
  -7   4  -3 3312.99 92.1224  15
  -4   7  -3 3154.28 93.7514  15
  -7   4   3 3380.18 89.4375  29
  -7   4   3 3436.26 98.0295   1
  -7   4   3 3347.83 96.6744  13
   4   7  -3 3360.70 97.9476  16
  -7   4  -3 3454.11 93.0925  14
   4   7  -3 3437.38 83.1556  26
  -7  -4  -3 3335.02 89.7454  31
  -7  -4  -3 3379.23 101.561   7
  -7  -4   3 3401.22 101.328   7
  -7  -4   3 3516.16 100.598  25
  -4   7  -3 3386.16 92.5696  30
  -7   4   3 3346.33 85.3205  30
  -4  -7  -3 3593.71 98.4708  23
  -7  -4  -3 3344.42 96.7487  23
  -7  -4  -3 3481.88 99.7632  25
  -7   4   3 3400.66 96.2960   2
  -7   4  -3 3578.34 97.1915   2
  -4   7  -3 3704.28 101.978   6
  -4   7   3 3383.00 97.7597   6
  -4   7   3 3394.55 91.8340  13
  -7   4   3 3430.13 91.3015  32
  -4  -7   3 3460.07 84.9947  25
  -4   7   3 3225.33 95.9334  22
  -4   7  -3 3486.19 99.7931   3
  -4   7   3 3459.86 97.8803   3
  -4   7  -3 3430.33 85.9441  21
   4   7  -3 3309.08 98.4362  21
  -4   7  -3 3393.31 95.3955  14
  -4   7  -3 3454.46 99.0533   5
  -4   7   3 3428.08 99.7304   5
  -7   4  -3 3484.20 97.1207   3
  -7   4   3 3483.26 95.9744   3
  -7   4   5 86.3456 12.9219   2
  -7   4  -5 63.9057 11.2498   1
  -4   7  -5 65.5565 11.7377   5
  -4   7   5 80.4129 13.3100   5
  -7   4   5 88.3130 12.8391  32
  -7   4  -5 82.3110 11.6254  31
   4   7  -5 62.5220 12.3808  16
  -7   4   5 86.4454 12.5786  29
  -7  -4   5 75.0094 13.6186  25
  -7  -4   5 61.5643 11.5268  29
  -7   4  -5 72.0785 11.2278  15
  -7   4   5 82.2643 12.7429   1
  -7   4  -5 72.0770 10.2757  27
   7   4  -5 61.4449 10.0548  16
   4   7   5 64.1187 12.1924   4
   4   7  -5 70.9908 12.2057   4
  -4   7  -5 64.7053 10.6796  27
  -7   4   5 82.7970 12.2936  33
  -7  -4  -5 64.2271 11.9286  23
  -4   7   5 77.8742 12.8899  22
  -7   4  -5 61.0667 11.7101  14
  -4   7  -5 60.8908 12.3212  14
  -7   4  -5 88.0187 12.1668  33
  -7  -4  -5 59.8832 11.8161   7
  -7  -4   5 66.5532 12.2709   7
  -4  -7   5 57.4085 9.03816  25
   4   7  -5 51.5069 8.84921  26
  -4  -7  -5 75.9290 12.5749  23
  -4   7  -5 88.8098 13.6285   3
  -4   7   5 121.519 14.8369   3
  -4   7  -5 79.9863 12.9202   6
  -4   7   5 51.8165 10.6049   6
   4   7  -5 75.1649 13.2709  21
  -4   7   5 67.8643 12.2849  13
  -7   4   5 98.0088 15.0945  13
  -7   4  -5 61.1982 10.8991  18
   4   7   7 3235.77 92.5822   4
  -7   4  -7 3142.83 86.2229  31
  -7   4  -7 3186.20 87.7657  33
   7   4  -7 3199.06 89.4616  16
   4   7  -7 3182.46 97.8890  16
  -7   4   7 3227.05 88.4568  33
  -7   4   7 3159.60 93.7620  29
  -4   7  -7 2804.38 92.7497  15
  -7   4  -7 3073.97 88.9265  27
  -4   7  -7 3059.14 92.3151  27
  -4  -7   7 3123.09 82.7471  25
  -7   4  -7 3106.17 97.8645  14
   4   7  -7 3075.67 89.4627   4
   4   7  -7 3081.51 88.0508  26
  -4   7  -7 3193.92 100.312  14
  -4   7  -7 3563.67 100.177  26
  -7  -4  -7 2997.59 90.9223   7
  -7  -4   7 2973.37 90.3725   7
  -4   7  -7 3100.06 90.5991   6
  -7  -4   7 3254.01 98.9313  25
  -4   7  -7 3161.49 89.1432  24
  -4  -7  -7 3143.42 93.7032  23
  -4   7   7 3160.12 89.5802   6
  -4   7   7 3230.09 100.319  13
  -7   4   7 3386.55 102.956  13
  -7   4  -7 3186.22 90.9339  15
  -4   7   7 3371.64 99.1147  22
  -7   4   7 3188.16 89.0873   2
  -7   4  -7 3277.80 89.2493   2
  -7   4   7 3217.03 88.1775  22
   4   7  -7 3114.88 96.1884  21
  -7  -4   7 3064.15 91.0274  29
  -4   7  -7 3136.24 90.4147   3
  -4   7   7 3192.48 89.4769   3
  -7   4   7 3264.78 95.2166  32
  -4   7  -7 3115.70 90.7134   5
  -7   4  -7 3130.07 95.4375  18
  -4   7   7 3176.38 93.0367   5
  -7   4  -9 495.293 27.1839  33
   4   7  -9 558.474 36.3765  16
  -7   4   9 495.231 26.8854  33
  -7   4  -9 483.832 27.8014  31
   4   7  -9 472.315 27.0314   4
  -4   7   9 485.809 27.6124  29
  -7   4   9 530.455 34.8028  29
  -7   4  -9 505.227 31.0294  15
  -4   7  -9 481.751 33.8810  15
  -7   4  -9 498.815 32.3194  27
  -4   7  -9 502.931 33.7893  27
  -7   4  -9 477.746 34.3269  14
   4   7  -9 421.236 29.0760  26
  -4   7  -9 563.643 35.4994  26
  -7  -4  -9 430.396 26.6841   7
  -7  -4   9 491.924 28.5107   7
  -4  -7   9 525.552 27.7921  25
  -7   4  -9 430.182 24.9765  24
  -4   7  -9 498.320 31.5112  24
  -4  -7  -9 529.314 32.4277  23
  -4   7   9 516.971 36.9862  13
  -4   7   9 481.366 34.5295  22
  -7   4   9 496.141 28.4079  22
   4   7   9 492.912 28.5409   4
   4   7  -9 508.719 33.9633  21
  -7  -4   9 470.027 30.5779  29
  -7   4   9 488.732 27.5918   2
  -7   4  -9 500.494 27.4329   2
  -4   7  -9 511.189 28.4148   3
  -4   7   9 460.419 26.7877   3
   7   4  -9 527.607 31.5161  16
  -7   4  -9 547.523 35.7144  18
  -4   7  -9 467.920 27.9763   5
  -4   7   9 476.060 29.2679   5
   7   4   9 525.462 33.0184  17
   7   4  11 1723.16 65.2974  17
   4   7  11 1756.84 70.8860  17
   7   4 -11 1677.33 63.0361  16
  -7   4  11 1661.95 69.1924  29
  -7  -4  11 1688.20 62.5220  29
  -7   4 -11 1631.50 55.7168  31
  -4   7 -11 1666.11 71.9797  14
  -7   4 -11 1743.97 68.4369  27
  -4   7 -11 1664.57 69.4639  27
   4   7 -11 1715.88 65.4329  26
  -4   7 -11 1686.37 68.0975  26
  -7   4 -11 1597.64 56.8816  24
  -4   7 -11 1459.33 61.8882  24
  -4  -7 -11 1678.86 63.8223  23
  -4   7  11 1625.36 71.1231  13
   4   7 -11 1587.25 67.9398  16
  -7   4  11 1699.08 71.8748  13
  -4   7  11 1612.60 68.4005  22
  -7   4  11 1618.98 55.8409  22
   4   7 -11 1677.10 66.2598  21
  -4   7  11 1674.62 57.1343  19
  -4   7 -11 1765.87 53.2321   3
  -7   4 -11 1604.55 68.5148  18
   7   4  13 1371.46 57.9707  17
   4   7  13 1485.70 66.3288  17
  -7   4 -13 1438.28 49.6768  31
  -7   4  13 1430.61 65.3557  29
   7   4 -13 1366.07 62.0104  28
  -4   7 -13 1436.55 65.5022  27
  -7   4 -13 1430.09 66.2825  14
   4   7 -13 1413.41 60.9152  26
  -4   7 -13 1524.72 67.6810  14
  -4   7 -13 1417.53 61.1591  26
  -7   4 -13 1379.64 54.8398  24
  -4   7 -13 1326.03 59.5419  24
  -7  -4  13 1465.81 56.2812  29
   4   7 -13 1373.19 63.4089  28
  -4  -7 -13 1502.33 59.5187  23
  -7  -4 -13 1511.97 65.9099  23
   4   7 -13 1563.80 67.1138  16
  -4   7  13 1339.61 62.0782  22
  -7   4  13 1438.91 64.9536  13
  -7   4 -13 1499.52 64.6629  27
  -4   7  13 1412.77 54.4481  19
   7   4 -13 1520.55 59.7806  16
   4   7 -13 1420.97 60.1022  21
   7   4  15 242.725 22.1351  17
   4   7  15 224.554 24.5557  17
  -4   7  15 239.011 22.6351  29
  -7   4  15 211.875 23.8400  29
  -7  -4  15 209.507 19.3734  29
   4   7 -15 295.783 27.3625  28
   7   4 -15 260.458 25.1023  28
  -7   4 -15 273.430 26.5035  27
  -7  -4 -15 234.577 22.4912  14
  -4   7 -15 189.019 23.3983  27
  -7   4 -15 239.106 25.3460  14
   4   7 -15 210.845 22.4309  26
  -4   7 -15 206.958 20.9672  26
  -4   7 -15 226.398 24.6233  14
  -7   4 -15 229.531 21.1287  24
  -4   7 -15 224.919 23.5586  24
  -4  -7 -15 230.279 21.5040  23
  -7  -4 -15 256.378 25.6546  23
   4   7 -15 244.659 24.9558  16
  -4   7  15 217.822 24.8345  13
  -4   7  15 193.273 21.7795  22
  -7   4  15 253.950 25.3297  13
   4   7 -15 230.266 22.3260  21
  -4   7  15 250.810 21.3169  19
  -7   4 -15 270.294 26.3666  18
   4   7  17 1700.46 66.9799  17
   7   4  17 1564.79 55.8481  17
   4   7 -17 1555.77 63.3670  16
   7   4 -17 1687.56 60.1317  16
   4   7  17 1642.78 65.8059  13
  -4   7  17 1659.58 60.8583  29
  -7   4  17 1604.16 64.9373  29
  -7   4 -17 1748.43 68.0936  27
  -7  -4 -17 1683.98 58.4963  14
   4   7 -17 1567.29 61.2656  26
  -7   4 -17 1730.91 67.9423  14
  -4   7 -17 1588.19 64.5210  14
  -7   4 -17 1589.79 58.5956  24
  -4   7 -17 1709.86 64.5607  24
  -4   7  17 1683.06 67.0913  13
  -4   7  17 1516.26 59.4100  22
  -7   4  17 1698.01 64.8166  13
   4   7 -17 1659.58 58.0590  21
  -7  -4 -17 1635.17 68.0345  20
  -4  -7 -17 1638.62 59.1413  20
  -4   7  17 1598.50 56.7798  19
  -7   4 -17 1567.93 64.5018  18
  -4   7  19 26.5894 6.96470  29
  -7   4  19 32.9789 8.63215  29
  -7   4 -19 25.4117 8.27789  27
   7   4 -19 32.4390 8.07213  26
   4   7 -19 42.9323 9.27903  26
  -7   4 -19 22.9341 7.29381  14
  -7   4 -19 33.8315 7.92479  24
  -4   7 -19 15.0884 7.43253  14
  -4   7 -19 20.5765 7.43486  24
   7   4 -19 30.5479 7.37394  16
  -4   7  19 10.9857 5.08812  22
   4   7  19 23.7868 7.53221  13
  -4   7  19 23.7917 7.37467  13
  -7  -4 -19 21.7173 7.95357  20
  -4  -7 -19 32.4983 7.59955  20
  -7   4  19 31.3412 7.93270  13
  -4   7  19 24.4912 6.84739  19
  -7   4 -19 25.0644 7.40155  18
  -5   7   0 90.6354 14.0882   5
  -7   5   0 97.0937 14.1989   2
  -5   7   0 73.3534 12.7131   3
  -5   7   0 71.8235 11.5639  30
  -7   5   0 74.2797 9.91565  30
  -5   7   0 76.8125 10.4535  14
  -7   5   0 77.1207 12.9698   3
  -7  -5   0 81.3402 13.4656  25
  -5  -7   0 65.2040 10.2683  25
  -7   5   0 63.2184 9.09651  14
  -7  -5   0 75.1235 9.63010  31
  -7   5   0 75.5222 12.2671  15
   7   5   0 82.4125 11.8645  16
  -5  -7   0 65.2296 12.9150  23
  -7  -5   0 75.1902 13.1383  23
  -7   5   0 73.8733 12.2922  33
   5   7   0 59.6294 11.4608  16
  -5   7   0 93.2775 15.3405   6
  -7   5   0 70.0704 10.6015  13
  -7   5   2 411.945 28.2906  33
  -7   5   2 418.813 24.1553  30
   7   5  -2 390.112 25.3727  16
  -5   7   2 476.248 28.8315  30
   5   7   2 444.283 30.0429  16
  -7  -5  -2 406.658 23.5625  31
  -7   5  -2 437.785 28.3997  15
  -5   7   2 512.685 30.6702  15
  -7   5   2 421.907 22.5652  29
  -7   5  -2 399.441 24.9238  14
  -7  -5  -2 447.884 30.3677  23
  -5   7  -2 407.865 26.2026  14
  -7  -5   2 462.194 30.3523  25
   7   5   2 413.533 25.7082  16
  -7  -5   2 412.845 31.0808   7
  -5  -7   2 423.576 24.6964  25
  -5  -7  -2 431.879 30.2670  23
  -5   7  -2 470.362 32.3678   6
  -5   7   2 481.874 26.7838  13
  -7   5   2 417.845 27.3312  13
  -5   7   2 438.660 30.0098  22
  -7   5  -2 417.372 28.7120   2
   5   7  -2 386.882 28.6031  16
  -7  -5  -2 378.155 28.1590  25
  -5   7   2 414.418 29.6365   3
  -7   5   2 420.275 24.3606  32
  -7   5  -2 464.992 23.3712  30
  -5   7  -2 435.809 26.9942  30
  -7  -5   2 442.017 29.8472  23
  -5   7  -2 444.059 30.9407   5
  -7   5   2 420.325 28.8853   3
   5   7   4 1053.38 49.0227  16
  -7   5   4 1132.36 48.1741  33
   5   7  -4 1097.21 49.3768   4
   7   5  -4 1012.40 44.1196  16
  -5   7  -4 1039.55 39.7954  27
  -7   5   4 1049.69 44.2649  32
  -7   5   4 1096.01 43.2957  30
  -7   5  -4 1074.21 46.7555  33
  -7   5  -4 1067.02 46.8450  15
  -7   5   4 1044.59 40.8289  29
  -5   7  -4 1026.67 47.8110  15
   5   7  -4 1082.67 50.1114  16
  -7   5  -4 1035.29 46.3930  14
  -5   7  -4 999.284 46.3438  14
  -5  -7   4 1039.54 41.6833  25
  -7  -5   4 956.257 47.1296  25
  -7  -5  -4 1012.51 49.7757   7
  -7  -5   4 993.374 48.9740   7
  -5   7   4 1077.05 46.8738  30
  -5  -7  -4 1048.04 49.0975  23
  -5   7  -4 1060.10 49.6567   6
  -5   7   4 1078.15 48.2797   6
  -5   7   4 1026.31 45.8075  13
  -7   5   4 1108.24 49.5703  13
  -5   7   4 1133.50 50.5694  22
  -7   5   4 1133.11 48.9222   2
  -7   5  -4 1082.08 47.4893   2
   5   7  -4 1081.96 49.5371  21
  -5   7  -4 990.508 47.5396   3
  -5   7   4 1054.66 47.8226   3
  -5   7  -4 1063.22 49.1166   5
  -5   7   4 1136.18 50.9666   5
  -7   5  -4 1103.46 48.6850   3
  -7   5   4 1128.77 48.3565   3
  -5   7  -6 44.9805 11.0292   5
  -5   7   6 42.6462 11.1584   5
  -7   5   6 35.1456 8.90424  33
  -7   5  -6 32.4771 8.52597  33
  -5   7   6 62.6084 11.5814  30
  -7   5  -6 55.8426 11.2909   2
  -7   5   6 42.3737 9.92698   2
  -7   5   6 44.3791 9.74121  29
  -5   7  -6 48.1546 10.3386   3
  -7   5  -6 34.2832 9.33781  15
  -5   7   6 51.1337 11.2176   3
  -5   7  -6 62.8776 12.4580  15
   5   7   6 31.8387 9.22057   4
   5   7  -6 39.9877 10.3025   4
  -7   5  -6 42.9764 8.87996  27
  -5   7  -6 50.9326 10.1834  27
   5   7  -6 47.7842 8.99785  26
   5   7  -6 48.3835 11.2774  16
   7   5  -6 33.7385 9.18600  16
  -7   5   6 35.7367 9.55204  32
  -7  -5   6 49.8672 11.6723  25
  -5  -7   6 47.0241 9.06710  25
  -7   5  -6 44.6867 10.1724   3
  -7   5  -6 69.7878 13.1619  14
  -5   7  -6 39.9243 11.0781  14
  -7  -5  -6 39.2559 10.0930   7
  -5  -7  -6 62.1629 11.9714  23
  -7  -5   6 35.8604 9.76440   7
  -5   7   6 62.4317 12.8264  22
   5   7  -6 31.9691 9.04676  21
  -5   7   6 44.0655 10.9409  13
  -7   5   6 63.6829 13.5838  13
  -7  -5   8 191.953 18.2222  29
   5   7  -8 199.070 21.7578  16
   5   7   8 176.370 18.8350   4
  -7  -5  -8 164.907 17.9021   7
  -7   5   8 170.840 18.9531  29
  -7   5  -8 177.545 19.4107  15
  -5   7  -8 191.782 21.2632  15
  -7   5  -8 153.882 17.5122  27
  -5   7  -8 215.216 21.4251  27
   5   7  -8 161.872 17.1050  26
  -5   7  -8 211.038 23.4467  14
  -7  -5   8 173.513 18.2923   7
  -7  -5   8 182.288 21.2462  25
  -5  -7   8 212.443 18.6779  25
  -7   5  -8 156.905 20.1218  14
  -5   7  -8 152.390 16.2371  24
  -5  -7  -8 178.608 20.6337  23
  -7  -5  -8 200.438 21.5440  23
  -7   5  -8 157.957 16.4156  33
   5   7  -8 162.849 17.2820   4
  -5   7   8 235.074 24.8948  13
  -7   5   8 203.582 23.6288  13
  -5   7   8 182.518 21.1104  22
  -7   5   8 189.022 19.1960  22
   5   7  -8 196.983 20.4327  21
  -5   7  -8 189.057 18.4875   3
  -5   7   8 184.832 17.8125   3
  -7   5  -8 225.759 20.2301   5
  -7   5   8 165.085 17.8656   5
  -7   5   8 162.291 16.9925   2
   7   5  -8 179.403 19.1824  16
  -7   5  -8 207.550 18.6746   2
  -7   5   8 206.070 18.5951  33
  -5   7  -8 190.802 19.2122   5
  -5   7   8 155.616 18.0113   5
  -7   5  -8 172.764 20.7521  18
   5   7   8 204.949 22.5366  17
   7   5  10 634.097 39.4117  17
   5   7  10 590.994 39.4733  17
  -7   5  10 626.713 38.1068  29
  -7  -5  10 635.712 33.6230  29
  -7   5 -10 580.412 36.8189  15
  -7   5 -10 643.095 38.4050  27
   5   7  10 631.262 32.4824   4
  -5   7  10 645.302 33.4444  29
  -5   7 -10 650.039 39.4315  27
  -5  -7  10 651.871 34.2742  25
  -7   5 -10 587.789 40.1475  14
   5   7 -10 662.368 37.3265  26
  -5   7 -10 561.512 40.2405  14
  -7  -5 -10 606.660 31.2654   7
  -7  -5  10 632.947 31.8824   7
   5   7 -10 607.430 30.1872   4
  -7   5 -10 648.875 31.3524  24
  -5   7 -10 589.508 34.3838  24
  -5  -7 -10 655.625 40.1945  23
  -7  -5 -10 658.879 41.3322  23
  -5   7  10 681.494 44.0088  13
  -5   7  10 654.605 41.0607  22
  -7   5  10 651.066 35.5493  22
   5   7 -10 570.011 35.8353  21
  -7   5 -10 661.285 32.5567   5
  -7   5  10 655.676 32.8545   5
  -5   7 -10 596.753 30.7569   3
  -5   7  10 607.484 30.1780   3
   7   5 -10 602.952 36.4408  16
   5   7 -10 651.069 41.0405  16
  -5   7 -10 657.443 33.2674   5
  -5   7  10 608.298 32.9511   5
   7   5  12 231.202 23.7232  17
   5   7  12 253.558 26.6878  17
   7   5 -12 245.875 23.4740  16
   5   7 -12 218.165 24.5511  16
  -7  -5  12 229.373 19.2130  29
  -5   7  12 208.876 20.2665  29
  -7   5  12 283.201 26.4549  29
  -7   5 -12 256.997 24.9485  27
  -5   7 -12 229.123 24.7520  27
   5   7 -12 213.633 21.7355  26
  -5  -7  12 251.631 21.0683  25
  -7   5 -12 258.204 21.1102  24
  -5   7 -12 219.261 21.4007  24
  -5  -7 -12 256.474 24.5495  23
  -7  -5 -12 266.175 26.4828  23
  -5   7  12 227.537 25.7873  13
  -7   5  12 248.338 26.4825  13
  -5   7  12 234.543 24.2777  22
  -7   5  12 242.734 20.8846  22
   5   7 -12 233.068 21.7835  21
   7   5  14 18.2580 8.15691  17
   5   7  14 5.38461 7.45365  17
   7   5 -14 10.9548 6.70595  16
  -5   7  14 6.04442 5.57834  29
  -7   5  14 7.57635 6.16633  29
  -7   5 -14-2.54274 7.78250  27
  -5   7 -14 13.0625 8.35149  27
   5   7 -14 13.2162 7.32913  26
  -5  -7  14 1.68712 4.67135  25
  -7   5 -14 8.42695 8.19722  14
  -7   5 -14 1.80376 5.52110  24
  -5   7 -14 2.79627 7.74144  14
  -5   7 -14 2.17419 6.34505  24
  -5  -7 -14 6.63589 7.07124  23
  -7  -5 -14 5.21793 5.38404  23
  -5   7  14 16.2931 8.31894  22
   5   7 -14 2.57765 6.29375  16
   5   7 -14 7.34551 6.11045  21
  -7   5  14 2.74866 6.21349  13
  -5   7  14 7.95017 5.49063  19
  -7   5 -14 8.14053 8.30510  18
   5   7  16 340.191 28.0362  17
   7   5  16 343.056 25.6862  17
   5   7 -16 320.408 26.5191  16
  -5   7  16 299.840 23.6216  29
  -7   5  16 390.126 29.2595  29
  -7  -5 -16 343.840 24.5656  14
  -5   7 -16 333.212 27.8054  27
   7   5 -16 338.442 25.1046  26
   5   7 -16 330.637 25.7714  26
  -7   5 -16 318.723 27.8099  14
  -5   7 -16 331.664 28.1026  14
  -7   5 -16 286.789 22.0666  24
  -5   7 -16 333.973 25.7074  24
  -5   7  16 340.784 28.7152  13
  -7   5  16 304.226 26.1464  13
  -5   7  16 300.273 23.8485  22
   7   5 -16 326.342 25.2011  16
  -7   5 -16 345.463 28.1475  27
  -5   7  16 337.840 22.2908  19
  -7   5 -16 344.366 28.4166  18
  -5   7  18 226.644 18.4344  29
  -7   5  18 221.639 19.7307  29
  -7   5 -18 267.504 22.6817  27
   7   5 -18 201.051 17.9082  26
   5   7 -18 207.495 18.6908  26
  -7   5 -18 224.229 21.1475  14
  -5   7 -18 205.661 19.5270  14
  -5   7 -18 210.003 20.2827  27
   5   7 -18 187.656 18.2573  16
  -7   5 -18 234.064 17.9204  24
  -5   7 -18 193.706 17.7838  24
   5   7  18 221.097 20.0611  13
   7   5 -18 199.637 17.4562  16
  -5   7  18 210.984 20.3298  13
  -5   7  18 205.536 16.6175  22
  -7   5  18 229.640 20.3132  13
  -7  -5 -18 190.447 19.6854  20
  -5  -7 -18 210.396 18.0641  20
  -7   5 -18 246.684 21.0829  18
  -5   7  20 7.90993 4.30212  30
   5   7 -20 9.73011 4.76424  16
  -7   5 -20 10.8741 4.69574  27
   7   5 -20 6.76175 3.75280  26
   5   7 -20 12.5495 5.15979  26
  -7  -5 -20 6.79516 5.74901  20
  -6   7  -1 1.73993 4.81742  30
  -6   7  -1 4.96357 7.93361   5
  -7   6   1 4.44242 5.79794  33
  -6   7   1 3.63040 4.73841  30
  -7   6  -1 4.38858 4.67691  30
  -7   6  -1 11.4552 7.32392   2
   7   6  -1 3.87833 6.19924  16
  -6   7  -1 8.75612 6.06049  15
  -6   7   1 2.36630 5.34924   3
  -7   6   1 4.62288 6.03341   3
  -6  -7   1 14.0583 6.48683  25
  -7   6   1 8.70328 5.31276  15
  -7  -6   1 2.09577 4.73787  25
  -7  -6  -1 6.33763 5.84877  25
  -6  -7  -1-1.78777 5.71535  25
  -7   6  -1 2.79333 4.27532  14
  -6   7  -1 11.9198 5.83382  14
   6   7  -1 2.20016 5.37217  16
  -6  -7   1 12.2280 7.81792  23
  -7  -6   1 4.75312 5.37244  23
  -6  -7  -1 7.29705 7.77560  23
   7   6   1 1.91098 5.29086  16
  -7   6  -1 6.43039 5.59505  15
  -7   6   1 12.4963 5.76621  30
   6   7   1 13.1143 8.06806  16
  -6   7   1 1.41154 4.11984  13
  -7   6   1 8.17832 5.22920  13
  -7   6  -1 5.08207 4.22800  13
  -6   7  -3 150.519 18.2433  15
  -7   6   3 203.893 21.0794  33
   6   7  -3 193.762 20.9385  16
   7   6  -3 175.897 18.9977  16
  -6   7   3 215.529 19.9739  30
  -7   6  -3 170.833 18.9973  15
   6   7   3 170.173 19.2960  16
  -7   6  -3 176.569 17.8137  14
  -6   7  -3 147.949 16.8010  14
  -7   6   3 190.250 17.8377  30
  -7  -6   3 220.852 21.2625  25
  -6  -7   3 194.572 18.7488  25
  -6  -7  -3 197.450 21.5843  23
  -7  -6  -3 180.771 15.2086  31
  -6   7   3 174.687 18.0633  13
  -7   6   3 195.472 19.4875  13
  -7  -6   3 173.907 20.2880  23
  -6   7  -3 180.607 20.8247   3
  -7   6  -3 167.639 18.5695  33
  -6   7   3 153.395 19.0127   3
  -7   6   3 156.991 18.9402   2
  -7   6  -3 202.154 20.7537   2
  -6   7  -3 166.003 19.9965   5
  -6   7   3 199.961 21.9710   5
  -7   6  -3 208.896 21.8726   3
  -7   6   3 212.652 21.5852   3
  -7   6  -5 20.3142 8.85082   5
  -7   6   5 27.9322 9.37594   5
  -6   7  -5 25.1432 8.96265   5
  -6   7   5 23.7235 8.77086   5
  -6   7   5 29.4111 9.31045  30
  -7   6  -5 30.6396 9.05347  33
  -7   6   5 34.3006 8.80636  30
  -7   6  -5 31.2748 9.45975  15
  -6   7  -5 42.1992 11.4582  15
  -6   7  -5 22.4230 8.79287   3
  -6   7   5 16.9162 7.57366   3
  -7   6  -5 26.4234 9.32478   3
  -7   6   5 22.9550 8.62637   3
   6   7  -5 21.0401 8.90862  16
  -7  -6   5 24.0694 9.48384  25
  -6  -7   5 29.0375 8.21955  25
  -7   6  -5 39.0918 10.6162  14
  -6   7  -5 26.8604 9.01723  14
  -7  -6  -5 32.1244 9.68730   7
  -7  -6   5 16.5095 7.23555   7
  -6  -7  -5 49.2872 12.4654  23
  -7  -6  -5 22.5032 8.64750  23
  -6   7   5 31.1918 9.91427  22
  -6   7   5 35.6170 9.64779  13
   7   6  -5 45.9819 11.2571  16
  -7   6   5 58.7644 12.0871  13
   7   6  -7 44.0311 11.3280  16
  -7   6  -7 31.3543 8.86087   5
  -7   6   7 30.1089 9.74201   5
  -6   7  -7 23.2585 8.52734   5
  -6   7   7 59.2277 12.1610   5
   6   7  -7 30.2143 8.74025   4
  -7  -6   7 43.0556 10.4738  25
   6   7  -7 36.6035 11.4986  16
  -6   7  -7 30.5086 9.02233   3
  -6   7   7 20.4491 8.91692  30
  -7   6   7 40.1342 8.66017  29
  -7   6  -7 23.3328 9.40554  15
  -6   7  -7 54.2890 12.6935  15
   6   7   7 32.5561 9.41437   4
  -7   6  -7 33.3969 8.32110  27
  -6   7  -7 31.5933 8.43871  27
  -6   7   7 36.6730 9.93608   3
   7   6  -7 15.5678 5.57543  26
   6   7  -7 32.8035 8.04686  26
  -7  -6   7 44.8516 10.8126   7
  -6  -7   7 54.4487 10.5569  25
  -7   6  -7 40.2506 9.66972   3
  -7   6   7 28.7005 8.67187   3
  -7   6  -7 44.9645 11.7701  14
  -6   7  -7 48.3856 12.6699  14
  -7  -6  -7 48.6286 11.3734   7
  -7   6   7 46.4990 10.7005  30
  -6  -7  -7 50.1122 12.0300  23
  -7  -6  -7 41.3256 11.4471  23
  -6   7   7 37.1937 10.7500  22
  -7   6   7 38.0185 11.1305  22
   6   7  -7 26.2300 8.34964  21
  -6   7   7 75.5800 15.2227  13
  -7   6   7 42.9284 12.6394  13
   7   6  -9 41.3661 10.8373  16
  -7   6  -9 53.1299 10.7165   5
   7   6   9 41.7446 11.5687  17
   6   7   9 43.6347 12.6034  17
  -7   6   9 68.9695 12.1842   5
  -6   7  -9 29.6455 9.07598   5
  -6   7   9 26.7171 8.47629   5
  -7   6   9 53.1482 10.8215  29
   6   7  -9 45.5287 12.1495  16
  -7   6  -9 45.7193 11.7717  15
  -6   7  -9 35.9743 10.8900  15
   7   6  -9 34.0497 8.91629   4
  -7   6  -9 34.2434 9.13464  27
  -6   7  -9 35.5042 10.0400  27
   6   7   9 48.3347 10.1745   4
   6   7  -9 37.0701 9.48550   4
   6   7  -9 47.6793 10.4590  26
  -6   7   9 42.9649 9.30358   3
  -7  -6   9 39.5556 10.7598  25
  -6  -7   9 48.2858 10.7180  25
  -7   6  -9 38.5177 11.6566  14
  -6   7  -9 50.1413 12.6135  14
  -7  -6  -9 42.3151 9.47999   7
  -7  -6   9 27.1816 8.55698   7
  -6  -7  -9 44.6508 10.3259   7
  -6  -7   9 42.0218 10.0003   7
   7   6  -9 37.3632 9.29961  26
  -6  -7  -9 38.0898 11.5020  23
  -7  -6  -9 42.4605 10.9753  23
  -6   7  -9 38.1468 8.64672   3
  -6   7   9 50.4614 12.9830  22
  -7   6   9 50.8632 12.2652  22
   6   7  -9 40.8462 10.3359  21
  -6   7   9 26.0216 10.6964  13
  -7   6   9 43.8256 12.6662  13
   7   6  11 75.0985 14.4364  17
   6   7  11 82.3155 15.4931  17
   7   6 -11 100.047 15.7210  16
  -6   7  11 76.7459 12.2680  29
  -7   6  11 82.4013 13.8890  29
  -7   6 -11 81.5825 14.2828  27
  -6   7 -11 109.138 16.2650  27
   7   6 -11 102.029 14.2643  26
   6   7 -11 91.7663 13.8244  26
   6   7 -11 114.783 17.8500  16
  -7  -6  11 118.122 16.7773  25
  -6  -7  11 113.296 15.0257  25
  -7   6 -11 79.5755 15.8250  14
  -6   7 -11 106.162 17.4434  14
  -6   7 -11 86.5041 12.6831  24
  -6  -7 -11 110.871 17.0114  23
  -7  -6 -11 112.178 17.1583  23
  -6   7  11 74.1684 14.5266  22
  -7   6  11 100.168 14.6359  22
   6   7 -11 89.2195 13.2801  21
  -6   7  11 111.340 18.0135  13
  -7   6  11 117.913 18.3251  13
   7   6  13 17.1230 9.57980  17
   6   7  13 13.1049 8.38184  17
  -7  -6  13 19.6474 7.80590  25
   7   6 -13 26.8503 9.68754  16
   6   7 -13 14.7199 7.51247  16
  -6   7  13 3.67821 5.37241  29
  -6  -7  13 21.5733 7.42315  25
  -7   6 -13 25.6712 9.87172  27
  -6   7 -13 21.4596 8.52516  27
   7   6 -13 11.5614 6.16450  26
   6   7 -13 9.94501 7.11280  26
  -7   6 -13 24.9642 7.34559  24
  -6   7 -13 10.7796 6.20812  24
  -7   6  13 10.8681 7.23609  29
  -6  -7 -13 11.8831 6.93957  23
  -7  -6 -13 12.7854 8.51128  23
  -6   7  13 6.59699 6.42163  22
  -7   6  13 14.0748 7.08095  22
  -7   6 -13 21.1598 9.45604  18
   7   6  15 2.09935 5.81167  17
   6   7  15-4.60339 6.37181  17
   7   6 -15 1.99021 5.19445  16
  -6   7  15 1.69673 5.19285  29
  -7   6  15 3.92216 5.72255  29
  -7   6 -15 4.38513 6.71031  27
  -6   7 -15 4.44412 6.48410  27
   7   6 -15-1.79757 4.97625  26
   6   7 -15-1.84162 5.09820  26
  -7  -6 -15 1.75482 4.85793  14
  -7  -6  15 1.89557 4.94745  25
  -6  -7  15 6.12761 5.82840  25
   6   7 -15 6.55887 6.37971  16
  -7   6 -15 9.95405 7.26160  14
  -6   7 -15 4.95889 5.60434  14
  -7   6 -15-1.48288 4.32718  24
  -6   7 -15 3.38181 5.40511  24
  -6  -7 -15 2.05790 5.02424  23
  -7  -6 -15-2.26324 6.26535  23
  -6   7  15 3.49388 4.83611  22
  -6   7  15 2.46896 6.83485  13
  -7   6  15 2.44054 6.75617  13
   7   6 -17 100.246 12.8368  16
   6   7 -17 69.5013 11.7508  16
  -6   7  17 87.7925 11.1602  29
  -7   6  17 68.6701 10.7659  29
  -7   6 -17 82.7178 12.8775  27
  -6   7 -17 77.7732 12.3960  27
   7   6 -17 61.7045 10.2006  26
   6   7 -17 70.4706 10.5710  26
  -7  -6  17 68.1774 10.4564  25
  -7   6 -17 65.7022 12.1232  14
  -6   7 -17 104.454 14.1519  14
  -7   6 -17 90.6623 10.6449  24
   7   6  17 68.4519 11.0758  17
  -6   7  17 88.1230 10.5125  22
   6   7  17 59.5793 11.5015  17
  -6   7  17 66.5426 12.1903  13
  -7  -6 -17 63.5285 11.8610  20
  -6  -7 -17 83.1798 12.4083  20
  -7   6  17 84.3482 12.8277  13
   6   7 -19 2.37778 4.24901  16
  -6   7  19 1.20709 3.85861  30
   7   6 -19 2.16477 3.73721  26
   6   7 -19 10.9693 4.95884  26
  -7   6 -19 2.64537 3.85974  14
  -6   7 -19 1.30366 4.16731  14
  -6   7  19-1.31403 4.69621  13
  -7  -6 -19 2.62469 4.53116  20
  -7   6  19-1.26414 3.86896  13
  -7   7   0 145.960 19.4486   5
  -7   7   0 123.008 15.2024  30
  -7   7   0 121.419 16.8793  15
  -7   7   0 142.461 19.2511   3
  -7  -7   0 127.899 16.5266  25
   7   7   0 102.362 16.1923  16
   7   7  -2 185.270 20.4339  16
   7   7   2 227.484 22.6211  16
  -7   7   2 243.323 23.4943  15
  -7   7  -2 193.369 21.3283  15
  -7   7  -2 188.383 17.8526  14
  -7  -7   2 190.211 19.7703  25
  -7  -7  -2 202.541 22.9316  23
  -7   7   2 195.243 18.6542  13
  -7   7   2 215.233 19.8766  30
  -7   7  -2 228.291 24.3990   5
  -7   7   2 208.611 22.7477   3
   7   7  -4 435.815 32.2507  16
  -7   7  -4 447.999 29.9910  14
  -7   7   4 470.773 30.7028  30
  -7   7  -4 452.480 33.0095  15
  -7  -7   4 473.977 34.5595  23
  -7  -7  -4 478.691 34.8732  23
  -7   7   4 438.208 30.4183  13
  -7  -7   4 479.603 31.1714  25
  -7   7  -4 474.060 34.3803   5
  -7   7   4 441.538 33.2620   5
  -7   7  -4 456.583 33.1482   3
  -7   7   4 452.570 32.1021   3
  -7   7  -6 74.6207 14.4742   5
  -7   7   6 60.1980 13.1886   5
  -7   7   6 63.2367 12.1202  30
   7   7  -6 70.7841 13.8115  16
  -7   7  -6 64.6989 13.4318  15
  -7   7  -6 45.0337 11.2402   3
  -7   7   6 57.5400 11.6831   3
  -7   7  -6 59.1058 13.3133  14
  -7  -7  -6 80.9132 14.8749   7
  -7  -7   6 54.0225 12.1148   7
  -7  -7  -6 47.9089 12.0795  23
  -7   7   6 57.0819 12.9990  13
  -7  -7   6 61.9301 12.5369  25
   7   7   8 178.779 21.4084  17
  -7  -7   8 142.118 17.2129   7
  -7   7   8 141.345 17.6535   5
   7   7  -8 165.177 20.2140  16
   7   7   8 159.772 18.6929   4
   7   7  -8 143.882 16.9174   4
  -7   7   8 162.058 19.6792  30
  -7   7  -8 176.768 20.9151  15
  -7   7  -8 162.722 16.7109  27
  -7  -7   8 159.190 18.2315  25
  -7  -7  -8 164.584 18.4688   7
  -7   7  -8 165.047 20.7184  14
  -7  -7  -8 175.612 21.1790  23
  -7   7   8 174.242 21.9989  13
  -7   7  -8 211.404 20.6920   5
   7   7  10 284.339 27.5599  17
   7   7 -10 260.257 24.8149  16
   7   7  10 241.704 19.7967   4
  -7   7 -10 304.337 23.9996  27
  -7   7  10 281.082 25.6461  30
   7   7 -10 221.254 19.0840  26
  -7  -7 -10 257.242 20.2529   7
  -7  -7  10 241.709 19.7267   7
  -7   7 -10 213.667 24.5236  14
  -7  -7  10 273.617 23.2464  25
   7   7 -10 225.706 18.2885   4
  -7  -7 -10 286.517 26.8136  23
  -7   7  10 260.359 27.2921  13
  -7   7  10 268.931 24.6124  22
  -7   7 -10 261.501 20.6113   5
  -7   7  10 210.995 18.9934   5
   7   7  12 146.751 19.2651  17
   7   7 -12 140.703 18.1781  16
  -7   7  12 172.172 20.1013  30
  -7   7  12 139.634 15.6039  29
  -7   7 -12 148.167 17.9823  27
   7   7 -12 146.349 16.0699  26
  -7  -7  12 148.203 16.7160  25
  -7   7 -12 178.484 21.4676  14
  -7  -7 -12 163.627 20.3455  23
  -7   7  12 192.345 22.8056  13
  -7   7  12 164.672 18.0835  22
   7   7 -14 33.4216 9.26572  16
   7   7  14 38.8032 10.1572  17
  -7   7  14 25.0315 8.18388  30
  -7   7  14 26.6316 7.49691  29
  -7   7 -14 32.6319 9.21926  27
   7   7 -14 26.7555 7.13481  26
  -7  -7  14 32.9413 8.07692  25
  -7  -7 -14 29.6696 8.31399  23
   7   7  16 141.349 15.8315  17
   7   7 -16 173.834 16.3893  16
  -7   7  16 158.324 16.6927  30
  -7   7  16 179.848 14.6567  29
  -7   7 -16 148.346 15.5101  27
   7   7 -16 154.215 14.3643  26
  -7  -7  16 171.291 14.2128  25
  -7   7 -16 133.635 16.5287  14
  -7   7  16 172.295 17.7876  13
  -7   7  18 88.0129 11.1225  13
  -8   0   0 600.090 32.5103  31
   0   8   0 558.318 29.3524  30
  -8   0   0 533.373 33.1465   7
   0   8   0 603.690 25.8278  15
  -8   0   0 544.172 30.2721  25
   0   8   0 521.822 33.2034   4
   0   8   0 612.534 27.0527  22
   0   8   0 538.558 29.2143  16
   0   8   0 546.161 31.5249  21
   0   8   2 1173.08 40.2341  17
   0   8  -2 1143.34 44.8910  16
   0   8   2 1217.15 46.5409  16
   0   8   2 1160.89 36.6428  15
   0   8  -2 1091.31 39.9032  15
   0   8   2 1270.78 52.6630   4
  -8   0  -2 1050.22 48.4364   7
  -8   0   2 1183.13 50.9904   7
   0   8   2 1147.90 44.2460  30
   0   8  -2 1239.31 46.0603  26
   0   8  -2 1042.43 48.8044  14
  -8   0   2 1202.32 47.8008  25
  -8   0  -2 1163.57 46.1977  25
   0   8  -2 1021.19 48.2570   4
  -8   0  -2 1238.46 49.3665  31
  -8   0  -2 1204.76 39.7618  23
   0   8   2 1130.38 41.6886  22
   0   8  -2 1117.12 48.6011  21
   0   8   4 4505.21 108.955  17
   0   8   4 4587.89 112.459  30
  -8   0  -4 4518.77 119.388  31
   0   8   4 4539.72 120.205   4
  -8   0   4 4374.65 118.650   1
   0   8  -4 4710.04 121.954   4
   0   8  -4 4395.57 113.379  16
  -8   0  -4 4583.66 120.360   7
  -8   0   4 4443.65 119.914   7
  -8   0  -4 4664.14 121.731   1
   0   8  -4 4662.37 117.023  26
  -8   0   4 4314.76 116.626  25
  -8   0  -4 4670.78 108.746  23
   0   8  -4 4401.25 124.055  14
   0   8   4 4650.54 113.361  22
   0   8  -4 4455.13 121.425  21
  -8   0  -4 4559.79 102.620  18
   0   8   6 192.242 17.8741  17
  -8   0  -6 175.558 17.8384   1
   0   8  -6 188.816 17.7780  16
   0   8   6 178.066 16.2476  30
   0   8   6 198.790 19.1973   4
   0   8  -6 200.966 19.3797   4
  -8   0  -6 182.252 18.0761   7
  -8   0   6 156.267 17.1995   7
  -8   0   6 150.760 16.4694   1
   0   8  -6 163.620 18.1008  26
  -8   0   6 190.622 19.7017  25
  -8   0  -6 181.731 17.0870  23
   0   8   6 183.406 18.2004  22
  -8   0   6 203.822 21.1572  13
   0   8  -6 212.969 21.9549  21
  -8   0   6 138.764 18.0065  29
  -8   0  -6 157.633 14.4845  18
   0   8   8 1.86240 5.43458  17
  -8   0   8 2.52163 4.65376  29
   0   8  -8 2.24508 5.07459  26
   0   8  -8 1.85623 5.41658  16
  -8   0   8-1.69379 4.68893   7
   0   8   8 1.57561 4.11233  30
   0   8   8-1.68856 4.92730   4
   0   8  -8-2.62310 6.40405  14
  -8   0  -8 1.79239 4.96188  23
   0   8   8 2.07206 5.40803  22
  -8   0  -8 5.04543 5.14714   1
  -8   0   8 1.64143 4.00744   1
   0   8  -8-1.71136 4.73756   6
   0   8   8 6.84234 5.90610   6
  -8   0   8 2.39431 5.84549  13
   0   8   8 5.02439 4.88714   3
   0   8  10 3265.73 97.9539  17
   0   8 -10 3329.99 96.6753  16
   0   8  10 3358.34 91.2488  30
  -8   0 -10 3233.80 85.2330  33
  -8   0 -10 3227.93 106.995  14
   0   8 -10 3321.57 103.954  26
   0   8 -10 3432.89 108.944  14
   0   8  10 3302.61 107.864  13
  -8   0 -10 3321.76 97.8077  23
   0   8 -10 3276.55 87.8766   3
   0   8  10 3121.50 85.5076   3
   0   8  10 3258.64 87.0911   6
  -8   0 -10 3277.74 87.2630   1
  -8   0  10 3273.42 86.0498   1
  -8   0  10 3310.23 103.283  13
  -8   0  10 3307.40 107.341  29
   0   8  12 314.162 26.8947  17
   0   8  12 396.500 25.5064  30
  -8   0  12 393.217 32.2999  29
  -8   0 -12 378.945 32.5112  14
   0   8 -12 338.310 27.2750  16
   0   8 -12 349.041 29.7849  26
   0   8 -12 380.257 32.1152  14
  -8   0  12 392.921 30.2918  32
  -8   0  12 306.776 27.1180  13
   0   8 -14 390.450 28.5673  16
  -8   0  14 452.336 31.5096  32
   0   8  14 417.788 25.5685  30
  -8   0  14 420.601 34.3485  29
   0   8 -14 361.661 30.6112  14
   0   8 -14 451.786 28.4863  28
  -8   0 -14 410.314 33.9074  14
   0   8  14 404.874 34.8073  13
  -8   0  14 422.263 30.0374  13
  -8   0 -14 426.888 31.2721  20
  -8   0  16 1061.99 46.7689  32
  -8   0  16 1071.27 52.8173  29
  -8   0 -16 1141.26 54.1226  14
   0   8 -16 1001.52 48.5726  14
   0   8  16 1089.40 55.7590  13
   0   8 -16 1062.28 46.7025  16
  -8   0 -16 1155.08 51.9060  20
   0   8 -18 1052.56 41.8438  16
  -8   0  18 1039.44 47.3569  29
  -8   0 -18 983.133 48.0711  27
  -8   0 -18 1001.74 45.8595  14
   0   8 -18 1026.40 45.8457  26
   0   8  18 1031.34 49.0911  13
   0   8  18 981.639 46.2007  22
  -8   0 -18 1091.46 46.8750  20
  -8   0 -18 965.028 45.5093  18
  -8   0  20 146.657 14.5384  29
  -8   0 -20 138.968 15.4422  27
  -8   0 -20 137.039 13.0817  14
   0   8 -20 115.878 12.5863  26
  -8   0 -20 124.591 12.1416  31
   0   8  20 129.634 14.3333  13
   0   8  20 115.137 13.2002  22
   0   8 -20 147.438 15.1991  21
  -8   0 -20 134.298 13.7952  20
   0   8  20 143.823 13.6733  19
  -8   0 -20 114.731 13.0627  18
   1   8  -1 865.690 39.7667  16
  -1   8  -1 926.720 40.1744  30
   1   8   1 830.450 35.6685  30
  -1   8   1 884.629 36.4949  16
  -8  -1  -1 892.513 40.3009  31
  -1   8   1 856.853 38.5638  30
  -8   1  -1 881.149 32.9249  15
  -1   8  -1 896.460 35.8663  15
  -8   1   1 850.011 41.3506  29
  -8  -1   1 818.155 41.9840  29
  -8  -1   1 947.718 41.2565  31
  -1   8   1 939.104 44.9537   4
  -8   1   1 845.199 34.4416  14
  -1   8   1 904.874 34.4309  15
  -8   1   1 950.012 44.1148   7
  -8  -1   1 867.886 43.7973   7
   1   8  -1 890.223 35.7082  26
  -8   1  -1 869.412 42.5567   1
  -1   8  -1 926.616 42.4179  14
  -8  -1   1 835.205 40.4672  25
  -8   1   1 907.125 38.1057  25
  -8  -1  -1 968.528 42.8159  25
  -8   1  -1 858.018 36.8421  25
   1   8   1 796.372 39.0347  16
  -8  -1   1 854.299 32.8872  23
  -8  -1  -1 907.691 35.0274  23
  -1   8   1 888.040 34.7892  13
  -1   8  -1 917.245 36.3976  16
   1   8   1 875.594 32.5401  22
  -1   8   1 843.350 36.0848  22
   1   8  -1 842.793 30.0089  22
  -1   8  -1 843.569 34.8653  22
  -1   8  -1 943.384 46.0234   6
  -1   8  -1 854.103 39.4077  21
   1   8  -1 770.071 40.7584  21
  -1   8   1 888.164 39.3206  21
   1   8   1 938.153 43.6619  21
   1   8   1 878.888 43.7574   4
  -8   1   3 1614.83 61.7618  29
  -1   8  -3 1659.91 54.0145  16
   1   8   3 1660.96 60.1038  16
  -8  -1  -3 1635.46 59.8446  31
  -1   8   3 1631.44 56.8396  30
   1   8  -3 1700.09 59.9533  16
  -1   8   3 1765.70 50.6637  15
   1   8   3 1794.86 64.7668   4
   1   8  -3 1644.56 62.7432   4
  -1   8  -3 1600.37 54.8637  15
  -8  -1   3 1781.52 65.2056  29
   1   8  -3 1713.07 56.4293  26
  -1   8   3 1841.66 65.1677   4
  -8   1  -3 1742.87 61.0259  14
  -1   8  -3 1595.83 62.0096   4
  -8   1  -3 1830.13 64.2827   7
  -8   1   3 1814.73 64.4932   7
  -8  -1  -3 1773.44 64.4710   7
  -8  -1   3 1564.72 62.0197   7
  -1   8  -3 1740.46 60.2507  26
  -8   1  -3 1747.37 63.3096   1
  -1   8  -3 1615.80 62.7999  14
  -8   1   3 1687.86 62.3981   1
  -8  -1   3 1696.97 62.2649  25
  -8   1   3 1611.11 56.6825  25
  -8  -1  -3 1650.73 60.5171  25
  -1  -8  -3 1694.04 52.6465  23
  -8  -1   3 1672.81 49.1755  23
  -8  -1  -3 1686.24 54.3140  23
  -1   8   3 1667.33 57.8755  13
   1   8   3 1593.27 51.7468  22
  -1   8   3 1668.38 56.7978  22
   1   8   3 1595.62 53.0385  30
  -1   8  -3 1733.22 64.8943   6
  -1   8   3 1783.55 64.8594   6
  -1   8  -3 1690.46 61.0954  21
  -8   1  -3 1690.95 49.4861  18
   1   8   5 16.4803 6.63397  17
  -1   8   5 16.5428 5.75855  17
  -1   8  -5 11.4657 6.20873  16
  -8  -1  -5 31.8237 8.80598  31
   1   8   5 10.5339 4.86726  30
  -8   1   5 15.3252 7.28871  29
  -1   8  -5 39.0945 8.87653  15
  -8  -1   5 13.4872 8.03779  29
   1   8  -5 15.7042 6.64398  26
  -1   8  -5 3.90109 5.69782  26
  -8   1  -5 16.9312 7.81615  14
  -8  -1   5 4.18860 6.11688  25
   1   8   5 21.6479 7.70906   4
   1   8  -5 17.4778 7.39321   4
  -8  -1  -5 13.6956 6.51475   7
  -8  -1   5 15.8072 7.06642   7
  -1   8   5 16.1836 4.85696  15
  -1   8  -5 20.7945 9.04932  14
  -8   1   5 20.9781 7.57091  25
  -8   1  -5 7.92744 5.49265  31
   1   8  -5 23.8534 9.34216  14
  -1  -8  -5 14.1152 5.21211  23
  -8  -1  -5 9.45828 6.17704  23
  -8   1  -5 16.9030 5.68691  23
  -1   8   5 23.0949 7.14468  30
   1   8   5 8.95461 4.97238  22
  -1   8   5 18.0275 6.86387  22
  -1   8   5 24.7913 8.52959  13
  -1   8  -5 10.3556 6.04928  21
  -8   1  -5 17.0705 6.78367   1
  -1   8  -5 14.0813 6.43558   6
  -1   8   5 11.7425 6.99925   6
   1   8  -5 22.2687 8.03612  16
  -8   1   5 13.6847 6.98520  13
  -8   1   5 9.44573 5.78762   1
  -8  -1  -5 13.9706 4.22791  18
  -8   1  -5 19.8133 5.97697  18
  -1   8  -5 8.13044 6.50264   3
  -1   8   5 23.1720 7.56434   3
   1   8   7 1899.99 65.4790  17
  -1   8   7 1847.64 60.1572  17
  -8   1   7 1850.17 61.4575  33
  -8   1  -7 1823.55 61.6308  33
  -1   8  -7 1845.80 60.6060  16
  -8   1  -7 2011.01 70.1633  31
   1   8   7 1893.67 57.9969  30
   1   8  -7 1828.48 63.1279   4
  -8   1  -7 1800.72 70.3183  14
   1   8  -7 1834.26 66.2907  16
  -8  -1  -7 1856.56 63.7046   7
  -8  -1   7 1809.22 63.9335   7
   1   8  -7 2016.65 68.6567  26
  -1   8  -7 1818.17 68.6318  26
   1   8  -7 1796.62 72.5728  14
  -1   8   7 1753.89 61.8061  30
  -8  -1  -7 1945.94 65.2963  23
  -1   8   7 1862.00 71.1259  13
  -1   8  -7 1856.64 64.6641   3
  -8   1  -7 1831.59 62.9413   1
  -8   1  -7 1941.91 60.6181  23
  -1   8   7 1836.74 63.6218   3
  -8   1   7 1841.09 62.9629   1
  -1   8   7 1790.68 66.7210  22
  -1   8  -7 1838.05 64.0172   6
  -1   8   7 1871.18 64.2696   6
  -8   1   7 1828.88 71.5450  13
   1   8  -7 1834.15 71.4034  21
  -8  -1   7 1838.85 70.7739  29
   1   8   7 1893.58 64.6492   4
  -8   1  -7 1884.14 62.6895  18
   1   8   9 212.126 21.4222  17
  -1   8   9 229.312 20.4097  17
  -8   1   9 231.597 18.1838  33
   1   8  -9 276.001 24.0469  16
  -8   1   9 259.845 23.9030  32
  -8   1  -9 225.319 22.4099  31
  -1   8   9 231.770 20.3249  30
  -1   8  -9 222.451 24.3735  14
   1   8   9 240.002 19.7741   4
   1   8  -9 177.767 17.1111   4
  -8  -1  -9 241.617 19.2211   7
   1   8  -9 170.596 20.5757  26
  -8  -1  -9 200.906 17.9254   1
  -1   8  -9 213.007 22.8341  26
   1   8   9 216.988 17.5603  30
  -8  -1   9 212.139 18.3137   1
   1   8  -9 240.908 24.7785  14
  -8  -1   9 188.437 21.9390  29
  -1   8   9 232.171 25.2321  13
  -8  -1  -9 216.784 21.1008  23
  -1   8  -9 239.719 20.2885  16
  -1   8  -9 230.753 19.4011   3
  -1   8   9 276.806 20.7357   3
  -1   8  -9 241.851 19.9584   6
  -1   8   9 243.157 23.6022  22
  -1   8   9 200.419 18.3008   6
  -8   1   9 214.999 23.3668  13
   1   8  -9 201.506 18.1397   6
  -8   1  -9 242.661 19.2680   1
  -8  -1   9 222.415 18.9718   7
  -8   1  -9 243.788 19.0089  33
  -8   1   9 248.611 19.4810   1
  -8   1  -9 232.967 21.5070  18
   1   8  11 725.825 41.9998  17
  -1   8  11 785.918 40.9987  17
   1   8 -11 837.482 43.7270  16
  -8   1 -11 743.375 31.3844  33
  -8  -1 -11 743.643 31.3580  33
  -1   8 -11 827.773 39.1949  16
   1   8  11 765.493 33.9811  30
  -1   8  11 773.356 39.1795  30
  -8  -1  11 749.583 45.2739  29
  -8  -1 -11 888.987 49.1251  14
  -8   1 -11 885.597 49.4743  14
   1   8 -11 886.292 46.9555  26
   1   8 -11 762.794 46.6200  14
  -8   1  11 795.680 43.9890  32
  -8   1  11 788.883 32.1684   2
   1   8 -11 754.065 32.8042   3
  -1   8  11 843.433 49.1737  13
  -8  -1 -11 805.690 43.1938  23
  -1   8  11 775.683 32.9896   6
  -1   8 -11 786.308 47.0052  14
   1   8  11 722.211 32.0032   6
  -1   8 -11 703.087 31.5404   3
  -8   1  11 734.130 44.5573  13
  -1   8 -11 790.638 45.3890  26
  -8   1 -11 770.508 42.9572  18
  -1   8  13 908.933 42.8363  30
   1   8  13 815.813 46.0668  17
   1   8 -13 901.984 46.7646  16
  -8   1  13 810.494 44.5551  32
  -8  -1  13 874.738 44.3968  32
  -1   8 -13 886.476 41.3586  16
  -1   8 -13 860.955 49.0484  14
   1   8 -13 901.289 44.6971  28
  -8  -1  13 915.826 49.4381  29
  -8  -1 -13 861.465 49.2704  14
  -8   1 -13 894.195 50.6604  14
   1   8 -13 874.186 48.1195  26
   1   8 -13 836.174 47.0258  14
  -8   1  13 920.536 51.7565  29
  -8   1  13 848.472 46.3289  13
  -8   1 -13 898.195 44.0145  20
  -8   1 -13 845.473 47.0341  18
  -8   1  15 153.820 18.5792  32
   1   8 -15 145.494 18.2749  16
  -1   8 -15 132.862 15.4501  16
  -8   1  15 168.726 21.6335  29
  -8  -1  15 135.029 18.5099  29
   1   8 -15 127.446 16.3346  28
  -1   8  15 150.604 16.4078  30
   1   8 -15 163.745 20.5319  26
  -1   8 -15 158.593 20.9082  26
  -8  -1 -15 114.396 17.4577  14
  -8   1 -15 141.492 19.5892  14
  -1   8 -15 114.623 17.7441  14
  -8  -1  15 128.632 16.2550  32
   1   8  15 122.713 18.3460  17
  -1   8  15 121.811 18.1081  22
   1   8  15 95.4638 17.4573  13
  -1   8  15 109.948 18.2587  13
  -8   1 -15 155.910 18.6462  20
  -8  -1 -15 109.225 17.3007  20
  -8   1  15 118.987 16.5589  13
  -8   1 -15 122.081 17.7179  18
   1   8 -17 849.877 40.9937  16
  -8   1 -17 830.371 39.7257  31
  -1   8  17 812.946 35.2357  30
  -8   1  17 849.438 44.8129  29
  -8  -1  17 725.104 40.8424  29
  -8  -1 -17 814.228 42.3910  14
  -1   8 -17 792.706 35.1659  16
  -8   1 -17 757.140 42.4408  14
  -1   8 -17 793.136 41.4826  26
   1   8  17 748.501 43.5396  13
  -1   8  17 773.476 44.3335  13
  -1   8  17 751.836 42.1323  22
  -8   1  17 844.812 38.6912  13
  -8  -1 -17 808.411 42.8361  20
  -8   1 -17 816.387 40.0812  20
  -1   8 -17 794.545 40.9436  14
  -1   8  17 814.224 39.2694  19
  -8   1 -17 858.672 44.4827  18
   1   8 -19 18.4516 6.30543  16
  -8   1 -19 37.8270 7.23087  31
  -8   1  19 40.2250 9.41004  29
  -8  -1 -19 29.1269 8.03220  27
   1   8 -19 41.1420 8.87190  26
  -1   8 -19 23.0287 6.81648  26
  -8  -1 -19 31.4740 7.71997  14
  -8   1 -19 36.2800 8.35305  14
  -8  -1  19 36.6371 8.46185  29
  -1   8  19 29.6000 8.36684  22
   1   8 -19 38.8502 8.94231  21
   1   8  19 37.1970 9.09802  13
  -1   8  19 18.7605 7.56606  13
  -8  -1 -19 24.5695 8.11586  20
  -8   1 -19 31.5420 7.62000  20
  -1   8  19 45.7266 8.66414  19
  -8  -1 -19 31.4639 8.24748  18
  -8   1 -19 26.4449 7.65041  18
  -8   2   0 2327.97 74.9962  33
   2   8   0 2429.26 76.4173  16
  -2   8   0 2240.97 62.8411  16
  -8  -2   0 2353.75 72.2505  31
  -2   8   0 2193.67 67.3239  15
  -8   2   0 2289.51 66.2000  14
  -2   8   0 2362.89 73.3108  30
  -8  -2   0 2218.08 79.1750   7
   2   8   0 2400.49 62.7161  26
  -2   8   0 2310.04 71.6769  14
  -8   2   0 2272.55 64.6129  25
  -8  -2   0 2443.31 68.8652  23
  -2   8   0 2291.49 79.5967   3
  -8   2   0 2389.38 78.2681   1
  -2   8   0 2285.97 80.5172   6
  -2   8   0 2408.22 70.8810  22
  -2   8   0 2391.30 70.2033  21
   2   8   0 2240.15 78.1066   4
  -8   2   2 67.3037 11.6699  29
  -2   8   2 94.8985 14.8361   3
  -8   2  -2 77.8420 12.7690   1
  -8   2   2 105.793 14.2418  33
  -8   2  -2 94.9545 13.7192  31
   2   8  -2 67.3436 11.8728  16
   2   8   2 77.9349 12.8015  16
  -2   8  -2 93.7847 12.8413  30
  -8  -2   2 87.3206 14.2513  29
  -2   8   2 88.2432 11.0684  15
  -2   8  -2 67.5501 10.9515  15
   2   8  -2 95.4924 11.1620  26
   2   8   2 78.5073 13.1277   4
  -8   2  -2 81.2176 11.8977  14
  -8  -2  -2 63.6596 10.9277  31
  -8   2  -2 96.3103 11.1243  25
  -8   2   2 83.0812 10.7526  25
  -8  -2  -2 96.5009 14.0866  25
  -8  -2   2 67.3247 12.5156   7
   2   8  -2 83.9432 13.9841   4
  -2   8  -2 78.3352 12.9229  14
  -2   8  -2 72.9616 9.30314  16
  -8   2  -2 64.7752 9.56785  15
  -2  -8  -2 81.3035 11.6839  23
  -8  -2   2 89.9419 11.2495  23
  -8  -2  -2 94.0158 12.2109  23
   2   8   2 130.641 11.6209  22
  -2   8   2 112.088 13.6295  22
  -2   8   2 100.415 11.9343  13
  -2   8  -2 88.1711 12.3726  21
  -2   8   2 86.6962 12.5865  30
   2   8  -2 80.2606 13.6589  21
  -2   8  -2 75.9607 13.6020   6
  -8   2   2 78.3093 13.2602  13
  -2   8  -4-2.15661 5.62889   3
  -2   8   4-2.03906 4.97839   3
   2   8  -4 1.51376 4.83904  26
  -8   2  -4 1.83893 4.48982  33
  -8   2  -4 1.91829 5.31058  31
  -2   8  -4 5.72766 3.81157  16
   2   8   4 1.14639 2.99244  30
  -2   8   4 1.78067 5.44988  30
  -8   2   4 1.98919 5.19195   1
  -8   2  -4 5.94511 4.83837   1
  -8   2   4 4.08090 5.64876  29
  -2   8   4 9.02693 4.76008  15
  -8   2  -4 9.93203 4.58271  15
  -2   8  -4 3.51628 4.29260  15
   2   8  -4 9.97492 6.37723  16
   2   8   4 6.30265 6.13063   4
   2   8  -4-2.05836 4.65275   4
  -2   8  -4 4.00478 4.52625  26
  -8  -2   4-4.40757 5.75201  29
  -8   2  -4 9.80254 6.26703  14
  -8   2   4 1.43708 4.19373  25
  -8  -2  -4-2.07978 5.07781  25
  -8  -2  -4 4.26851 4.82429   7
  -8  -2   4 2.13395 4.82361   7
  -2   8  -4 2.17668 5.68127  14
  -8  -2   4 6.56622 4.99666  23
  -2  -8  -4 7.45637 5.14909  23
  -8   2   4-1.83813 4.79769  33
  -8  -2  -4 1.90174 4.64316  31
  -8  -2  -4 6.70244 5.57507  23
   2   8   4 7.25236 4.02181  22
  -2   8   4 3.71898 5.42627  22
  -2   8   4 1.83582 5.08231  13
  -2   8  -4-1.85538 5.13646  21
   2   8  -4 4.53695 5.53846  21
  -2   8  -4 2.13824 5.58095   6
  -2   8   4 2.05634 5.69275   6
  -8   2   4 2.24824 5.86804  13
  -8   2  -4 6.88480 4.58149  18
   2   8   6 1077.89 47.6651  17
  -2   8   6 1160.31 40.4090  17
  -8   2   6 1031.10 44.8565  33
  -8   2  -6 1121.98 46.2349  33
   2   8  -6 1083.22 49.2781  16
  -2   8  -6 1072.09 39.6229  16
  -2   8   6 1033.95 39.4297  15
  -8   2  -6 1121.30 48.8878  31
   2   8   6 1157.57 39.0915  30
  -2   8   6 1002.32 45.1778  30
  -8   2   6 1126.63 51.7247  29
  -8  -2   6 1095.33 51.2363  29
   2   8  -6 1006.44 45.9774   4
  -8   2  -6 1015.74 39.1024  15
  -2   8  -6 1112.52 48.6506  15
  -8   2  -6 1081.98 50.8562  14
  -8  -2  -6 1096.20 47.9030   7
  -8  -2   6 968.169 45.7982   7
   2   8  -6 1139.63 47.0607  26
  -2   8  -6 1181.98 51.6874  26
  -2   8  -6 982.025 50.5402  14
  -8   2   6 1134.92 44.9493  25
   2   8   6 1088.38 48.1455   4
  -8  -2   6 1099.72 40.9178  23
  -2  -8  -6 1095.14 42.6521  23
  -8  -2  -6 1085.81 47.0791  23
  -2   8   6 1138.21 52.0542  13
  -2   8  -6 1028.29 47.1843   3
  -2   8   6 1055.33 46.6091   3
  -2   8  -6 974.052 46.2023   6
  -2   8   6 1130.64 48.2652   6
  -2   8   6 1235.73 51.7635  22
  -8   2   6 1049.93 48.3245  32
   2   8  -6 1102.37 52.2211  21
  -8   2  -6 1127.24 47.8466   1
  -8   2   6 1084.51 47.1721   1
  -8   2  -6 1124.59 45.3889  18
   2   8   8 921.773 45.7626  17
  -2   8   8 1013.71 40.6915  17
  -8   2   8 931.426 40.1473  33
  -8   2  -8 939.853 40.4583  33
  -2   8  -8 910.796 37.2133  16
  -8   2  -8 931.021 45.3286  31
  -2   8   8 918.686 43.5244  30
  -8   2   8 976.887 49.6827  29
  -8  -2   8 986.985 49.6090  29
   2   8   8 910.680 41.6461   4
   2   8  -8 839.129 39.7090   4
   2   8  -8 915.135 46.2820  16
  -8   2  -8 942.010 49.0649  14
  -8  -2  -8 902.738 41.1004   7
  -8  -2   8 924.335 41.9673   7
   2   8  -8 907.520 44.6716  26
  -2   8  -8 987.224 48.8812  26
  -8   2   8 942.789 41.1611   2
  -8   2  -8 897.023 39.8195   2
  -8  -2   8 977.903 37.8430  23
  -2  -8  -8 926.269 38.7484  23
  -8  -2  -8 986.901 46.1789  23
  -2   8   8 976.435 50.6217  13
  -2   8  -8 1007.96 43.4578   6
  -2   8   8 928.440 41.5402   6
  -2   8  -8 877.617 41.4335   3
  -2   8   8 936.689 41.5510   3
  -8   2   8 951.673 50.1268  13
   2   8  -8 938.745 49.6655  21
  -8   2  -8 871.370 40.3758   1
  -8   2  -8 937.035 44.3025  18
  -8   2   8 969.814 42.0315   1
   8   2   8 887.484 38.4783  17
   8   2  10 57.4280 9.83342  17
   2   8  10 61.0867 13.2006  17
  -8   2 -10 89.1215 11.3782  33
  -8   2  10 58.8757 12.8600  32
  -2   8  10 47.8288 10.5768  30
   2   8 -10 60.5739 12.8983  16
  -2   8 -10 60.3786 9.81987  16
  -8   2 -10 49.3868 11.4076  31
  -2   8 -10 71.3868 10.8707   3
  -8  -2  10 84.2005 15.1224  29
  -8   2  10 80.5617 15.2116  29
  -8  -2 -10 59.5184 10.1590   1
   2   8 -10 60.7609 12.8127  26
  -8  -2 -10 71.6126 10.5568   7
  -8  -2  10 61.6384 10.1129   7
  -8  -2  10 71.0161 10.2674   1
   2   8  10 56.8980 9.74399   4
   2   8 -10 50.5758 8.96614   4
  -2   8 -10 71.9106 15.5221  14
  -2  -8 -10 70.0191 10.7141  23
  -8  -2 -10 79.8859 13.9331  23
  -2   8  10 57.8882 9.73462   3
  -8   2  10 61.8451 9.82441   1
  -2   8  10 99.8754 17.3075  13
  -2   8 -10 68.0498 10.7273   6
  -2   8  10 84.8364 11.5139   6
   2   8 -10 59.7924 13.5574  21
  -8   2 -10 77.0120 12.1051  20
  -8   2  10 90.2938 16.2102  13
  -8   2 -10 64.7185 10.3154   1
  -8   2 -10 86.3710 14.8149  18
  -8   2  10 70.4044 10.2993   2
  -8   2 -10 75.8724 10.4867   2
   2   8  12 200.566 23.4923  17
   2   8 -12 251.232 25.3736  16
  -2   8 -12 275.017 20.4773  16
  -8  -2  12 293.007 26.5828  29
  -8  -2 -12 242.949 25.7775  14
  -8   2 -12 311.339 28.6461  14
   2   8 -12 268.933 26.0121  26
  -2   8 -12 259.229 27.2539  14
  -2   8  12 269.459 23.5352  30
  -8   2 -12 205.187 22.1253  31
  -8  -2 -12 279.022 25.9117  23
  -2   8  12 263.575 27.8680  13
  -2   8  12 220.487 24.9382  22
  -8   2  12 255.453 25.9691  13
   2   8 -12 262.032 26.7419  21
  -8   2  12 254.096 25.0613  32
  -8   2 -12 223.433 19.9798  20
  -8   2 -12 277.958 27.0722  18
   2   8  14 958.406 49.8854  17
   2   8 -14 982.874 49.4472  16
  -8   2  14 989.515 48.7087  32
  -8  -2  14 911.791 43.2649  32
  -2   8  14 941.947 45.0881  30
  -2   8 -14 925.027 38.2492  16
  -8   2 -14 807.511 47.3483  27
  -8  -2 -14 879.823 49.0389  14
  -8   2 -14 862.304 50.4771  14
  -8  -2  14 965.976 49.0769  29
  -2   8 -14 929.216 49.7069  26
  -2   8 -14 974.277 52.3096  14
  -8   2 -14 930.322 45.0290  31
  -2   8 -14 929.687 49.9815  24
   2   8  14 829.503 50.3569  13
  -2   8  14 905.861 50.1347  22
  -8   2  14 967.147 49.9013  13
  -8   2 -14 857.961 40.8275  20
   2   8 -14 872.119 47.1933  26
  -2   8  14 872.467 41.5179  19
  -8   2 -14 881.353 48.9396  18
   2   8  16 14.6722 8.74190  17
  -2   8  16 9.03769 5.27865  30
  -8  -2  16 13.9586 5.90459  32
   2   8 -16 24.4690 8.71116  16
  -8   2 -16 8.67859 5.55228  31
  -8   2 -16 23.2208 9.22322  27
   2   8 -16 16.0625 7.92541  26
  -2   8 -16 13.4147 7.14986  26
  -8  -2 -16 11.4515 7.01251  14
  -8   2 -16 17.8519 8.48754  14
  -2   8 -16 4.78760 7.96710  14
  -8  -2  16 10.6308 7.60146  29
  -2   8  16 12.1533 8.08967  22
   2   8  16 7.99485 8.15867  13
   2   8 -16 26.2735 9.08984  21
  -2   8  16 16.0266 8.88939  13
  -8  -2 -16 2.47397 6.04362  20
  -8   2 -16 15.1868 6.60951  20
  -8   2  16 14.9172 7.86853  13
  -2   8  16 12.2698 6.05557  19
  -8   2 -16 2.44466 5.52967  18
   2   8 -18 10.6125 6.32192  16
  -2   8  18 2.73600 4.18780  30
  -8   2  18 10.4721 6.96891  29
  -8  -2  18 4.87370 4.49828  29
  -8   2 -18 2.16152 5.64230  27
   2   8 -18 3.73331 4.87284  26
  -2   8 -18 10.2197 5.88161  26
  -8   2 -18 2.35882 3.77125  31
  -8  -2 -18 3.39792 5.43164  14
  -8   2 -18 1.98861 5.50586  14
  -8   2 -18 1.45381 5.02042  24
  -2   8 -18 3.58455 5.72988  14
  -2   8  18 9.61835 6.40089  22
   2   8  18 6.34725 6.47586  13
   2   8 -18 11.1922 7.09772  21
  -2   8  18 4.26756 5.90769  13
  -8  -2 -18 12.3779 7.61516  20
  -8   2 -18 6.82923 5.19743  20
  -8   2  18 10.7638 6.18563  13
  -2   8  18 7.24664 4.82296  19
  -8   2 -18 4.00230 5.84019  18
   2   8 -20 517.097 25.4789  16
  -8   2  20 490.208 26.9842  29
  -8  -2 -20 501.594 27.9132  27
  -8   2 -20 545.970 26.8823  14
   2   8 -20 497.973 25.8886  26
   2   8  20 540.022 27.8072  13
  -2   8  20 476.724 26.4616  13
   2   8  20 498.659 26.4069  22
  -2   8  20 493.847 25.8134  22
   2   8 -20 516.838 25.6151  21
  -8  -2 -20 522.522 27.9970  20
  -8  -2 -20 450.607 24.3929  18
  -3   8   1 4.58698 6.69256   3
  -3   8  -1 2.30730 5.63314   5
  -8   3   1 9.12953 5.43802  32
  -8   3  -1 12.5929 5.19685  32
  -3   8   1 3.70614 5.92351  30
  -3   8   1 1.61985 3.95483  15
  -3   8  -1 12.0317 6.53956  15
  -8  -3   1 1.57461 4.35910  31
   3   8   1-2.29416 5.60107   4
  -8   3  -1 5.68441 4.54274  14
  -8  -3  -1 2.16485 5.28536  25
  -8  -3   1 2.44099 5.51745   7
  -3   8  -1-1.73847 4.53747  14
  -3   8   1 4.28419 4.75138  14
  -3  -8  -1 5.51475 5.36417  23
  -8   3   1 7.97889 5.82076  33
  -8  -3   1-1.66432 4.34393  23
  -8  -3  -1 3.45791 4.78636  23
  -8  -3  -1 5.00509 4.61863  31
  -8  -3   1 6.53958 7.25261  25
  -8   3  -1-1.55602 4.76226  15
  -3   8   1-1.82712 4.46086  22
  -3   8  -1-1.40979 4.31473  21
   3   8  -1 2.28174 6.65828  21
  -3   8   1-1.26698 3.87767  21
  -3   8  -1 18.9178 7.86765   6
  -8   3   1-1.96427 5.43777  13
  -8   3   1-1.67128 4.08040  29
  -8   3  -1 2.15643 5.96972   1
  -3   8  -3 24.7404 8.82148   5
  -3   8  -3 27.6273 9.02917   3
  -8   3  -3 27.4178 8.09956  33
  -8   3  -3 16.8872 7.80981   1
  -8   3   3 32.0153 8.54498  32
  -8   3  -3 37.5289 9.17795  31
  -3   8   3 38.0024 8.78313  30
  -3   8   3 37.0772 9.66672   3
  -8   3   3 31.4219 9.04099  29
  -3   8   3 28.2326 7.39939  15
  -8   3  -3 31.9725 7.71359  15
  -3   8  -3 63.3266 11.4130  15
   3   8   3 29.3074 9.31874   4
   3   8  -3 30.8343 9.97077   4
   3   8  -3 36.7635 7.50943  26
  -8   3  -3 24.9434 7.72991  14
  -8  -3   3 24.8236 8.34675  25
  -8   3   3 20.8709 5.84741  25
  -8   3   3 46.8224 11.1224   1
  -8  -3  -3 37.5957 10.0117  25
  -8  -3  -3 21.1920 8.70765   7
  -8  -3   3 51.1665 11.5696   7
  -3   8  -3 34.5521 9.76003  14
  -8  -3   3 40.9110 9.20085  23
  -3  -8  -3 32.3225 8.78434  23
  -3   8   3 41.6495 11.3108   5
  -8   3   3 29.6705 5.93869  30
  -8  -3  -3 23.9155 7.98027  23
  -3   8   3 21.5949 7.91446  22
  -8   3   3 27.5759 8.14606  33
  -8  -3  -3 34.2083 9.26562  31
  -3   8  -3 32.0663 8.12111  21
  -3   8   3 25.6747 7.56923  13
   3   8  -3 27.9543 8.87917  21
  -3   8  -3 20.6288 8.20905   6
  -3   8   3 30.8257 9.32614   6
  -8   3   3 28.3627 9.45805  13
  -8   3   5 11.3307 6.28332  33
  -3   8  -5 4.32553 5.28054   5
  -8   3  -5-1.87819 4.58583  33
  -3   8   5 2.26074 6.25868   5
  -3   8  -5 10.8737 6.95190   3
  -3   8   5 4.08520 4.98718   3
  -8   3   5 10.0998 6.72085  32
  -8  -3  -5 13.7611 7.47972  31
  -8   3   5 10.3611 6.34225  29
  -8  -3   5 8.90075 7.11317  29
  -3   8   5 4.65412 4.74831  15
  -8   3  -5-1.54113 4.26673  15
  -3   8  -5-2.05142 5.98643  15
  -8   3  -5 6.06825 4.57243   1
  -8   3  -5 5.75354 5.86981  31
   3   8   5-2.15167 5.61611   4
   3   8  -5 6.23739 5.42681   4
   3   8  -5-1.55441 4.05743  26
  -8   3  -5 2.13589 5.57494  14
  -8   3   5 12.5387 5.17472  25
  -8   3  -5 2.90955 4.24552  27
  -3   8   5 7.92899 5.17397  30
  -8  -3  -5 6.62217 6.75589   7
  -8  -3   5 6.54811 5.32921   7
  -8  -3   5 9.51871 6.94424  25
  -8  -3   5 6.53406 4.99968  23
  -3  -8  -5 14.2362 6.96700  23
  -8  -3  -5 3.99317 4.51329  23
  -8   3   5 10.2151 6.25286   1
   3   8   5 1.18233 3.45063  22
  -3   8  -5 2.33428 5.27652  14
  -3   8  -5 7.36610 5.63624  21
  -3   8   5 2.07451 5.06508  13
   3   8  -5-2.40954 6.28911  21
  -3   8  -5-4.33622 6.93073   6
  -3   8   5 8.28069 6.61768   6
  -8   3   5 2.41705 7.05328  13
  -8   3   5 1.96977 5.74817   2
  -8   3  -5 3.85036 5.02503   2
  -8   3  -5 12.1947 6.22628  18
  -8   3   7 1.75410 4.28357  33
   3   8   7 9.13829 7.30338  17
  -8  -3   7 2.30347 5.62455  29
   3   8   7 9.93846 6.08403   4
  -8   3  -7 11.8442 6.56848  31
  -3   8  -7-1.97958 5.77730   3
  -3   8   7 3.73621 4.87667   3
  -3   8   7 2.08807 5.09875  30
  -8   3   7 2.33749 7.47252  29
  -8   3  -7 17.0100 6.75529   1
  -8   3  -7 1.58578 4.62839  15
  -3   8  -7-2.26462 5.91138  15
  -8   3  -7 18.5279 7.64658  27
   3   8  -7 12.9378 7.23648  26
  -8  -3   7 5.06686 6.61288  25
  -8   3   7 10.1784 5.53306  25
  -8   3  -7 14.7008 7.83255  14
   3   8  -7-1.88732 5.22556   4
  -8  -3  -7 1.98988 5.80735   7
  -8  -3   7 15.8759 6.85246   7
  -3   8  -7 36.5992 10.7886  14
  -3   8  -7 7.29476 7.09611  26
  -8   3   7 7.60295 6.56333   1
  -3  -8  -7 16.0794 6.99513  23
  -8   3   7 2.24428 4.63179  32
  -8  -3  -7 4.37807 6.99803  23
  -3   8  -7 3.95752 6.05670   6
  -3   8   7 10.0875 8.06187  13
  -3   8   7 1.90461 4.65093   6
   3   8  -7 10.0523 6.55975  21
  -8   3  -7 5.27076 5.37787  33
  -8   3   7 11.0342 5.87936   2
  -8   3  -7 10.7674 5.97143   2
  -8   3  -7 28.5107 10.9579  18
  -8   3  -9 12.4343 6.41481  33
  -8   3   9 6.44563 4.93259   2
   8   3   9-1.84287 5.64084  17
  -8   3  -9 7.88152 5.63429   2
   3   8   9 2.49273 6.90126  17
   8   3  -9 9.10636 5.05050  16
  -3   8   9 8.82989 6.44220  30
  -3   8   9-1.61054 4.70059   3
  -8   3   9 2.61095 6.37510  29
  -3   8  -9 8.47651 6.25819   3
  -8   3  -9 6.43484 5.75009  15
  -8   3  -9 6.61120 6.43129  27
  -3   8  -9 9.86780 8.20827  27
   3   8  -9 4.24497 5.54046  26
   3   8   9 6.90719 5.28567   4
  -8   3   9 10.7142 5.28554  33
  -8   3  -9-2.70982 7.50217  14
  -8  -3  -9 1.68424 4.11303   7
  -8  -3   9 8.49386 5.43106   7
  -8   3  -9 6.07191 5.90679  31
  -3  -8  -9 8.99869 6.43270  23
  -8  -3  -9 9.58169 7.97031  23
  -8  -3   9 11.8693 8.19669  29
   3   8  -9 14.5333 5.77190   4
  -3   8   9 7.78356 6.33499  22
  -3   8  -9 15.3493 7.03871   6
  -3   8   9 8.31709 5.74403   6
  -3   8   9-2.79213 6.31178  13
   3   8  -9 7.84492 6.82567  21
  -8   3   9 2.81381 6.36078  13
  -8   3  -9 9.34652 6.46918  18
   8   3  11 32.7386 9.19784  17
   3   8  11 15.9881 9.20547  17
  -8   3 -11 19.5686 5.65140  33
  -8   3  11 17.6363 9.59070  32
   8   3 -11 21.5535 7.18260  16
   3   8 -11 18.3313 9.36417  16
  -3   8  11 22.9634 10.5994  30
  -8   3  11 27.5938 6.75581   2
  -8   3  11 11.2985 8.24816  29
  -8  -3  11 23.7911 8.78689  29
  -3   8 -11 14.3144 5.37910   3
  -8   3 -11 34.7231 11.2164  27
  -3   8 -11 21.6704 9.68581  27
   3   8 -11 9.32507 7.14149  26
  -3   8 -11 13.6024 9.05656  26
  -8   3 -11 12.1072 7.21824  31
  -3   8 -11 14.7832 9.84181  14
  -3  -8 -11 17.8527 6.99614  23
  -8  -3 -11 7.69212 5.80381  23
  -3   8  11 21.9991 9.15432  22
   3   8 -11 21.2823 9.19031  21
  -3   8  11 5.89156 7.19852  13
  -8   3  11 20.0451 10.2387  13
  -8   3 -11 20.7933 8.65317  18
   8   3  13 1.68758 5.39459  17
   3   8  13 5.41459 7.90007  17
  -8  -3  13 1.94404 5.67291  32
   8   3 -13 6.76380 5.83842  16
  -8   3  13 5.74428 7.01216  29
  -8  -3  13 2.26858 5.92107  29
  -8   3 -13 2.62433 6.84955  27
  -3   8 -13 5.59766 8.94667  27
   3   8 -13 7.82200 8.33455  16
   3   8 -13-2.41921 5.46828  26
  -3   8 -13-2.64204 6.45041  26
  -8  -3 -13 2.68514 6.06935  14
  -8   3 -13 8.72542 7.10086  14
  -8   3 -13 9.36261 6.46531  31
  -8   3 -13-3.29034 5.03514  24
  -3   8 -13-2.51138 6.13141  24
  -3   8 -13 2.88348 7.03985  14
  -3  -8 -13 6.67734 5.33627  23
  -8  -3 -13 5.22531 5.39101  23
  -3   8  13 13.7035 8.76085  22
   3   8 -13 5.16788 7.15320  21
  -3   8  13 5.92134 8.63942  13
  -8   3  13 5.48108 7.99708  13
  -8   3 -13-2.70831 6.12172  18
  -8  -3  15 1.57060 4.34791  32
   3   8 -15-4.84296 7.06597  16
   8   3 -15-3.15555 5.24940  16
  -3   8  15 2.08445 6.08252  30
  -8   3  15 2.65034 7.33692  29
  -8  -3  15-7.97160 6.09920  29
  -8   3 -15-2.55849 7.08264  27
  -8   3 -15 1.52199 4.44125  31
   3   8 -15-4.57907 5.58969  26
  -3   8 -15 2.30661 5.21364  26
  -8  -3 -15-2.36878 7.88109  14
  -8   3 -15-2.69979 7.47380  14
  -8   3 -15 1.64082 5.45916  24
  -3   8 -15 5.21592 7.21959  14
  -3   8  15 2.49533 6.09211  22
   3   8  15 2.76307 6.24539  13
   3   8 -15 2.32139 5.66746  21
  -8   3  15 4.85708 6.72292  13
  -3   8  15 1.57192 4.58694  19
  -8   3 -15 2.56034 5.78715  18
   3   8 -17 22.2068 8.33420  16
  -3   8  17 11.9740 6.51215  30
  -3   8  17 14.7672 6.09835  29
  -8   3  17 11.1252 6.16384  29
  -8   3 -17 11.2271 7.18128  27
   3   8 -17 17.6414 7.23868  26
  -3   8 -17 17.7752 6.56496  26
  -8  -3 -17 3.67264 4.79824  14
  -8   3 -17 13.4037 8.74879  14
  -8  -3  17 16.9554 6.03887  29
  -8   3 -17 17.2519 6.22665  24
  -3   8 -17 16.8779 7.54339  14
  -3   8  17 36.3893 9.69603  22
   3   8  17 2.29041 6.34467  13
   3   8 -17 20.3468 7.63670  21
  -3   8  17 13.8209 7.05344  13
  -8  -3 -17 2.27793 6.31014  20
  -8   3  17 28.7778 8.49335  13
  -3   8  17 10.8785 5.75472  19
   3   8 -19-1.46798 4.28365  16
  -3   8  19 2.35376 4.34397  30
  -8   3 -19 1.71349 4.74346  27
   3   8 -19 7.33289 5.24136  26
  -8  -3 -19 1.12730 4.16098  14
  -8   3 -19 1.56964 4.58030  14
  -3   8 -19 1.41987 4.34550  14
  -3   8  19 1.40612 3.43295  22
   3   8  19 8.08443 5.77853  13
   3   8 -19-1.24540 4.73833  21
  -3   8  19 1.66766 4.61659  13
  -8  -3 -19 5.17419 6.16394  20
  -8   3  19-1.24544 4.30013  13
  -8   4   0 1136.16 41.2844  32
  -8   4   0 998.766 47.8570  33
  -8   4   0 1125.57 51.5855   1
   4   8   0 1071.14 50.7275  16
   4   8   0 1140.21 53.2740   4
  -4   8   0 1070.80 46.9327  15
  -8  -4   0 943.671 41.0076  31
  -8  -4   0 1134.97 55.4780   7
  -4   8   0 1135.26 44.2883  14
  -8  -4   0 1257.04 53.7763  25
  -4  -8   0 1144.62 50.8072  23
  -8  -4   0 1066.41 47.5264  23
  -8   4   0 1065.42 49.5380   2
  -4   8   0 1033.59 52.0820   6
  -4   8   0 1133.30 53.7460   3
  -8   4   0 1019.69 45.6987  13
  -8   4   0 1166.93 47.9887  15
  -4   8   0 1103.94 52.8887   5
  -4   8  -2 36.9461 9.16276  30
  -8   4   2 36.0777 9.40471  33
  -4   8  -2 9.67184 6.71189   5
  -8   4   2 33.7595 8.27420  32
  -8  -4  -2 26.4653 7.94645  31
  -4   8   2 46.9188 11.6680   3
   4   8  -2 29.6084 9.64369  16
   4   8   2 43.3026 10.3147  16
  -8   4   2 23.7990 7.48165  29
  -4   8   2 16.6904 7.07301  15
  -8   4  -2 28.8105 7.98400  15
  -4   8  -2 36.2625 9.30808  15
   4   8   2 31.3694 9.97019   4
   4   8  -2 30.8608 10.0506   4
  -8  -4   2 46.7521 11.2193  25
  -8   4  -2 28.8769 7.98733  14
  -8  -4  -2 23.2207 8.58517  25
  -4   8  -2 50.3592 10.4807  14
  -8  -4   2 20.2957 8.12461   7
  -4  -8  -2 37.8169 10.0858  23
  -8  -4   2 25.4026 8.27773  23
  -8  -4  -2 28.8224 8.51025  23
  -8   4  -2 25.1520 8.45426   1
  -8   4   2 34.4989 6.98243  30
  -4   8  -2 12.3510 8.23338   6
  -4   8  -2 35.9191 7.50299  21
   4   8  -2 28.9197 10.2029  21
  -4   8   2 27.9456 7.42330  13
  -8   4   2 10.3784 6.07710  13
  -8   4  -2 37.1119 9.88108   2
  -8   4   4-2.14610 5.94104   2
  -8   4  -4 4.19379 6.11883   2
  -4   8  -4-2.32610 6.07107   5
  -4   8   4 2.41634 5.46166   5
  -8   4   4 1.89043 5.23329  32
  -8  -4  -4 1.82149 5.04243  31
  -8   4   4 1.81124 5.54325  29
   8   4  -4 1.40310 3.88423  16
  -4   8  -4 2.33913 5.28714   3
  -8   4   4-1.31899 4.03674  30
  -4   8   4 10.9899 5.85499  15
  -8   4  -4 9.04887 5.78504  15
  -4   8  -4-2.15732 6.60239  15
   4   8   4 2.33815 5.28494   4
   4   8  -4 4.51313 6.24683   4
   4   8  -4-1.28736 5.31260  26
  -8   4  -4 2.04243 4.98642  33
  -8  -4   4 2.42269 6.32316  25
  -8   4  -4 3.96175 5.17004  14
  -4   8  -4 6.59635 6.41613  14
  -8  -4  -4-2.45870 6.00268   7
  -8  -4   4-2.39051 4.93251   7
   4   8  -4-2.34914 5.30977  16
  -8   4  -4 11.0044 6.42227   1
  -8  -4   4 3.88658 5.94737  23
  -4  -8  -4 2.07568 5.41749  23
  -8  -4  -4-2.16889 5.66076  23
  -4   8   4 2.08208 5.76380  30
  -4   8   4-2.19955 5.74077   3
  -4   8  -4 2.36472 5.34498   6
  -4   8   4 4.49769 5.86943   6
  -4   8  -4 1.52027 4.65274  21
   4   8  -4 4.87969 6.36793  21
  -4   8   4-1.86833 5.45186  13
  -8   4   4 7.03450 6.11995  13
  -8   4   4 2.06391 5.38676  33
  -8   4   4-2.22914 5.44225   1
   8   4  -6 536.476 28.8021  16
   4   8  -6 506.515 34.4207  16
  -8   4  -6 481.632 29.3298  31
   4   8   6 496.144 32.8447   4
  -4   8   6 496.993 32.5120  30
   4   8  -6 423.006 29.7164   4
  -8   4   6 510.242 32.0852  29
  -8   4  -6 522.047 31.3658  15
  -8  -4   6 476.164 32.0421  29
  -4   8  -6 457.379 32.5019  15
  -8   4  -6 431.220 26.4628  27
  -8   4  -6 493.353 33.6166  14
   4   8  -6 455.299 27.3643  26
  -8  -4  -6 455.116 31.7332   7
  -8  -4   6 440.648 30.8832   7
  -4   8  -6 453.864 33.7461  14
  -8  -4   6 527.173 35.8835  25
  -4  -8  -6 493.525 31.7911  23
  -8  -4  -6 485.854 33.0803  23
  -4   8  -6 449.213 31.1907   6
  -4   8   6 540.551 33.3448   6
  -4   8   6 554.458 35.2414  13
  -8   4  -6 445.765 29.1516  33
  -8   4   6 472.760 30.7528   2
  -8   4  -6 507.564 31.2990   2
  -4   8   6 555.122 35.9757  22
  -8   4   6 478.717 34.7794  13
  -8   4   6 510.863 32.7085  32
  -4   8  -6 478.105 29.3668  21
   4   8  -6 422.203 32.8100  21
  -4   8  -6 473.482 31.8850   3
  -4   8   6 451.308 30.5287   3
  -8   4   6 456.072 29.6909  33
  -8   4  -6 470.264 31.2789  18
  -4   8  -6 490.403 32.5831   5
  -4   8   6 488.229 33.0071   5
   4   8   8 444.341 33.5164  17
  -8   4   8 496.583 28.7965  33
  -8   4   8 459.044 32.2251  32
   4   8  -8 466.844 34.3015  16
   4   8   8 394.133 28.1969   4
  -8   4  -8 420.285 27.4494  31
   4   8  -8 413.477 27.7224   4
  -8   4   8 424.208 31.6673  29
  -8   4  -8 469.754 29.7323  15
  -8   4  -8 464.450 29.8550  27
  -4   8  -8 445.306 31.1115  27
  -8   4  -8 476.938 34.8506  14
   4   8  -8 470.467 29.7983  26
  -8  -4  -8 445.450 29.2915   7
  -8  -4   8 432.516 28.9837   7
  -4   8  -8 421.302 34.0686  14
  -8  -4   8 371.716 31.2107  25
  -4  -8  -8 470.787 30.8575  23
  -8  -4  -8 422.646 31.9186  23
  -4   8   8 440.287 31.0906  30
  -4   8  -8 443.373 29.3201   6
  -4   8   8 435.089 28.4589   6
  -4   8   8 455.839 34.7847  13
  -8  -4   8 456.029 31.2061  29
  -4   8   8 511.638 35.2824  22
  -8   4   8 424.306 27.9093   2
  -8   4  -8 442.103 27.8034   2
   4   8  -8 414.104 32.3160  21
  -8   4  -8 448.842 27.9871  33
  -4   8  -8 474.830 29.9103   3
  -4   8   8 428.380 27.9182   3
  -8   4  -8 408.695 30.9952  18
   8   4  -8 397.029 26.1342  16
   8   4  10 19.1919 7.37883  17
   4   8  10 29.7665 10.8953  17
  -8   4  10 38.4243 8.31984  33
  -8   4 -10 31.8905 7.92853  33
   8   4 -10 25.1513 7.96542  16
   4   8 -10 42.5798 11.5286  16
  -4   8  10 45.5839 11.2991  30
  -8   4  10 16.5477 5.90972   2
  -8   4 -10 33.9503 7.72068   2
  -8   4  10 38.9069 11.7357  29
  -8  -4  10 30.1450 9.33225  29
  -4   8 -10 35.4607 8.18737   3
  -8   4 -10 17.1742 6.74143  31
  -4   8  10 38.0491 8.22871   3
  -8   4 -10 36.1855 10.2355  27
  -4   8 -10 24.7803 9.44071  27
   4   8 -10 33.7979 9.75835  26
   4   8  10 24.0595 7.84715   4
   4   8 -10 39.3859 8.73723   4
  -8   4 -10 31.1452 11.6946  14
  -8  -4 -10 27.8471 7.29566   7
  -8  -4  10 21.8746 6.93188   7
  -4  -8 -10 29.0217 9.18684  23
  -8  -4 -10 18.2811 9.03021  23
  -4   8  10 19.0491 9.40849  22
   4   8 -10 40.3200 12.3144  21
  -4   8  10 37.7659 11.6951  13
  -8  -4  10 27.4217 9.81230  25
  -8   4 -10 13.0153 7.61160  18
  -8   4  10 20.6191 7.18674   5
   8   4  12 140.266 16.9653  17
   8   4 -12 139.267 16.4994  16
  -8   4 -12 146.378 15.1226  31
  -8  -4  12 158.319 18.2363  29
  -8   4  12 138.581 19.9027  29
   4   8 -12 119.809 18.7179  16
  -8   4 -12 151.318 19.5358  27
  -4   8 -12 123.559 18.1654  27
   4   8 -12 141.100 18.3086  26
  -4   8 -12 128.636 19.0507  14
  -4   8  12 158.921 19.5327  30
  -4  -8 -12 133.270 16.5067  23
  -4   8  12 144.235 19.9325  22
   4   8 -12 152.441 19.4994  21
  -4   8  12 149.300 20.9011  13
  -8   4  12 149.479 20.8692  13
  -8   4 -12 127.651 19.0878  18
   8   4  14 396.867 26.9286  17
   8   4 -14 393.914 26.2499  16
  -4   8  14 512.397 33.4465  30
  -4   8  14 375.139 24.9641  29
  -8   4  14 352.328 29.8342  29
  -8  -4  14 419.794 27.4407  29
  -8   4 -14 402.776 31.4535  27
  -8  -4 -14 420.148 31.3706  14
  -4   8 -14 407.910 32.0196  27
  -8   4 -14 487.126 35.5212  14
   4   8 -14 387.042 29.0791  26
  -4   8 -14 473.255 35.3912  14
  -4  -8 -14 424.910 27.3235  23
  -4   8  14 411.498 31.8481  22
  -8   4  14 421.571 32.6453  13
   4   8 -14 403.512 29.4828  21
  -8   4 -14 508.040 35.7359  18
  -8  -4  14 445.107 26.1182  32
   4   8  16 2.28422 5.96385  17
   8   4 -16 16.1256 6.05170  16
  -4   8  16 15.4731 6.67981  30
  -4   8  16 9.90176 5.22354  29
  -8   4  16 6.66980 7.39866  29
  -8   4 -16 15.4911 7.91055  27
   4   8 -16 7.74815 6.92449  26
  -8  -4 -16 9.57054 5.86020  14
  -8   4 -16 9.50070 6.20116  14
  -4   8 -16 2.30195 5.20551  14
  -4   8  16 6.10660 6.23168  22
   4   8  16 9.54961 7.30826  13
   4   8 -16 20.7399 6.95354  21
  -4   8  16 4.77052 5.82554  13
  -8   4  16 6.52099 5.30915  13
   8   4 -18-1.45444 4.02631  26
  -4   8  18-1.44120 3.76147  30
  -8   4  18 1.70174 5.43967  29
  -8   4 -18 5.30320 5.41007  27
   4   8 -18-1.52158 4.21216  26
  -8  -4  18 3.29180 5.26118  25
  -8  -4 -18 4.95477 3.79096  14
  -8   4 -18-1.77930 4.64391  14
  -4   8 -18-3.38901 4.69087  14
  -4   8  18-1.44684 4.00526  22
   4   8  18 1.76555 4.88754  13
   4   8 -18 1.16206 4.01220  21
  -4   8  18 1.81317 5.29088  13
  -8   4  18-1.56256 4.55960  13
   5   8   1 518.453 36.0383   4
  -8   5   1 473.679 32.6089  33
  -8   5   1 485.860 26.2742  32
   8   5  -1 481.104 27.8920  16
   5   8   1 516.025 35.1443  16
   8   5   1 476.589 27.7764  16
  -8  -5  -1 520.451 27.8017  31
  -5   8   1 517.586 32.2168  30
  -8   5  -1 486.335 31.8851  15
  -5   8   1 494.124 32.1414  15
  -5   8  -1 493.680 32.9659  15
  -8   5  -1 508.114 24.8346  30
  -8   5  -1 486.680 26.7380  14
  -5   8  -1 523.987 29.6132  14
  -8  -5   1 489.689 36.3419   7
   5   8  -1 534.661 35.7441  16
  -8  -5   1 512.459 35.0698  25
  -8  -5  -1 520.776 35.2109  25
  -5  -8   1 555.514 36.5634  23
  -5  -8  -1 496.123 34.5360  23
  -8  -5   1 514.787 33.9154  23
  -8  -5  -1 557.075 35.5611  23
  -8   5   1 502.999 25.7255  30
  -5   8  -1 592.782 38.7605   6
  -8   5  -1 613.778 36.8632   2
  -8   5   1 495.819 30.7478  13
  -5   8  -1 522.830 32.0762  30
  -8   5   1 477.735 31.9426  15
  -5   8   1 490.500 34.6948   3
  -5   8  -1 544.172 36.8529   5
  -8   5   3 993.039 40.3677  29
  -8   5   3 1041.90 49.2733  33
   5   8  -3 1038.13 51.2843  16
   8   5  -3 1028.98 42.9260  16
   5   8   3 1028.62 50.6263  16
   5   8   3 983.113 50.5685   4
   5   8  -3 988.965 49.8067   4
  -5   8   3 1096.45 48.9623  30
  -5   8   3 948.301 45.9234  15
  -8   5  -3 1066.52 47.9116  15
  -8  -5  -3 953.923 41.2470  31
  -8   5   3 971.899 39.8516  30
  -8   5  -3 1073.27 45.3788  14
  -5   8  -3 1082.39 47.8038  14
  -8  -5  -3 1007.78 53.5852   7
  -8  -5   3 974.103 51.5428   7
  -8  -5   3 921.383 49.1059  25
  -8  -5   3 970.577 47.8657  23
  -5  -8  -3 968.222 48.8755  23
  -8  -5  -3 1065.10 51.1689  23
  -5   8  -3 948.002 50.8190   6
  -5   8   3 1041.76 51.5411   6
  -5   8   3 1030.71 43.3576  13
  -5   8   3 1117.46 52.0258  22
  -8   5   3 1054.40 49.2383  13
  -8   5   3 971.239 48.6310   2
  -8   5  -3 1041.83 49.4781   2
  -8   5  -3 1044.35 48.9956  33
  -8   5   3 1033.14 43.5747  32
  -5   8  -3 1002.76 50.9714   3
  -5   8   3 1044.23 50.6827   3
  -5   8  -3 966.669 50.4550   5
  -5   8   3 1081.91 53.0570   5
  -5   8  -5 11.9223 6.95951   5
  -5   8   5 2.48480 6.06817   5
  -8   5   5 4.26777 4.82547  33
  -8   5  -5 14.6949 6.71200  33
  -8   5   5 15.9097 6.86794  32
  -8   5  -5 10.8023 6.90757   2
   5   8  -5 2.51777 6.97145  16
   8   5  -5 15.7156 6.24231  16
  -5   8   5 4.21652 4.76757  15
  -8   5   5 11.9731 6.11464  29
  -5   8  -5 9.45838 6.54754   3
  -5   8   5 6.66370 5.79921   3
  -8   5   5 8.88448 6.48297   2
  -8   5  -5 18.8468 7.73079  15
   5   8   5 4.78985 6.63147   4
   5   8  -5 15.9510 7.86900   4
  -8  -5   5 7.50344 7.65607  25
  -8   5  -5 4.36356 5.32864  14
  -5   8  -5 7.07145 6.87981  14
  -8  -5  -5-2.51398 6.56305   7
  -8  -5   5 16.9205 9.19781   7
  -8  -5  -5 9.00996 5.76203  31
  -8  -5   5 13.3675 7.69365  23
  -5  -8  -5 9.36716 6.83500  23
  -8  -5  -5 27.1402 9.10808  23
  -8   5   5 11.5310 5.68941  30
  -5   8  -5 14.4770 8.62434   6
  -5   8   5 11.4420 6.33669   6
  -5   8   5 10.0143 7.30697  22
  -5   8  -5 1.36794 4.18911  21
   5   8  -5 14.6347 8.42273  21
  -5   8   5 6.39317 5.90122  13
  -8   5   5 10.0626 7.34223  13
   5   8  -7 1186.64 56.2982  16
  -8   5   7 980.482 46.2269  33
   8   5  -7 1063.17 46.6794  16
  -8   5   7 1097.83 48.1632  29
  -8   5  -7 1039.52 48.7439  15
  -5   8  -7 1112.33 54.3783  15
  -8   5  -7 1122.13 44.7541  27
   5   8   7 1156.61 51.8568   4
  -8   5  -7 957.524 50.9920  14
   5   8  -7 1011.54 43.0262  26
  -5   8  -7 1098.73 54.8791  14
  -8  -5  -7 1061.50 50.2836   7
  -8  -5   7 1110.50 50.3219   7
  -8  -5   7 1083.26 53.6872  25
  -5  -8  -7 1048.11 51.6305  23
  -8  -5  -7 1062.71 53.7412  23
  -5   8   7 1169.13 55.2476  13
  -5   8   7 1055.67 53.4497  22
  -8   5   7 1082.52 56.3680  13
   5   8  -7 1126.14 49.5685   4
  -5   8  -7 1066.21 44.1665  21
   5   8  -7 1113.48 53.6027  21
  -8   5   7 1166.35 50.0457   2
  -8   5  -7 1133.02 49.3794   2
  -5   8  -7 1111.79 49.9255   3
  -5   8   7 1053.04 47.4660   3
  -8   5  -7 1123.93 48.2598  33
  -5   8  -7 1039.19 49.2768   5
  -5   8   7 1097.61 51.9909   5
   8   5   9 178.884 20.8176  17
   5   8  -9 146.043 19.3217  16
  -5   8   9 183.670 21.0039  30
   5   8  -9 160.234 16.6856   4
  -8   5  -9 186.831 19.9946  15
  -8   5   9 147.210 18.9393  29
   8   5  -9 135.581 16.6920  16
  -5   8  -9 159.480 20.9819  15
  -8   5  -9 164.736 18.1120  27
  -5   8  -9 151.742 18.4175  27
   5   8  -9 141.839 16.6074  26
  -8  -5  -9 138.636 16.0138   7
  -8  -5   9 142.865 16.5661   7
   5   8   9 151.677 17.1059   4
  -8  -5   9 144.070 19.8170  25
  -8   5  -9 150.808 20.4161  14
  -5   8  -9 151.071 20.8813  14
  -5  -8  -9 145.667 18.4231  23
  -5   8   9 129.242 18.7828  22
   5   8  -9 205.308 21.8300  21
  -5   8   9 136.259 19.7826  13
  -8   5   9 127.311 20.0673  13
  -8   5  -9 155.782 17.0367   5
  -5   8  -9 137.576 15.7531   3
  -8   5   9 171.757 17.8288   5
  -5   8   9 140.927 15.8608   3
  -8   5  -9 101.846 17.0774  18
   8   5  11 500.474 33.7425  17
   8   5 -11 473.757 30.4329  16
   5   8 -11 480.233 35.5056  16
  -5   8  11 434.433 32.7270  30
  -8   5  11 481.952 33.9267  29
  -8   5 -11 509.720 33.0180  27
  -5   8 -11 501.997 33.8208  27
  -8   5 -11 420.704 34.7650  14
   5   8 -11 446.924 29.8640  26
  -5   8 -11 515.208 38.4742  14
  -8  -5  11 544.498 36.9069  25
  -5  -8 -11 474.630 32.2980  23
  -5   8  11 474.287 36.1410  13
  -5   8  11 580.435 38.6458  22
   5   8 -11 508.211 33.0681  21
  -8   5 -11 470.827 35.3136  18
   8   5  13 522.790 33.2006  17
   5   8  13 506.639 36.1509  17
   8   5 -13 519.832 31.3614  16
   5   8 -13 653.751 39.7151  16
  -5   8  13 603.803 37.2828  30
  -8   5  13 540.206 35.2966  29
  -8   5 -13 590.578 36.0528  27
  -5   8 -13 526.928 35.2117  27
   5   8 -13 570.388 33.7906  26
  -8  -5  13 576.980 36.9179  25
  -5  -8 -13 558.478 33.5655  23
  -8  -5 -13 610.712 38.8631  23
  -5   8  13 587.064 39.2337  13
  -5   8  13 484.612 34.1861  22
  -8   5  13 560.839 38.8687  13
   5   8 -13 542.694 32.5726  21
   8   5  15 80.7223 12.5942  17
   5   8  15 98.8455 15.3640  17
   5   8 -15 69.7704 12.9632  16
  -5   8  15 73.7181 13.1706  30
  -8   5  15 87.1345 13.8801  29
  -8   5 -15 83.0329 13.7553  27
  -5   8 -15 75.4286 13.5647  27
   8   5 -15 79.2086 12.1321  26
   5   8 -15 72.4240 11.9019  26
  -8  -5 -15 98.8681 14.1593  14
   8   5 -15 81.0666 12.0032  16
  -8  -5  15 91.0539 13.9766  25
  -8   5 -15 86.8324 14.8341  14
  -5   8 -15 109.451 16.6392  14
  -5  -8 -15 54.8362 10.1580  23
  -5   8  15 84.9926 13.3565  22
   5   8 -15 83.1024 11.7541  21
  -8   5  15 90.0701 15.1382  13
   5   8  17 533.617 30.7357  17
   8   5 -17 504.711 25.1219  16
   5   8 -17 489.708 28.8366  16
  -5   8  17 475.367 27.5083  30
  -8   5  17 542.095 29.5992  29
  -8   5 -17 473.932 28.6950  27
  -8  -5 -17 498.789 25.7704  14
   8   5 -17 507.296 26.8328  26
   5   8 -17 521.776 27.7148  26
  -8   5 -17 538.187 31.7436  14
  -5   8 -17 538.565 31.6089  14
  -8  -5  17 440.107 26.8491  25
   5   8  17 469.766 29.7357  13
  -5   8  17 563.300 31.9044  13
  -5   8  17 462.603 26.0353  22
  -8   5  17 490.449 29.2752  13
  -8  -5 -17 480.376 30.1934  20
  -5  -8 -17 470.178 24.7627  20
  -8   6   0 513.172 35.0066  33
   6   8   0 533.324 37.3147   4
   6   8   0 515.420 36.0445  16
   8   6   0 550.661 32.0605  16
  -6   8   0 516.519 32.6339  30
  -8   6   0 578.158 36.3732  15
  -8  -6   0 582.922 40.6680   7
  -8   6   0 564.612 28.6996  30
  -8  -6   0 546.928 35.8104  25
  -6  -8   0 488.051 35.7204  23
  -8  -6   0 552.086 37.2823  23
  -8   6   0 612.461 38.7783   2
  -6   8   0 635.943 40.2968   3
  -6   8   0 554.172 38.7584   5
  -8   6   0 562.907 37.3566   3
  -8   6   2 535.187 35.5026  33
  -8   6   2 594.972 36.9616  15
   6   8  -2 553.046 37.1085  16
   6   8   2 506.853 36.2654   4
   6   8  -2 538.448 37.1044   4
   8   6  -2 516.264 32.1149  16
   6   8   2 570.821 37.3766  16
  -6   8   2 565.367 34.6835  30
  -6   8   2 505.692 34.2151  15
  -8   6  -2 600.434 36.6090  15
  -8   6  -2 506.342 28.5843  14
  -6   8  -2 528.736 30.5168  14
  -8  -6   2 554.872 38.5946   7
  -8  -6   2 581.115 37.2459  25
  -6  -8   2 524.864 29.6018  25
  -6  -8   2 542.285 37.3134  23
  -8  -6   2 493.499 34.6809  23
  -6  -8  -2 525.806 37.0506  23
  -8  -6  -2 596.835 38.0000  23
  -8   6   2 516.326 28.6622  30
  -6   8   2 510.311 28.1171  13
  -8   6   2 576.790 33.5163  13
  -8   6  -2 581.599 37.3692   2
  -6   8   2 501.874 35.6362   3
  -6   8  -2 507.344 36.5094   5
   6   8   4 2283.36 84.1517   4
  -8   6   4 2459.86 83.5188  33
   6   8  -4 2379.23 85.6213  16
   8   6  -4 2345.05 77.1622  16
   6   8  -4 2347.86 83.9801   4
  -8  -6  -4 2384.45 70.9128  31
  -6   8   4 2561.49 83.3106  30
  -8   6   4 2257.76 72.8274  30
  -6   8   4 2545.03 84.5541  15
  -8   6  -4 2456.42 83.5417  15
  -6   8  -4 2470.22 85.1187  15
  -8   6  -4 2324.35 77.1973  14
  -6   8  -4 2438.16 80.4021  14
  -8  -6  -4 2441.88 88.5002   7
  -8  -6   4 2454.62 87.0465   7
  -8  -6   4 2289.28 82.7645  25
  -6  -8   4 2471.73 73.4311  25
  -8  -6   4 2491.58 86.1887  23
  -6  -8  -4 2555.09 87.5816  23
  -8   6  -4 2493.06 83.2122  33
  -6   8   4 2337.19 76.5498  13
  -8   6   4 2299.38 81.1621  13
  -6   8  -4 2473.36 86.5868   3
  -6   8   4 2400.43 83.6435   3
  -8   6  -4 2376.17 84.9204   5
  -8   6   4 2305.46 84.3790   5
  -8   6   4 2456.02 85.0140   2
  -8   6  -4 2462.28 83.9217   2
  -6   8  -4 2345.15 85.0588   5
  -6   8   4 2446.73 87.5564   5
   8   6  -6 208.681 20.6792  16
   6   8   6 205.477 22.3533   4
  -8  -6  -6 203.834 18.4117  31
  -6   8   6 269.085 24.3572  30
  -8   6   6 222.930 20.4387  30
  -6   8   6 203.370 21.4911  15
  -8   6   6 230.622 18.6630  29
  -8   6  -6 246.817 23.7606  15
  -6   8  -6 212.294 23.2437  15
  -8   6  -6 213.359 22.0657  14
  -6   8  -6 249.229 24.1778  14
  -8  -6  -6 250.226 25.2043   7
  -8  -6   6 190.705 21.5312   7
  -8  -6   6 230.555 23.3838  25
  -6  -8   6 189.739 17.6750  25
  -8  -6   6 226.701 22.9395  23
  -6  -8  -6 213.187 22.9186  23
   6   8  -6 194.834 20.9986   4
  -6   8   6 238.031 23.3201  13
  -8   6   6 211.836 23.0980  13
  -6   8   6 226.957 24.0535  22
   6   8  -6 198.077 22.7306  16
  -8   6  -6 223.624 23.0798   5
  -8   6   6 202.763 21.6946   5
  -6   8  -6 225.356 22.3938   3
  -6   8   6 233.892 22.0554   3
  -6   8  -6 222.718 22.5287   5
  -6   8   6 231.781 23.6387   5
  -8   6  -8 12.2448 6.24844   5
  -8   6   8 12.4545 6.63776   5
   6   8   8 5.51179 6.23183  17
  -6   8   8 9.69156 7.07243  30
  -6   8  -8 16.6295 8.36294   5
  -6   8   8 10.7793 6.29354   5
   6   8  -8 12.9335 8.93287  16
   8   6  -8 26.7447 8.70142  16
  -8   6   8 20.8292 8.15658  30
  -8   6  -8 9.30050 8.02995  15
  -6   8  -8 13.1766 8.06738  15
   6   8   8 8.19319 7.07445   4
   6   8  -8 3.75809 5.75364   4
   6   8  -8 7.44951 5.67151  26
  -6   8  -8 13.7065 7.22966   3
  -6   8   8 16.7588 6.65734   3
  -8  -6   8 14.5425 8.06608  25
  -6  -8   8 19.1170 7.20401  25
  -8   6  -8 18.0765 8.59364  14
  -6   8  -8 5.33424 6.96350  14
  -8  -6  -8 4.12652 5.04058   7
  -8  -6   8 14.0905 7.43205   7
  -8   6   8 15.4347 7.42489  29
  -6  -8  -8 4.98333 6.08590  23
  -6   8   8 10.5903 9.14301  22
   6   8  -8 15.0145 7.91915  21
  -6   8   8 2.65698 6.93705  13
  -8   6   8 2.84251 6.94212  13
   8   6  10 1735.99 70.4107  17
   6   8  10 1868.42 75.2952  17
   6   8 -10 1880.22 73.2529  16
   8   6 -10 1860.65 59.0446   4
  -8   6  10 1864.56 69.1815  30
   6   8  10 1724.09 59.6956   4
   6   8 -10 1886.75 59.1054   4
  -8   6  10 1901.61 65.7368  29
  -8   6 -10 1864.27 64.6968  27
  -6   8 -10 1867.86 66.4014  27
   8   6 -10 1958.18 61.3436  26
   8   6 -10 1841.38 67.0306  16
   6   8 -10 1778.20 61.6447  26
  -8   6 -10 1892.32 75.0515  14
  -8  -6 -10 1863.10 60.5197   7
  -8  -6  10 1968.86 61.8736   7
  -6  -8 -10 1798.83 60.3142   7
  -6  -8  10 1805.07 60.5417   7
  -8  -6  10 1786.93 69.8202  25
   8   6  10 1933.27 62.5105   4
  -6   8 -10 2003.78 77.8805  14
  -6  -8 -10 1928.63 72.4346  23
  -8  -6 -10 2002.48 76.7201  23
  -6   8  10 2022.53 78.3786  13
  -8   6  10 1950.03 77.9938  13
  -6   8  10 1869.38 73.5219  22
   6   8 -10 1975.66 67.5279  21
  -8   6 -10 1963.43 62.9508   5
  -8   6  10 1846.05 61.5257   5
  -6   8 -10 1920.62 60.7273   3
   8   6  12 132.263 17.6000  17
   6   8  12 143.342 19.6293  17
   8   6 -12 152.114 17.0049  16
   6   8 -12 104.661 16.4596  16
  -8   6  12 152.792 17.2599  29
  -8   6 -12 111.019 15.1269  27
  -6   8 -12 126.692 16.6179  27
   8   6 -12 123.931 14.4223  26
   6   8 -12 145.678 16.0016  26
  -8  -6  12 171.205 18.9172  25
  -8   6 -12 172.782 21.0622  14
  -6   8 -12 148.338 20.1554  14
  -6  -8 -12 172.842 19.4127  23
  -8  -6 -12 148.255 19.6894  23
  -6   8  12 131.832 17.6385  22
   6   8 -12 128.674 14.9266  21
  -6   8  12 108.230 17.3958  13
   8   6  14 393.244 26.7714  17
   6   8  14 370.302 28.5145  17
   6   8 -14 443.534 29.9747  16
   8   6 -14 383.196 25.3124  16
  -6   8  14 324.111 25.4450  30
  -8   6  14 333.867 24.3372  29
  -8   6 -14 353.524 25.5038  27
  -6   8 -14 368.347 26.8543  27
   8   6 -14 333.045 22.4294  26
   6   8 -14 357.188 23.7353  26
  -8  -6  14 348.069 25.3609  25
  -6  -8 -14 347.033 25.2791  23
  -8  -6 -14 384.606 28.9081  23
  -6   8  14 336.308 27.9174  13
  -8   6  14 389.886 29.5293  13
  -6   8  14 395.211 26.8060  22
   6   8  16 552.627 31.3454  17
   8   6  16 588.880 28.9688  17
   8   6 -16 644.193 29.1169  16
   6   8 -16 576.219 30.9990  16
  -6   8  16 553.741 30.1209  30
  -8   6  16 581.148 30.4706  30
  -8   6 -16 594.985 30.8204  27
  -8  -6 -16 536.135 27.0849  14
   8   6 -16 558.248 27.1942  26
   6   8 -16 555.361 27.6129  26
  -8   6 -16 627.969 34.2665  14
  -6   8 -16 573.238 32.9839  14
  -8  -6  16 615.841 29.9968  25
  -8   6  16 579.943 28.8075  29
  -6   8  16 532.533 27.1723  22
  -8   6  16 553.713 32.0211  13
  -6  -8 -16 587.956 29.3834  20
   7   8   1 447.091 34.1238   4
   7   8  -1 426.936 32.7773  16
   8   7  -1 418.989 30.2316  16
   7   8   1 507.616 34.6463  16
  -8   7   1 493.023 28.9315  30
  -7   8   1 475.879 30.6072  30
  -8   7   1 473.186 33.7356  15
  -8   7  -1 561.504 36.5620  15
  -7   8  -1 563.951 36.5974  15
  -7   8  -1 469.033 30.1338  30
  -8  -7   1 515.782 38.4536   7
  -8  -7   1 457.891 32.2809  25
  -7  -8   1 463.984 34.9057  23
  -8  -7   1 436.276 33.7122  23
  -7  -8  -1 478.008 35.0122  23
  -8   7   1 549.044 28.8644  13
  -8   7  -1 570.778 39.0292   5
  -7   8   1 484.307 35.6626   3
  -7   8  -1 505.572 37.0709   5
  -8   7   1 546.392 37.0840   3
  -7   8   3 1279.93 54.4997  30
   7   8  -3 1235.81 58.1868   4
   8   7  -3 1349.46 56.3363  16
  -8   7   3 1231.90 50.4535  30
  -8   7   3 1334.97 59.7147  15
  -8   7  -3 1240.28 57.2356  15
  -7   8  -3 1234.37 57.6457  15
   7   8   3 1247.89 59.3400   4
  -8   7  -3 1275.95 49.6471  14
  -7   8  -3 1243.71 50.0434  14
  -8  -7  -3 1259.44 61.6545   7
  -8  -7   3 1216.36 60.0835   7
  -8  -7   3 1384.94 57.3587  25
  -7  -8   3 1242.65 50.7354  25
   7   8  -3 1372.12 60.2201  16
  -8  -7   3 1326.33 60.2751  23
  -7  -8  -3 1343.64 61.4791  23
  -7   8   3 1334.97 50.7447  13
  -8   7   3 1288.56 52.4172  13
  -8   7  -3 1335.23 61.5122   5
  -8   7   3 1335.30 61.6129   5
  -7   8  -3 1410.98 62.1005   3
  -7   8   3 1301.96 58.6762   3
  -7   8  -3 1314.93 61.9420   5
  -7   8   3 1406.80 63.4474   5
  -8   7  -3 1356.32 60.6423   3
  -8   7   3 1317.68 58.7626   3
  -8   7  -5 37.3874 11.2783   5
  -8   7   5 28.1263 9.74073   5
  -7   8   5 29.7785 10.2525  15
  -7   8  -5 20.0304 8.65883   5
  -7   8   5 28.4809 10.4259   5
   7   8  -5 19.6931 8.81130  16
  -8   7   5 25.2456 8.79269  30
  -7   8   5 28.5942 8.38305  30
   8   7  -5 32.3380 9.55335  16
  -8   7   5 28.4563 9.85472  15
  -8   7  -5 19.6524 9.35933  15
  -7   8  -5 15.4400 7.14077  15
   7   8   5 34.7203 10.9862   4
   7   8  -5 44.2615 11.1806   4
  -7   8  -5 31.6320 9.79942   3
  -7   8   5 18.3262 8.46974   3
  -7  -8   5 28.3980 8.20379  25
  -8  -7   5 21.9746 8.37511  25
  -8   7  -5 30.7478 8.68209  14
  -7   8  -5 29.6312 9.58062  14
  -8  -7  -5 36.3658 11.2534   7
  -8  -7   5 37.2107 11.2251   7
  -8  -7   5 41.3175 11.9246  23
  -7  -8  -5 29.2615 9.83108  23
  -8  -7  -5 35.0458 11.4103  23
  -7   8   5 22.8886 8.60097  13
  -8   7   5 31.8841 9.86938  13
   8   7   7 1063.12 50.2451   4
   7   8  -7 1075.08 52.9171  16
   8   7  -7 1128.68 50.8333  16
   8   7  -7 1065.66 48.3438   4
   7   8   7 1144.53 51.6338   4
   7   8  -7 1076.18 48.4569   4
  -7   8   7 1092.59 51.6844  30
  -8   7  -7 1128.51 53.5661  15
  -7   8  -7 1080.31 55.0019  15
  -8   7  -7 1145.33 52.8054  14
  -7   8  -7 1144.83 53.2754  14
  -8  -7  -7 1075.87 50.4081   7
  -8  -7   7 1212.19 52.6122   7
  -7  -8  -7 1229.78 53.7058   7
  -7  -8   7 1063.95 49.9791   7
  -8  -7   7 1126.38 51.0573  25
  -7  -8   7 1138.17 46.5216  25
  -8  -7   7 1116.95 53.8967  23
  -7  -8  -7 1153.50 55.7362  23
  -8  -7  -7 1108.72 55.6589  23
  -8   7   7 1082.46 49.5689  30
  -7   8   7 1103.91 52.4516  13
  -8   7   7 1226.45 56.6837  13
  -7   8   7 1229.12 55.6862  15
  -8   7  -7 1187.01 52.3915   5
  -8   7   7 1225.83 53.7487   5
  -7   8  -7 1257.24 53.9526   5
  -7   8   7 1103.26 51.5792   5
  -7   8  -7 1183.23 51.0375   3
  -7   8   7 1223.98 50.9006   3
   7   8   7 1212.64 58.0480  17
   8   7   9 175.240 20.8533  17
   7   8   9 214.028 23.6340  17
   7   8  -9 201.735 22.0569  16
   8   7   9 202.073 19.1201   4
  -8  -7  -9 222.867 18.1756  31
   7   8   9 194.409 18.8962   4
  -7   8   9 258.027 23.7446  30
  -8   7   9 176.792 19.6645  30
   7   8  -9 189.818 17.7266   4
   8   7  -9 225.307 19.0652   4
   8   7  -9 204.832 20.5312  16
  -8   7  -9 206.066 22.2966  15
  -8   7  -9 207.427 22.1578  14
  -8  -7  -9 185.304 18.2108   7
  -7   8  -9 194.724 21.9153  14
  -8  -7   9 193.236 18.5355   7
  -7  -8  -9 207.805 19.2553   7
  -7  -8   9 189.573 18.4022   7
  -8  -7   9 191.294 19.9414  25
  -7  -8   9 216.293 18.6621  25
  -7  -8  -9 245.544 24.6739  23
  -8  -7  -9 221.411 23.5606  23
  -7   8   9 221.219 23.6599  13
  -8   7   9 194.894 22.8712  13
  -8   7  -9 240.723 20.7230   5
  -8   7   9 208.249 19.5898   5
  -7   8  -9 176.825 18.3449   5
  -7   8   9 208.669 19.8171   5
   8   7  11 665.627 38.8930  17
   7   8  11 614.961 38.4600  17
   7   8 -11 688.447 38.5368  16
   8   7 -11 684.019 36.2783  16
  -8  -7 -11 564.163 30.2391  31
  -7   8  11 605.210 36.3751  30
  -8   7  11 578.944 34.8128  30
  -8   7 -11 696.643 33.1788  27
  -8   7 -11 721.333 41.4573  14
  -7   8 -11 667.414 40.4793  14
  -8  -7  11 625.490 34.4036  25
  -7  -8 -11 680.723 38.9841  23
  -8  -7 -11 665.543 39.3937  23
  -7   8  11 668.485 40.6977  13
  -8   7  11 620.579 39.3336  13
   8   7  13 549.549 32.6633  17
   7   8  13 482.388 31.5311  17
   7   8 -13 539.688 31.9532  16
  -8   7  13 508.427 31.3059  30
  -8   7 -13 547.016 28.8897  27
   8   7 -13 469.785 24.7687  26
   7   8 -13 544.411 26.8856  26
  -8   7 -13 598.200 35.6892  14
  -7   8 -13 546.796 34.4734  14
  -8  -7  13 518.646 28.3220  25
  -7  -8 -13 541.668 32.0835  23
  -8  -7 -13 504.337 32.4902  23
  -7   8  13 522.547 31.5286  30
  -7   8  13 561.271 34.8273  13
  -8   7  13 501.937 33.2855  13
   8   7 -13 564.421 30.4836  16
   7   8  15 65.7825 10.8452  17
   8   7  15 56.2174 9.57477  17
   7   8 -15 77.4357 11.1007  16
  -8  -7 -15 78.7546 9.86826  31
  -8   7  15 71.8022 10.3677  30
   8   7 -15 61.4697 9.40983  16
  -8   7 -15 64.2133 9.26514  27
   8   7 -15 49.3150 7.46860  26
   7   8 -15 65.9588 8.72422  26
  -8  -7 -15 71.5478 9.60487  14
  -8  -7  15 76.3978 9.68896  25
  -8  -7  15 75.4582 9.37272  23
  -7   8  15 86.6191 12.9440  13
   8   8   0 1915.06 74.2696   4
   8   8   0 1639.58 64.6978  16
  -8   8   0 1710.64 69.5004  15
  -8  -8   0 1620.64 71.4331   7
  -8   8   0 1821.17 74.6864   5
  -8   8   0 1744.73 71.1372   3
  -8   8  -2 110.189 17.8352   5
   8   8  -2 83.7550 14.4328  16
  -8   8   2 48.8388 10.7567  30
  -8   8   2 75.4192 14.5381  15
  -8   8  -2 70.1430 13.5337  15
   8   8   2 89.6265 15.8111   4
   8   8  -2 56.3954 13.0130   4
  -8   8   2 76.6480 14.3922   3
  -8  -8   2 54.5807 14.0737   7
  -8  -8  -2 55.8572 13.2733  23
  -8   8  -4 15.3116 8.49260   5
  -8   8   4 13.0778 7.63467   5
  -8   8  -4 14.8676 8.85779  15
   8   8   4 12.4392 8.27939   4
   8   8  -4 9.37204 7.49193   4
  -8  -8   4 9.27392 5.93194  25
  -8   8  -4 12.9825 6.53009  14
  -8  -8  -4 5.21793 6.37235   7
  -8  -8   4 7.48541 6.90986   7
  -8  -8   4 7.76576 6.32262  23
   8   8  -4 15.3465 8.09433  16
  -8   8   4 19.0793 7.87579  30
  -8  -8  -4 5.24276 7.25922  23
  -8   8   4 10.3137 6.34760  13
   8   8  -6 879.331 43.9673  16
   8   8   6 858.943 44.0228   4
   8   8  -6 875.909 42.7572   4
  -8   8   6 895.820 43.2118  30
  -8   8  -6 903.135 47.1641  15
  -8   8  -6 927.418 42.9994  14
  -8  -8  -6 872.160 45.0630   7
  -8  -8   6 859.992 43.9531   7
  -8  -8   6 848.713 39.8002  25
  -8  -8   6 969.172 49.1843  23
  -8  -8  -6 919.686 48.6742  23
  -8   8   6 952.905 44.6059  13
  -8   8  -6 860.265 44.9863   5
  -8   8   6 904.319 46.1006   5
   8   8   8 675.113 41.0860  17
   8   8  -8 683.059 37.7663  16
   8   8   8 719.220 36.0612   4
   8   8  -8 728.052 34.8714   4
  -8   8   8 779.410 42.2663  15
  -8   8  -8 656.854 38.8252  15
  -8   8   8 596.818 35.2141  30
  -8   8  -8 680.248 37.8943  14
  -8  -8  -8 679.497 35.4684   7
  -8  -8   8 699.678 35.5394   7
  -8  -8   8 687.975 34.3325  25
  -8  -8   8 725.156 41.0551  23
  -8  -8  -8 783.717 43.0542  23
  -8   8   8 707.270 40.0500  13
  -8   8  -8 724.113 37.1322   5
  -8   8   8 749.329 38.1686   5
   8   8  10 70.0686 13.2860  17
  -8   8  10 73.2084 12.1650  30
   8   8 -10 51.2058 10.4491  16
  -8   8  10 60.4614 11.9002  15
  -8  -8  10 43.6813 8.68084  25
  -8   8 -10 60.7988 12.2749  14
  -8  -8  10 59.9607 11.7059  23
  -8  -8 -10 52.0296 11.3590  23
  -8   8  10 44.0997 10.6182  13
   8   8  12 164.312 17.5620  17
   8   8 -12 191.514 17.3187  16
  -8   8  12 174.030 17.1714  30
  -8   8 -12 155.531 17.5980  14
  -8  -8  12 178.975 17.2415  23
  -8  -8 -12 159.132 17.1570  23
  -8   8  12 184.971 17.9575  15
  -8   8  12 173.591 18.4959  13
   8   8  14 789.580 34.3105  17
  -8   8  14 732.397 32.0304  15
   8   8 -14 801.047 32.4235  16
  -8   8 -14 819.167 36.3706  14
  -8  -8  14 674.852 29.6686  23
  -8  -8 -14 746.141 33.2688  23
  -8   8  14 749.506 34.7164  13
  -8   8  14 739.210 32.7022  30
  -9   0  -1 2.15517 5.26162  31
   0   9  -1 1.80750 5.00368  16
   0   9   1 1.77731 4.33912  30
   0   9   1-1.82377 5.58156  16
   0   9  -1 1.22236 3.90732  15
  -9   0  -1 4.95548 6.04914   1
  -9   0   1-1.96621 4.80031  25
  -9   0  -1-3.85913 4.36139  25
   0   9   1-2.52706 6.99562   4
  -9   0   1 4.97367 7.25665   7
   0   9   1-1.36753 4.18526  22
   0   9  -1 2.22265 6.48575  21
   0   9   3-1.31530 4.37609  17
  -9   0  -3 2.22966 5.44348  31
   0   9  -3 3.66220 5.85319  16
   0   9   3-5.19382 4.51856  30
   0   9  -3-1.88237 4.25471  26
  -9   0  -3 2.39464 5.84626   7
  -9   0   3 7.23785 5.45323   7
  -9   0   3 2.05641 5.02052  25
  -9   0  -3 7.21528 5.87179   1
  -9   0   3-2.37278 4.37902   1
   0   9   3-2.42446 5.91906   4
   0   9  -3-2.42395 5.47885   4
  -9   0  -3 1.24131 3.62218  23
   0   9   3-1.56586 4.08685  22
   0   9   3 5.31984 5.42704  13
   0   9  -3 16.3705 9.65089  21
   0   9   5 1.55123 6.07300  17
   0   9  -5-1.88405 5.76605  16
   0   9   5-6.85759 5.70391  30
   0   9  -5 4.18656 6.10825  26
  -9   0  -5 8.99814 7.48434   7
  -9   0   5-2.27157 5.54580   7
  -9   0   5 2.19280 5.35349  25
   0   9   5-2.27992 5.56621   4
   0   9  -5 2.26829 5.12700   4
   0   9  -5 13.3644 8.18024  14
  -9   0  -5-2.27171 5.92908   1
  -9   0  -5-1.47536 4.90861  23
  -9   0   5 2.22089 4.58250   1
   0   9   5 1.79396 5.96862  22
   0   9   5 4.41935 6.11701  13
   0   9  -5 2.48207 5.12139  21
   0   9  -5 2.32174 5.66830   6
   0   9   5 2.31820 5.65965   6
   0   9  -7 2.12297 4.79856   3
   0   9   7 2.05845 4.65272   3
   0   9   7-1.78380 4.93810  17
   0   9   7-1.71284 4.99812  30
   0   9  -7 2.31706 5.65687  26
  -9   0  -7 2.70743 6.11960  14
  -9   0   7-2.35579 6.14855  25
  -9   0   7 2.72804 5.62894  29
   0   9  -7-1.94665 5.38889  16
  -9   0  -7-1.71664 5.00921  23
   0   9   7-2.04298 5.33211  22
   0   9   7 2.55539 7.45672  13
   0   9  -7 2.65001 6.46974  21
   0   9  -7 4.17487 6.09121   6
   0   9   7 6.30131 5.12802   6
  -9   0  -7 6.19322 5.71488   1
  -9   0   7 2.00703 5.23829   1
  -9   0  -7 1.41899 3.70355  18
   0   9  -9-1.80032 4.69879   3
  -9   0   9 1.56004 4.55226  33
   0   9   9 3.47359 4.80796   3
   0   9   9-1.99212 5.19939  17
  -9   0  -9 1.64839 4.30227  33
  -9   0  -9 2.59376 5.86269  31
   0   9   9 10.2430 5.67987  30
  -9   0  -9-1.76515 5.40216   1
  -9   0   9-5.71297 8.33531  29
  -9   0   9 1.69380 4.94258   1
   0   9  -9-2.51981 6.15186  26
  -9   0  -9 2.87822 6.50564  14
  -9   0   9 2.51385 6.13731  25
   0   9  -9-2.94389 6.65408  14
   0   9   9-4.55671 5.14977  22
   0   9   9 2.81460 6.36184  13
   0   9  -9-1.75510 5.12145   6
   0   9   9-1.78605 5.21175   6
   0   9  -9 4.00983 7.16526  16
  -9   0  -9 8.72505 6.02493  18
   0   9  11 2.13341 5.90589  17
  -9   0 -11-1.25429 3.83869  33
  -9   0  11 2.47101 5.58521  32
  -9   0 -11 2.67691 6.53539  31
   0   9  11 1.65219 5.05645  30
   0   9 -11 1.34081 3.91252   3
   0   9 -11-2.01370 6.16283  16
  -9   0  11 2.90502 8.47693  29
   0   9 -11-5.25235 7.66325  26
   0   9 -11-2.91705 7.61340  14
   0   9  11-2.44716 6.38701  22
   0   9  11-8.86956 7.71641  13
   0   9  11-1.34031 4.10197   6
  -9   0  11 4.98915 3.81727   2
  -9   0 -11 6.08294 6.20552  18
  -9   0  13-2.29071 6.68454  32
   0   9 -13-1.90950 6.10400  16
  -9   0 -13 2.62948 6.41980  31
   0   9  13 4.45149 4.74338  30
  -9   0  13-5.55156 8.49528  29
   0   9 -13-5.17204 6.74959  26
  -9   0 -13-2.82600 7.82333  14
   0   9 -13-5.37347 7.01246  14
   0   9  13-2.45511 5.54950  22
   0   9  13-2.91453 7.60696  13
   0   9 -13-2.81428 6.87096  21
  -9   0 -13-2.18523 5.70358  18
  -9   0  15 1.92757 5.33611  32
   0   9 -15 5.00547 5.96295  16
  -9   0 -15-2.27430 5.93588  31
  -9   0  15 2.44417 5.96723  29
   0   9 -15 2.30430 5.62576  26
  -9   0 -15 4.98698 6.90272  14
   0   9 -15 2.25719 5.51073  14
   0   9  15 2.27617 5.94077  22
   0   9 -15-2.53594 5.73201  21
  -9   0 -15 1.91506 5.86099  20
  -9   0 -15-2.05214 5.98824  18
   0   9 -17-1.25976 3.67603  16
  -9   0 -17 1.72296 4.49687  31
  -9   0  17-1.93941 5.36884  29
  -9   0 -17 2.08821 5.09817  27
  -9   0 -17-3.91282 5.10617  14
   0   9 -17 6.10047 6.22341  21
   0   9  17 2.13546 5.57348  13
  -9   0 -17 3.12717 4.99807  20
   0   9  17 1.35395 4.50469  19
  -9   0 -17-1.70913 4.46079  18
  -9   0  19 1.33229 3.68817  29
   0   9 -19-1.25940 4.02573  26
  -9   0  19 2.45388 3.75500  25
  -9   0 -19 1.27258 3.71342  14
   0   9 -19-1.42091 4.34862  21
   0   9  19-2.95097 5.27315  13
  -9   0 -19 2.43027 3.36384  18
   1   9   0 1999.79 70.3142  16
  -1   9   0 2025.63 64.5189  16
  -9  -1   0 2101.40 72.1988  31
  -1   9   0 2035.55 69.8357  30
  -1   9   0 1979.90 61.4423  15
   1   9   0 1933.71 75.9773   4
  -9   1   0 2002.92 64.0167  14
  -9   1   0 2080.71 77.3021   7
  -9  -1   0 2043.90 77.8414   7
  -9  -1   0 2052.07 72.7483  25
  -9   1   0 2055.88 66.5529  25
  -9   1   0 2042.51 76.3384   1
  -1  -9   0 1959.52 63.1332  23
  -1   9   0 2171.64 80.8625   3
  -9  -1   0 2051.33 59.6778  23
   1   9   0 2089.38 57.2156  22
  -1   9   0 2095.97 64.3737  22
  -1   9   0 2042.83 78.1377   6
  -1   9   0 2058.35 70.9163  21
   1   9   0 2180.87 76.4233  21
  -1   9   2 17.6323 8.38352   3
  -1   9   2 15.1768 6.78362  30
   1   9   2 4.43243 5.28499  17
  -9  -1  -2 17.2189 7.69545  31
   1   9  -2 14.3089 7.54827  16
  -1   9  -2 12.4817 6.44243  16
   1   9   2 6.20821 6.61870  16
  -9   1   2 2.31935 6.42451  29
  -1   9   2 11.0175 5.30308  15
  -1   9  -2 15.5309 6.08438  15
   1   9  -2 4.79604 5.71780  26
  -9   1  -2 7.69871 6.15636  14
  -9  -1   2 19.8846 8.40893  25
  -9   1   2 21.2209 7.48127  25
   1   9   2 14.9854 7.98670   4
  -9  -1   2 10.0908 6.58796   7
  -9  -1  -2 12.9391 6.89703  25
  -9   1  -2 10.1126 5.61201  25
  -1   9  -2 22.6478 9.57950  14
  -1  -9  -2 9.60723 5.37776  23
  -9  -1  -2 16.7561 6.04767  23
   1   9   2 19.9375 5.97896  22
  -1   9   2 21.7571 6.73540  22
  -1   9   2 5.75716 4.41055  13
  -1   9  -2 16.9766 7.83588  21
   1   9  -2 26.6079 9.20576  21
  -9   1  -2 14.6342 6.75561   1
  -1   9  -2 28.3646 10.6435   6
  -1   9  -4 86.2888 14.8157   3
  -1   9   4 64.1029 13.4059   3
   1   9   4 83.7540 12.6420  17
  -1   9  -4 79.6756 11.9446  16
  -1   9   4 107.640 14.1247  30
  -9  -1  -4 76.6461 13.5600  31
   1   9  -4 93.7016 14.8308  16
   1   9   4 84.6287 11.8843  30
  -9  -1   4 66.5687 14.0533  29
  -1   9   4 89.4041 10.1879  15
  -9   1   4 83.3750 14.5624  29
  -1   9  -4 73.9408 12.2442  15
   1   9  -4 65.7741 11.6501  26
  -1   9  -4 87.9229 14.7478  26
  -9   1  -4 104.174 15.7061  14
  -9  -1   4 80.9675 14.2349  25
  -9   1   4 77.3971 13.1169  25
  -9  -1  -4 95.3225 15.6177   7
  -9  -1   4 64.5313 13.4944   7
   1   9   4 88.1984 15.4665   4
   1   9  -4 110.242 16.2627   4
  -1   9  -4 90.3476 15.7744  14
  -9  -1  -4 71.8863 11.5112  23
   1   9   4 112.229 13.1513  22
  -1   9   4 108.695 14.4387  22
  -1   9   4 90.6750 13.8668  13
  -1   9  -4 45.4259 10.7862  21
  -1   9  -4 70.9529 14.3533   6
  -1   9   4 81.7348 15.1159   6
  -9   1  -4 74.6891 13.5293   1
  -9   1   4 101.667 15.1471   1
  -9   1  -4 74.0540 9.60183  18
   1   9   6 941.997 43.4974  17
  -1   9   6 967.011 39.0148  17
  -9   1   6 904.987 43.4645  33
  -9   1  -6 921.757 44.2763  33
   1   9  -6 898.053 44.7761  16
  -1   9  -6 949.811 41.2320  16
  -9   1  -6 1032.20 49.9956  31
  -9  -1  -6 959.028 48.2084  31
  -9  -1   6 1031.67 52.1150  29
   1   9   6 1012.19 47.9630   4
   1   9  -6 963.159 46.1476   4
  -9  -1  -6 946.922 46.6885   1
  -9  -1   6 963.394 45.8874   1
  -9   1  -6 1009.98 51.2401  14
  -9  -1  -6 902.737 45.1759   7
  -9  -1   6 980.987 47.2429   7
   1   9   6 937.410 39.4401  30
   1   9  -6 1000.09 46.4686  26
  -1   9  -6 989.719 48.8731  26
  -1   9  -6 881.091 50.3382  14
  -9  -1   6 809.115 45.3833  25
  -9   1   6 949.075 45.1676  25
  -1   9   6 1034.13 45.3065  30
  -9  -1  -6 942.233 42.7758  23
  -1   9   6 974.204 48.9689  13
  -1   9  -6 912.792 46.3119   3
  -1   9   6 915.321 45.6405   3
  -9   1  -6 972.821 46.6314   1
   1   9   6 886.128 40.6858  22
  -1   9   6 867.188 44.0822  22
  -1   9  -6 878.527 45.6032   6
  -1   9   6 960.300 46.7375   6
  -9   1   6 970.875 46.2271   1
  -1   9  -6 968.055 49.2055  21
  -9   1   6 970.639 50.2725  29
  -9   1  -6 903.363 38.1179  18
   1   9   8 706.959 38.9319  17
  -1   9   8 720.003 35.4470  17
  -9   1   8 743.595 36.5299  33
  -9   1  -8 692.265 35.8174  33
   1   9  -8 722.070 39.7836  16
  -9   1  -8 730.932 42.2932  31
  -9  -1  -8 755.471 43.4940  31
   1   9   8 749.095 34.0542  30
  -1   9   8 749.050 38.4633  30
  -9  -1   8 739.518 44.6253  29
   1   9   8 759.856 38.5324   4
   1   9  -8 718.678 37.2702   4
  -9   1  -8 672.646 43.5790  14
  -9  -1  -8 691.560 36.8570   7
  -9  -1   8 691.373 37.0026   7
  -1   9  -8 665.643 34.6963  16
   1   9  -8 731.202 40.8727  26
  -1   9  -8 685.117 41.8047  26
  -9  -1  -8 756.628 38.6007   1
  -9  -1   8 744.377 37.5469   1
  -9  -1   8 744.954 43.9341  25
  -9   1   8 673.987 39.0288  25
  -9  -1  -8 816.383 40.7612  23
  -1   9   8 783.855 45.1668  13
  -1   9  -8 699.720 37.6490   3
  -1   9   8 655.175 36.1282   3
  -1   9  -8 737.231 38.2686   6
   1   9   8 676.698 37.0477  22
  -1   9   8 789.133 39.2373   6
  -1   9   8 652.094 39.5875  22
   1   9  -8 713.042 37.7028   6
   1   9   8 698.636 37.5476   6
  -9   1   8 767.891 46.1149  13
  -1   9  -8 786.199 45.1139  21
   1   9  -8 693.913 43.9097  21
  -9   1  -8 663.126 36.3822   1
  -9   1   8 687.077 36.8407   1
  -9  -1  -8 669.846 31.9073  18
  -9   1  -8 675.374 35.2567  18
   1   9  10 215.755 22.1103  17
  -9   1 -10 223.084 18.6731   1
  -1   9  10 215.614 20.1445  17
  -9   1  10 178.104 16.9149   1
  -9   1 -10 191.084 17.0437  33
  -9  -1 -10 237.742 18.4748  33
   1   9 -10 279.343 25.8879  26
  -9   1 -10 286.263 26.4335  31
  -1   9  10 233.923 20.9995  30
  -9  -1  10 212.115 24.2209  29
  -9   1 -10 254.478 26.8552  14
  -1   9 -10 246.558 24.8995  26
  -1   9 -10 223.985 25.8391  14
  -9  -1  10 288.472 27.3142  25
  -9   1  10 198.114 21.7709  25
  -9   1  10 190.175 16.8322   2
  -9   1 -10 209.708 17.5887   2
   1   9  10 218.910 25.1226  13
  -9  -1 -10 236.962 19.1647   1
   1   9 -10 165.512 16.7273   3
  -9  -1 -10 224.036 22.6183  23
   1   9  10 191.309 17.5620   3
  -1   9  10 193.161 23.6536  13
   1   9 -10 240.373 22.8574  16
  -9  -1  10 242.900 19.2207   1
  -1   9 -10 203.333 18.1219   6
  -1   9  10 188.816 17.2345   6
   1   9  10 191.262 20.9383  22
  -1   9  10 227.266 23.9537  22
   1   9  10 215.113 17.5672  30
   1   9 -10 213.710 18.3463   6
  -1   9 -10 200.382 18.1965   3
   1   9  10 201.299 18.2165   6
  -1   9  10 210.236 18.1317   3
  -1   9 -10 207.150 19.0970  16
  -9   1  10 234.746 24.6075  13
  -1   9 -10 273.129 26.7511  21
   1   9 -10 175.512 22.2233  21
  -9  -1 -10 203.892 18.8943  18
  -9   1 -10 226.686 21.5999  18
  -9   1  10 241.999 24.2729  32
   1   9  12 144.483 18.8478  17
   1   9 -12 173.046 19.8493  16
  -1   9 -12 161.760 16.8261  16
  -9  -1  12 162.383 19.4828  32
  -9   1 -12 157.054 20.3162  31
  -1   9  12 168.668 17.7645  30
  -9  -1  12 173.331 22.4661  29
   1   9 -12 151.658 19.5907  26
  -1   9 -12 153.076 20.3406  26
  -9  -1 -12 132.202 19.5238  14
  -1   9 -12 193.118 23.6689  14
  -9   1  12 203.913 21.9376  32
   1   9  12 159.403 19.1686  22
  -1   9  12 145.279 19.5174  22
  -9   1  12 168.491 20.9174  13
   1   9  12 157.085 21.7298  13
   1   9 -12 202.578 23.4331  21
  -1   9  12 129.239 19.5726  13
  -9   1 -12 178.233 18.3835  20
  -9  -1 -12 174.220 18.3841  18
  -9   1 -12 158.916 18.9608  18
   1   9  14 945.538 46.0981  17
   1   9 -14 882.031 43.0281  16
  -1   9 -14 874.740 37.8845  16
  -9   1  14 945.120 46.1627  32
  -9  -1  14 867.696 42.8053  32
  -9   1 -14 777.716 43.0770  31
  -1   9  14 934.087 40.2712  30
  -9   1  14 964.531 50.8452  29
  -9  -1  14 914.860 48.0448  29
  -9  -1 -14 913.090 48.9493  14
  -9   1 -14 903.259 49.3509  14
   1   9 -14 896.360 46.9027  26
  -1   9 -14 976.805 50.3326  14
  -1   9  14 808.103 47.5324  13
   1   9  14 808.017 43.2394  22
   1   9 -14 898.659 48.9650  21
  -9   1 -14 822.058 39.5057  20
  -9  -1 -14 817.644 41.6565  18
  -9   1 -14 780.143 42.9111  18
  -9   1 -16 5.36068 5.94511  31
  -9  -1 -16-2.12519 6.50404  31
  -9  -1  16 1.55549 5.37056  32
   1   9 -16 3.38377 4.41576  16
  -1   9  16 2.52549 3.86457  30
  -9   1  16 2.25469 5.88465  29
  -9  -1  16-4.13363 5.72153  29
  -9   1 -16-4.51526 6.24977  27
   1   9 -16 12.2764 7.06438  26
  -1   9 -16 2.07365 5.74044  26
  -9  -1 -16-4.35403 4.92070  14
  -9   1 -16 4.54304 6.95188  14
  -1   9 -16-6.18742 6.01836  14
   1   9  16-3.99077 5.82259  22
   1   9  16-2.39347 6.62582  13
   1   9 -16 2.22762 7.41142  21
  -9  -1 -16 1.94064 5.66284  20
  -9   1 -16 1.49820 4.78904  20
  -9  -1 -16 1.76021 4.59408  18
  -9   1 -16 7.92566 5.48512  18
  -9   1 -18 22.2181 5.62518  31
   1   9 -18 32.5059 6.86320  16
  -9  -1 -18 18.2969 6.46344  31
  -9  -1  18 31.4815 7.83838  29
  -9   1  18 23.6550 7.80880  29
  -9   1 -18 22.9359 7.82084  27
  -1   9 -18 28.8370 7.93539  26
  -9  -1  18 31.8302 7.92150  25
  -9   1  18 41.3431 8.08253  25
  -9  -1 -18 27.8564 7.43413  14
  -9   1 -18 28.0639 7.31954  14
   1   9  18 15.4545 5.89730  22
  -1   9  18 20.9703 6.50402  22
   1   9  18 17.9065 6.82779  13
   1   9 -18 44.4662 9.50127  21
  -1   9  18 48.2749 9.63091  13
  -9  -1 -18 17.7741 6.12912  20
  -9  -1 -18 24.5062 6.89589  18
  -9   1 -18 21.2817 6.59486  18
  -2   9   1 110.410 16.8944   3
  -9  -2  -1 112.696 15.2241  31
   2   9  -1 60.4960 12.8613  16
   2   9   1 85.6021 14.6527  16
  -2   9  -1 99.8434 14.7192  30
  -2   9   1 100.224 14.3536  30
  -9   2  -1 117.482 12.9130  15
  -2   9   1 83.0629 11.6595  15
  -9   2  -1 121.655 17.0777   1
   2   9   1 102.336 17.1111   4
  -9   2  -1 118.505 14.0782  14
  -9  -2   1 113.406 16.4056  25
  -9   2   1 77.1698 11.1320  25
  -9   2   1 112.214 16.3231  33
  -9  -2  -1 82.1339 14.4670  25
  -9   2  -1 86.3455 11.4425  25
  -9  -2   1 101.292 16.2213   7
  -2   9  -1 116.137 16.0463  14
  -2  -9  -1 86.3322 12.7633  23
  -9  -2   1 102.605 12.6612  23
  -9  -2  -1 101.492 12.8731  23
  -2   9   1 98.0305 13.5118  22
  -2   9  -1 89.5323 13.5531  21
  -2   9  -1 72.6205 14.9910   6
  -2   9  -1 121.417 14.4498  15
  -2   9  -3 127.059 18.5046   3
  -2   9   3 126.921 17.7699   3
  -9   2   3 120.501 16.3559  33
  -9   2  -3 123.396 16.9560  33
  -2   9  -3 118.033 12.8493  16
  -9   2  -3 143.568 17.8164  31
  -9  -2  -3 105.642 15.5596  31
  -9   2  -3 122.200 12.9760  15
  -9   2   3 113.609 16.2480  29
  -2   9   3 105.543 12.5321  15
  -2   9  -3 126.729 15.5314  15
  -2   9   3 128.577 16.3428  30
   2   9  -3 113.872 13.4180  26
  -9   2  -3 140.036 18.3629   1
   2   9   3 112.058 17.6315   4
  -9   2   3 134.376 14.4843  25
   2   9  -3 97.7984 15.7782   4
  -9   2  -3 110.626 15.2312  14
  -9  -2   3 123.769 17.3352  25
  -9   2   3 142.175 18.5956   1
   2   9  -3 135.884 17.6165  16
  -9  -2  -3 111.528 16.6710  25
  -9  -2  -3 112.520 17.1519   7
  -9  -2   3 114.518 17.2306   7
  -2  -9  -3 156.394 16.0540  23
  -9  -2   3 121.768 13.3554  23
  -2   9  -3 115.992 17.3921  14
  -2   9   3 124.549 14.4771  13
  -9  -2  -3 111.240 14.0557  23
   2   9   3 113.835 11.7533  22
  -2   9   3 112.638 15.1900  22
  -2   9  -3 147.801 17.3587  21
   2   9  -3 124.302 18.4806  21
  -2   9  -3 105.748 16.7984   6
  -2   9   3 118.137 17.4897   6
   2   9   5 12.0488 6.41916  17
  -2   9  -5 2.41984 5.46965   3
  -2   9   5-2.30388 6.72287   3
  -9   2  -5 6.36844 5.18273  33
  -9   2   5 6.30951 5.48929  33
  -9   2   5-2.28230 5.15877  32
  -9   2  -5 2.30188 6.00792  31
  -9  -2  -5 6.85284 6.32362  31
   2   9  -5-2.31519 5.65238  16
  -2   9  -5 1.29811 4.31903  16
   2   9   5 2.57482 3.94019  30
  -2   9   5-2.05877 5.02639  30
  -9   2   5 4.89430 6.77449  29
  -9  -2   5-2.60283 5.88325  29
  -2   9   5 1.33465 4.26639  15
  -2   9  -5 2.06560 4.66898  15
   2   9  -5-3.58136 4.37188  26
  -2   9  -5 2.39436 5.41207  26
  -9   2  -5-2.37466 5.36753  14
   2   9   5 2.35372 5.74645   4
   2   9  -5 2.28387 5.96090   4
  -9  -2   5 2.53133 5.72163  25
  -9   2   5 1.68243 3.80292  25
  -9  -2  -5 2.37429 5.36669   7
  -9  -2   5-2.36397 5.77147   7
  -2   9  -5-2.58988 5.85397  14
  -2  -9  -5-1.54412 5.13748  23
  -9   2  -5 4.56414 5.95621   1
  -9  -2  -5 3.84257 5.31875  23
  -9   2   5 13.6384 7.56272   1
   2   9   5-1.39264 3.63488  22
  -2   9   5 6.53495 5.31824  22
  -2   9   5 4.21776 5.50419  13
  -2   9  -5 2.21186 5.77296  21
   2   9  -5 2.67588 8.18948  21
  -2   9  -5 24.0207 8.29360   6
  -2   9   5 7.01252 6.10089   6
  -9   2  -5 1.51884 4.20471  18
   2   9   7 180.670 20.2131  17
  -9   2   7 213.344 19.7931  33
  -9   2  -7 178.306 18.4711  33
   2   9  -7 214.673 22.7062  16
  -2   9  -7 193.689 16.3400  16
  -9   2   7 200.996 22.0800  32
  -9  -2  -7 194.337 21.3054  31
  -2   9   7 176.340 19.0914  30
  -2   9   7 205.121 16.2034  15
  -9   2   7 248.461 25.2267  29
  -9  -2   7 205.359 23.2092  29
   2   9   7 189.999 20.0921   4
   2   9  -7 181.832 19.3461   4
  -9   2  -7 224.658 24.2635  14
  -9  -2  -7 166.602 19.0770   7
  -9  -2   7 190.067 20.3541   7
  -9   2  -7 184.226 20.6154  31
   2   9  -7 202.523 20.3569  26
  -2   9  -7 209.492 23.0228  26
  -2   9  -7 197.502 24.1066  14
  -9  -2   7 218.009 23.5250  25
  -9   2   7 205.257 19.6809  25
  -9   2   7 174.058 18.5026   2
  -9   2  -7 161.434 17.6653   2
  -2  -9  -7 148.590 15.3214  23
  -9  -2  -7 194.459 20.1836  23
  -2   9   7 202.657 22.6814  13
  -2   9  -7 184.194 19.8629   6
  -2   9   7 191.073 20.0540   6
  -2   9  -7 220.375 21.7442   3
   2   9   7 173.470 17.0480  22
  -2   9   7 197.648 20.1286   3
  -2   9   7 162.551 19.7804  22
  -9   2   7 226.301 24.7252  13
  -2   9  -7 204.729 22.0444  21
   2   9  -7 204.473 23.4806  21
  -9   2  -7 203.941 20.1571   1
  -9   2   7 183.423 19.4172   1
  -9   2  -7 210.500 19.2522  18
   2   9   9 18.9970 8.76658  17
  -9   2   9 14.4448 6.10885  33
  -9   2  -9 14.9539 6.13531  33
  -9   2  -9 19.1846 7.98046  31
   2   9  -9 21.9929 8.73498  16
  -2   9  -9 10.8314 5.77311   3
  -9  -2  -9 15.4384 8.88562  31
  -2   9   9 12.0752 5.95850   3
  -2   9   9 6.39465 5.90330  30
  -9   2   9 5.63471 8.22296  29
  -9  -2   9 18.9477 9.00741  29
  -9   2  -9 16.0164 6.57090   1
   2   9  -9 11.2920 7.51583  26
  -2   9  -9 5.47044 7.14095  26
  -9  -2  -9 6.99541 4.84445   7
  -9   2  -9 5.68291 6.42489  14
  -9  -2   9 14.1376 6.72583   7
  -9   2   9 16.0091 6.91144  25
  -9  -2  -9 9.02438 5.77199   1
   2   9   9 7.23252 6.46431   4
   2   9  -9 23.8513 7.20625   4
  -9  -2   9 8.44695 5.17323   1
  -9  -2  -9 6.85501 5.58132  23
   2   9   9 3.79003 4.94899  22
  -2   9   9 12.8896 7.89155  22
  -2   9   9 8.35648 7.71300  13
  -2   9  -9 10.7280 7.00207   6
  -2   9  -9 12.9458 7.92594  21
  -2   9   9 12.4291 6.13295   6
   2   9  -9 2.83906 6.93346  21
  -9   2   9 12.1903 5.33253   1
  -9   2   9 14.4056 8.40897  13
  -9  -2  -9 10.9091 5.19108  18
  -9   2   9 6.80798 5.44328   2
  -9   2  -9 6.70204 5.78758   2
  -9   2  -9 2.09485 5.80176  18
   2   9 -11 52.1531 8.87019   3
   2   9  11 68.9797 14.4130  17
  -9   2 -11 57.3677 9.04477  33
  -9   2  11 76.1528 14.2839  32
   2   9 -11 65.7942 14.6077  16
  -9   2 -11 63.7135 12.9219  31
  -2   9  11 42.2937 10.3750  30
  -2   9 -11 43.6355 8.33711   3
  -9   2  11 63.8915 14.4668  29
  -9  -2  11 50.2574 12.4869  29
   2   9 -11 64.1772 12.6403  26
  -2   9 -11 63.1531 13.9145  26
  -9  -2 -11 78.1904 16.0655  14
  -9   2  11 33.3227 9.66214  25
  -9   2 -11 78.8022 16.6326  14
  -2   9 -11 38.6932 12.3243  14
  -9  -2 -11 66.6769 13.2231  23
   2   9  11 60.1157 11.9885  22
  -2   9  11 63.3265 9.63906   6
  -2   9  11 54.8966 13.6322  13
   2   9 -11 70.4498 14.9720  21
   2   9  11 59.8685 9.85824   6
  -9   2  11 64.5351 15.7816  13
  -9   2 -11 57.8556 12.6741  18
  -9  -2  13 85.6048 15.0428  29
   2   9  13 79.5217 14.6552  17
  -9   2  13 111.071 16.8145  32
  -9  -2  13 74.3453 12.8676  32
   2   9 -13 69.2781 13.2178  16
  -9   2 -13 84.1302 13.7256  31
  -2   9  13 76.5469 13.0174  30
  -9   2  13 83.8127 16.1664  29
  -9   2 -13 64.7119 14.0473  27
   2   9 -13 80.1357 14.5012  26
  -9  -2 -13 111.085 17.3836  14
  -9   2  13 95.3880 14.3382  25
  -2   9 -13 105.069 17.3669  14
   2   9  13 84.1667 14.2116  22
   2   9 -13 63.8305 14.5933  21
  -2   9  13 84.6666 16.3297  13
  -9   2  13 66.1488 13.5662  13
  -9   2 -13 100.160 15.9364  18
   2   9  15 41.7169 11.1039  17
  -9  -2  15 21.3886 6.80082  32
   2   9 -15 18.1831 7.23094  16
  -9   2 -15 22.3644 7.11009  31
  -2   9  15 21.5652 8.25249  30
  -9   2 -15 16.1579 7.97921  27
   2   9 -15 36.0042 9.97273  26
  -2   9 -15 24.6635 9.26090  26
  -9  -2 -15 13.9755 8.05158  14
  -9   2  15 19.1468 7.54377  25
  -9   2 -15 17.3944 8.58844  14
  -2   9 -15 30.6539 9.49242  14
  -9  -2  15 26.9215 8.76569  29
   2   9  15 27.4601 8.68893  22
  -2   9  15 16.1847 7.70240  22
   2   9  15 20.4655 9.15089  13
   2   9 -15 23.0504 8.51697  21
  -9   2  15 23.1776 8.02612  13
  -9   2 -15 17.4450 6.98140  18
  -9   2 -17 53.8685 8.33376  31
   2   9 -17 62.3100 10.4242  16
  -9  -2 -17 69.7017 11.8995  31
  -2   9  17 59.1783 8.84435  30
  -9  -2  17 71.3440 10.9553  29
  -9   2 -17 82.0994 13.6916  27
   2   9 -17 61.4285 10.6200  26
  -2   9 -17 87.7205 12.4047  26
  -9   2  17 61.0401 9.50075  25
  -9  -2 -17 55.9595 10.6390  14
  -9   2 -17 64.0579 11.9328  14
  -2   9 -17 60.1472 10.8843  14
   2   9  17 52.0416 9.55526  22
  -2   9  17 47.1312 9.95745  22
   2   9  17 66.9424 12.6054  13
  -2   9 -17 60.8429 11.8212  21
   2   9 -17 54.9104 10.3963  21
  -2   9  17 74.3815 12.6299  13
  -9  -2 -17 75.8489 12.0675  20
  -9  -2 -17 65.3360 9.99741  18
  -9   2 -17 51.0859 10.5923  18
  -9  -2 -19 1.21040 3.53201  31
  -9   2  19-2.65075 4.73669  29
  -9  -2 -19 4.21309 4.09799  27
  -9   2 -19-1.35557 4.68035  27
   2   9 -19-1.18208 3.27235  26
   2   9  19 8.02074 4.72849  22
  -2   9  19 3.64143 3.88001  22
  -2   9 -19 1.31901 4.21629  21
   2   9  19 2.71333 3.95880  13
  -2   9  19 5.45859 5.03699  13
  -9   2 -19 2.43885 3.89795  18
  -9   3   0 1500.70 62.0804  33
  -9   3   0 1448.02 52.0253  32
  -9  -3   0 1414.18 55.7910  31
  -3   9   0 1505.88 60.4485  30
  -9   3   0 1502.13 54.9391  15
   3   9   0 1528.06 65.5325   4
  -3   9   0 1460.48 56.0519  15
  -9  -3   0 1435.82 65.8445   7
  -3   9   0 1428.40 54.8285  14
  -3  -9   0 1475.64 58.3412  23
  -9  -3   0 1459.51 55.1912  23
  -3   9   0 1481.06 65.4842   6
  -3   9   0 1468.04 65.5854   3
  -9   3   0 1604.95 65.2375   1
  -9   3   2 1000.15 49.7124  33
   3   9  -2 899.259 48.0583  16
  -9   3   2 1023.03 45.2410  32
  -9  -3  -2 993.609 46.3074  31
  -3   9   2 1008.46 47.7800  30
   3   9   2 1028.79 52.3118   4
   3   9  -2 934.708 49.6149   4
  -9   3  -2 1006.74 42.8226  15
  -3   9   2 965.523 42.6280  15
  -3   9  -2 1081.67 47.6945  15
  -9   3   2 1034.26 47.1445  29
  -9   3  -2 991.265 43.3054  14
  -9  -3   2 1067.69 54.3575   7
  -3   9  -2 1070.52 48.6388  14
  -9   3  -2 981.283 49.2125   2
  -3  -9  -2 1110.23 47.8341  23
  -9  -3   2 919.238 42.1701  23
  -9  -3  -2 1023.70 45.8992  23
  -9   3  -2 1001.66 38.1236  32
  -3   9  -2 1171.99 56.5090   6
  -3   9   2 1034.83 52.5270   3
  -3   9   2 1005.98 47.2644  22
  -3   9  -2 992.060 43.0769  21
   3   9  -2 1140.82 55.5624  21
  -9   3  -2 1114.38 53.1386   1
  -9   3  -4 5207.25 136.562   1
  -9   3   4 4946.88 134.509   1
  -9   3   4 4886.93 131.182  33
  -9   3  -4 5083.78 132.753  33
   3   9  -4 4924.11 135.767  16
  -9   3   4 4757.53 128.513  32
  -9  -3  -4 5002.32 130.460  31
  -3   9   4 5102.64 131.834  30
  -3   9   4 4854.05 120.993  15
   3   9   4 4607.23 133.310   4
   3   9  -4 4712.49 132.612   4
  -9   3  -4 4818.63 119.971  15
  -9   3   4 4915.78 131.067  29
  -3   9  -4 4760.25 129.651  15
  -9   3  -4 4887.93 129.156  14
  -9  -3  -4 4695.45 135.146   7
  -9  -3   4 4936.04 136.423   7
   3   9  -4 4720.25 117.321  26
  -3   9  -4 4892.42 134.535  14
  -9   3   4 4729.00 131.219   2
  -9   3  -4 5057.14 134.330   2
  -9  -3   4 4806.46 120.795  23
  -3  -9  -4 5027.36 126.385  23
  -9  -3  -4 4805.49 127.599  23
  -3   9   4 4822.50 123.936  13
  -3   9  -4 4693.05 134.714   6
  -3   9   4 4999.64 135.657   6
  -3   9  -4 4928.20 137.138   3
  -3   9   4 4617.38 133.359   3
  -3   9   4 4917.36 132.100  22
  -9   3   4 4811.92 136.598  13
  -3   9  -4 4721.83 124.808  21
   3   9  -4 4854.56 138.577  21
   3   9   6 583.586 36.6395  17
  -9   3   6 647.181 36.3309  33
  -9   3  -6 613.969 35.7833  33
   3   9  -6 594.190 38.3150  16
  -9   3  -6 567.563 35.5882   1
  -9   3   6 640.834 38.2713  32
  -9   3  -6 650.303 37.7240  31
  -9  -3  -6 565.342 36.1890  31
  -9   3   6 637.183 37.6962   1
  -3   9   6 622.610 37.1216  30
  -3   9   6 595.512 31.1883  15
   3   9   6 595.206 37.1888   4
   3   9  -6 653.025 37.7371   4
  -9   3  -6 653.796 32.2674  15
  -9  -3   6 614.736 39.3445  29
  -3   9  -6 611.041 38.0007  15
  -9   3  -6 615.969 31.9527  27
  -9   3  -6 610.027 38.4708  14
  -9  -3  -6 589.526 37.1055   7
  -9  -3   6 650.579 38.5062   7
   3   9  -6 591.204 32.5941  26
  -3   9  -6 666.195 41.9425  14
  -9  -3   6 595.927 39.1182  25
  -9   3   6 592.184 29.4889  25
  -9  -3   6 594.185 31.4548  23
  -3  -9  -6 616.707 34.0361  23
  -9   3   6 575.311 35.3528   2
  -9   3  -6 674.946 37.8725   2
  -9  -3  -6 576.439 35.8658  23
  -3   9   6 602.280 37.0596  13
  -3   9  -6 576.917 37.0519   6
  -3   9   6 645.265 38.1829   6
   3   9   6 594.409 28.8013  22
  -3   9   6 661.169 39.9918  22
  -9   3   6 583.785 37.7844  29
  -3   9  -6 621.086 37.7850   3
  -3   9   6 696.005 38.8210   3
  -9   3   6 546.755 38.5173  13
  -3   9  -6 629.403 36.2647  21
   3   9  -6 542.357 38.7265  21
  -9   3   8 43.7068 10.4198   2
  -9   3  -8 65.2747 11.8385   2
   9   3   8 58.4299 11.0036  17
   3   9   8 32.0217 10.9443  17
  -9   3  -8 56.8933 10.8876  33
  -9   3   8 47.2489 11.5150  32
  -9   3  -8 50.8311 11.2125  31
   3   9  -8 54.0144 13.0365  16
  -9  -3  -8 80.1755 14.3884  31
  -3   9  -8 58.2003 11.3069   3
  -3   9   8 61.0905 11.3221   3
  -3   9   8 56.8621 11.7264  30
  -9   3   8 60.3019 13.7205  29
  -3   9   8 76.7768 11.1560  15
  -9  -3   8 53.5355 12.7056  29
  -9   3  -8 61.1996 11.7053  27
  -9   3   8 43.3139 9.32353  33
   3   9  -8 62.0565 12.0110  26
  -9   3  -8 53.2467 11.2603   1
  -9  -3   8 52.8876 13.3823  25
  -9   3   8 55.3527 10.0799  25
   3   9   8 52.5587 10.9205   4
  -9   3  -8 46.3021 13.0958  14
   3   9  -8 53.1891 11.1291   4
  -9  -3  -8 63.6009 12.0660   7
  -9  -3   8 43.6812 10.0825   7
  -3   9  -8 52.0384 13.1055  14
  -9  -3   8 59.4527 10.2182  23
  -3  -9  -8 55.8893 10.8552  23
  -9  -3  -8 47.4128 11.8206  23
   3   9   8 60.4093 10.0528  22
  -3   9  -8 54.2525 11.6203   6
  -3   9   8 55.0476 11.0781   6
  -3   9  -8 57.6292 12.6220  21
  -3   9   8 42.6090 12.5682  13
   3   9  -8 41.6978 11.7954  21
  -9   3  -8 81.2784 13.9903  18
   9   3  10 3878.37 102.764  17
   3   9  10 4107.99 120.366  17
  -9   3 -10 3925.10 100.318  33
   3   9 -10 4232.74 120.892  16
  -9   3 -10 3891.98 110.616  31
  -3   9  10 4038.07 99.1575  15
  -9   3  10 3921.67 121.608  29
  -9  -3  10 4168.85 118.488  29
   3   9  10 3723.70 101.447   4
   3   9 -10 3858.02 99.9734   4
  -9   3 -10 4039.37 113.587  27
  -9  -3 -10 3687.69 101.091   1
  -9  -3 -10 3891.79 101.297   7
  -9  -3  10 3800.95 99.5123   1
  -9  -3  10 3815.49 100.843   7
  -9   3 -10 4152.25 124.318  14
   3   9 -10 4002.87 112.911  26
  -9  -3  10 3966.59 121.823  25
  -9   3  10 4004.36 103.597  25
  -3  -9 -10 3948.23 103.484  23
  -3   9 -10 3910.31 102.196   6
  -9  -3 -10 3987.12 117.062  23
  -3   9  10 3948.07 101.871   6
  -3   9  10 3865.30 120.821  13
   3   9  10 3714.80 103.943  22
  -9   3  10 3931.28 123.398  13
  -3   9 -10 3894.22 115.778  21
  -9   3  10 4059.46 101.448   2
   3   9 -10 4120.61 122.996  21
  -3   9  10 4077.51 115.043  30
  -9   3 -10 4155.40 101.761   2
  -3   9 -10 3873.50 102.031   3
  -3   9  10 3805.52 100.066   3
  -9   3 -10 4028.40 115.057  18
   3   9  12 205.148 22.6967  17
  -9   3  12 202.552 22.2349  32
  -9   3 -12 186.891 18.9827  31
  -3   9  12 205.466 21.1646  30
  -9   3  12 167.879 21.6920  29
  -9   3 -12 195.615 21.3527  27
  -9  -3 -12 225.672 24.3531  14
   3   9 -12 223.085 21.9557  26
  -3   9 -12 186.611 22.5579  26
  -9  -3  12 244.626 25.3320  25
  -9   3  12 191.123 18.3727  25
   3   9 -12 190.934 21.7571  16
  -9  -3  12 206.481 21.7777  29
  -9   3 -12 175.628 22.6145  14
  -3   9 -12 168.459 22.1724  14
  -9  -3 -12 235.553 23.5806  23
  -3   9  12 231.649 25.3523  13
  -3   9  12 209.693 23.3788  22
  -9   3  12 199.713 22.9969  13
   3   9 -12 204.431 22.8059  21
  -9   3 -12 171.449 20.5252  18
   3   9  14 982.942 48.5718  17
  -9  -3  14 932.453 41.1994  32
  -9   3 -14 937.773 39.6021  31
  -3   9  14 957.156 44.1933  30
  -9  -3  14 1039.16 45.9130  29
  -9   3  14 895.045 48.0784  29
  -9   3 -14 886.977 45.6850  27
  -9  -3 -14 884.381 46.8823  14
   3   9 -14 968.510 45.6355  26
  -3   9 -14 1018.36 49.1836  26
  -3   9 -14 983.439 50.0535  14
  -9  -3  14 887.208 47.5180  25
  -9   3  14 959.019 39.2207  25
   3   9 -14 926.982 46.4081  16
  -3   9  14 848.051 47.5206  13
   3   9  14 960.440 42.7839  22
  -3   9  14 859.221 46.0838  22
  -9   3  14 1087.46 51.0610  13
   3   9 -14 982.971 48.3154  21
  -9   3 -14 948.114 47.4595  18
  -3   9  16 1228.03 45.9708  30
   3   9  16 1107.23 48.9785  17
  -9  -3  16 1146.45 39.9003  32
   3   9 -16 1184.14 48.7615  16
  -9   3  16 1306.98 52.9847  29
  -9  -3  16 1198.22 44.9571  29
  -9   3 -16 1180.31 50.1071  27
  -9  -3 -16 1181.64 49.5134  14
  -9   3 -16 1113.78 50.5707  14
   3   9 -16 1118.57 46.6485  26
  -3   9 -16 1178.91 51.0142  14
  -9  -3  16 1039.90 48.0421  25
   3   9  16 1059.60 50.0623  13
   3   9  16 1130.70 45.3449  22
  -3   9  16 1041.27 47.1591  22
  -9   3  16 1222.62 49.4938  13
   3   9 -16 1208.89 48.7033  21
  -9  -3 -16 1162.70 50.6136  20
  -9   3 -16 1198.51 50.1933  18
   3   9 -18 1158.81 41.8094  16
  -3   9  18 1242.72 39.3395  30
  -9   3  18 1251.55 45.5021  29
  -9   3 -18 1180.29 44.3815  27
  -9  -3 -18 1146.10 41.0017  14
  -9   3 -18 1119.59 44.0032  14
   3   9 -18 1208.78 42.6888  26
  -3   9 -18 1232.18 44.1683  14
  -9  -3  18 1089.99 42.7652  25
   3   9  18 996.603 42.5401  13
  -3   9  18 1143.50 44.7979  13
   3   9  18 1046.22 39.0891  22
  -3   9  18 1128.78 42.3342  22
  -3   9 -18 1183.53 43.8544  21
   3   9 -18 1166.24 40.8615  21
  -9  -3 -18 1190.85 44.9035  20
  -9   3 -18 1086.41 42.3450  18
  -4   9  -1 86.4803 15.6999   5
  -9   4   1 58.4125 12.3540  33
  -9   4  -1 51.4266 8.45672  32
  -9   4   1 77.7441 11.3979  32
  -9  -4  -1 63.2979 11.2529  31
  -4   9   1 81.8288 15.1448   3
   4   9  -1 40.9860 11.6362  16
   4   9   1 76.8329 14.4205  16
  -9   4   1 55.0342 11.1858  15
  -9   4  -1 64.1813 11.8236  15
  -4   9   1 56.9078 11.1538  15
  -4   9  -1 81.3641 13.5933  15
   4   9   1 48.0386 12.1185   4
  -9   4  -1 73.6374 14.1964   1
  -9  -4   1 89.2237 15.9200  25
  -9  -4  -1 44.6798 12.1797  25
  -9  -4   1 89.3265 16.4305   7
  -4   9  -1 43.5336 10.2451  14
  -4  -9   1 68.4072 13.1098  23
  -4  -9  -1 88.7352 14.8897  23
  -9  -4   1 78.2439 13.2131  23
  -9  -4  -1 66.1469 13.5467  23
  -4   9  -1 74.1145 14.9234   6
  -9   4  -1 65.4102 13.5844   2
  -9   4   3 168.751 20.2157  33
  -9   4  -3 160.979 19.6577  33
  -4   9   3 157.598 21.1082   5
  -9   4   3 208.201 19.7671  32
  -9  -4  -3 195.192 19.5580  31
  -4   9   3 200.815 20.7527  30
  -4   9  -3 127.069 18.7550   3
   4   9   3 167.629 21.4295   4
  -4   9   3 186.262 18.9427  15
  -9   4  -3 160.165 17.4848  15
  -9   4   3 193.591 18.9304  29
  -4   9  -3 141.297 17.9841  15
  -9   4  -3 188.513 21.5071   1
  -9   4   3 200.001 22.7789   1
  -9   4  -3 148.698 17.4246  14
  -9  -4  -3 228.989 24.9065   7
  -9  -4   3 222.315 24.4491   7
   4   9  -3 132.395 18.6048   4
  -4   9  -3 191.287 20.7818  14
  -9  -4   3 159.187 20.2734  25
  -9  -4   3 173.735 19.2190  23
  -4  -9  -3 149.367 18.8292  23
  -4   9  -3 194.401 22.6657   6
  -4   9   3 194.573 22.7091   6
  -9  -4  -3 136.226 17.8728  23
  -9   4   3 174.918 20.6895   2
  -9   4  -3 157.893 19.3963   2
  -4   9   3 158.731 15.7937  13
   4   9  -3 193.760 22.1924  16
  -4   9   3 174.196 19.9329  22
  -9   4   3 180.031 20.8032  13
  -4   9   3 174.592 21.1486   3
  -4   9  -3 152.704 15.6510  21
   4   9  -3 183.276 22.6447  21
  -4   9  -3 244.540 25.3529   5
  -9   4   5 4.62659 6.75077   2
  -9   4  -5 2.26907 5.54032   2
  -9   4   5 4.19389 6.41814  29
  -9   4   5 6.67297 6.49117  33
  -9   4  -5 2.21869 5.41736  33
  -9   4   5 10.8079 6.30809  32
  -9  -4  -5 12.5705 7.97150  31
  -4   9   5 2.32686 4.80187  30
  -4   9  -5 2.49542 6.51349   3
  -9   4   5 11.5655 5.56252  30
  -4   9   5 4.70075 5.73880   3
  -4   9   5 13.1080 6.69278  15
  -9   4  -5 5.57893 5.94501  15
  -4   9  -5 4.85165 5.92299  15
   4   9   5 7.38772 7.87215   4
   4   9  -5 4.71732 7.21904   4
   4   9  -5 1.42530 4.36285  26
  -9  -4   5 2.70595 6.60682  25
  -9   4  -5 4.48245 5.85011  14
  -9  -4  -5 5.12423 7.09315   7
  -9  -4   5 12.4277 7.60732   7
  -4   9  -5 7.48007 7.63126  14
  -9  -4   5-1.93346 5.35302  23
  -4  -9  -5 2.12429 5.88122  23
  -9  -4  -5 2.34853 6.13014  23
  -4   9  -5 15.1764 8.08575   6
  -4   9   5 2.41960 6.69867   6
  -4   9  -5 6.94716 6.20757  21
   4   9  -5 8.18685 8.35224  21
  -4   9   5 2.01072 5.56688  13
  -9   4   5 8.04208 7.42139  13
   4   9   7 181.318 21.9146  17
  -9   4  -7 127.755 16.2080  33
  -9   4   7 181.003 19.0250  33
  -9   4  -7 132.253 16.4037   2
  -9   4   7 145.676 18.7454  32
  -9  -4  -7 158.304 18.7377  31
  -4   9   7 156.489 18.6576  30
  -9   4   7 183.030 16.7045  30
  -4   9   7 142.597 16.0597  15
   4   9   7 196.690 21.1910   4
   4   9  -7 153.748 18.0093   4
  -9   4  -7 158.393 17.5328  15
  -4   9  -7 146.713 18.5210   3
  -4   9  -7 171.028 21.3927  15
  -9   4   7 122.517 17.1722  29
  -9  -4  -7 153.982 18.6407   7
  -9  -4   7 187.975 20.0706   7
   4   9  -7 148.886 15.8735  26
  -4   9  -7 191.625 23.1916  14
  -9  -4   7 184.558 22.4883  25
  -9   4  -7 174.197 21.2054  14
  -4  -9  -7 193.120 19.9093  23
  -9  -4  -7 192.173 21.8763  23
  -4   9  -7 180.071 19.7782   6
  -4   9   7 163.027 18.8928   6
  -9  -4   7 143.737 16.6475  23
  -9   4   7 184.354 23.0446  13
  -9   4   7 187.053 19.3917   2
  -4   9  -7 139.688 16.5604  21
  -4   9   7 153.379 18.2701   3
   4   9  -7 170.668 21.6944  21
  -4   9   7 155.863 19.4137  13
   9   4   9 21.9299 7.59467  17
   4   9   9 28.8336 10.5501  17
  -9   4   9 34.3558 7.99735  33
  -9   4  -9 20.0202 7.23095  33
  -9   4   9 24.1761 7.31227   2
  -9   4   9 22.0647 8.77007  32
  -9  -4  -9 16.3728 8.36785  31
  -4   9   9 21.4582 8.24084  30
  -9   4  -9 22.0513 7.67757   2
  -9   4   9 19.8125 8.55927  29
  -4   9   9 35.8426 8.77735  15
  -4   9  -9 30.2541 8.85175   3
  -4   9   9 18.6523 7.34899   3
  -9   4  -9 30.4325 8.95755  27
   4   9  -9 15.1507 7.21551  26
   4   9   9 14.7077 6.79661   4
  -9  -4   9 13.8086 8.83621  25
   4   9  -9 21.8741 8.22478   4
  -9   4  -9 16.4484 8.39863  14
  -9  -4  -9 35.8259 8.90955   7
  -9  -4   9 24.9379 8.06149   7
  -4   9  -9 17.2571 9.20175  14
  -9  -4   9 16.9476 7.00422  23
  -4  -9  -9 21.4563 7.64595  23
  -9  -4  -9 17.7731 9.08209  23
   4   9   9 23.5391 7.00872  22
  -4   9   9 18.9395 9.00996  22
  -4   9  -9 10.4866 7.25139  21
   4   9  -9 21.0723 9.42138  21
  -4   9   9 24.3776 9.68774  13
  -9   4  -9 18.9568 7.89309  18
   9   4  11 83.0072 12.8989  17
   4   9  11 93.6543 15.8302  17
  -9   4 -11 98.5316 12.7575  31
  -4   9  11 85.8055 14.9200  30
  -9   4  11 88.4547 15.2058  29
  -4   9  11 83.6432 11.7762  15
  -9  -4  11 89.1232 14.0236  29
  -9   4 -11 97.6176 15.3038  27
   4   9 -11 111.130 14.8579  26
  -9  -4  11 90.7953 15.6743  25
  -9   4 -11 88.4643 16.0184  14
  -4  -9 -11 106.885 14.3338  23
  -9  -4 -11 100.818 16.0321  23
   4   9  11 98.4304 12.6449  22
  -4   9  11 109.066 17.0885  22
  -4   9 -11 94.9311 14.9919  21
   4   9 -11 108.203 16.7589  21
  -4   9  11 65.1623 14.0493  13
  -9   4  11 99.2505 16.8383  13
  -9   4 -11 100.846 16.6080  18
   4   9  13 60.5465 12.8851  17
  -9  -4  13 87.7498 12.6464  32
  -4   9  13 46.3232 10.8739  30
  -9   4  13 55.0091 12.5330  29
  -4   9  13 42.7957 8.05387  15
  -9   4 -13 61.8697 12.2350  27
   4   9 -13 65.5325 11.9816  26
  -9  -4 -13 56.3357 13.0304  14
  -9  -4  13 66.9509 11.5486  29
  -9  -4  13 82.4468 14.5431  25
  -9   4 -13 85.6656 15.3777  14
  -4   9 -13 67.6089 14.0346  14
  -4  -9 -13 68.5201 10.4356  23
  -9  -4 -13 77.8877 14.1575  23
   4   9  13 57.3695 10.0757  22
  -4   9  13 48.3188 11.8478  22
   4   9 -13 60.3063 11.9754  21
  -4   9  13 50.9765 12.0431  13
  -9   4  13 75.7026 14.7679  13
  -9   4 -13 75.7437 14.1978  18
   4   9  15 26.8391 8.73407  17
[truncated: 133,090 more chars]
