# Supplementary material for: Cr5B3 with the Shastry–Sutherland lattices
Source: Acta Crystallogr E Crystallogr Commun. 2025 Jul 29;81(Pt 8):748–52. doi: 10.1107/S2056989025006437 (PMC12326484; doi:10.1107/S2056989025006437)
Supplement: Supplementary file 2 [file e-81-00748-Isup3.hkl]

data_I                                                                          
_shelx_title ' CrB4_001 in I4/mcm'                                              
_shelx_refln_list_code          4                                               
_shelx_F_calc_maximum      238.58                                               
_exptl_crystal_F_000       540.00                                               
_reflns_d_resolution_high  0.3927                                               
                                                                                
loop_                                                                           
 _space_group_symop_operation_xyz                                               
 'x, y, z'                                                                      
 '-x, -y, z'                                                                    
 '-y, x, z'                                                                     
 'y, -x, z'                                                                     
 '-x, y, -z+1/2'                                                                
 'x, -y, -z+1/2'                                                                
 'y, x, -z+1/2'                                                                 
 '-y, -x, -z+1/2'                                                               
 'x+1/2, y+1/2, z+1/2'                                                          
 '-x+1/2, -y+1/2, z+1/2'                                                        
 '-y+1/2, x+1/2, z+1/2'                                                         
 'y+1/2, -x+1/2, z+1/2'                                                         
 '-x+1/2, y+1/2, -z+1'                                                          
 'x+1/2, -y+1/2, -z+1'                                                          
 'y+1/2, x+1/2, -z+1'                                                           
 '-y+1/2, -x+1/2, -z+1'                                                         
 '-x, -y, -z'                                                                   
 'x, y, -z'                                                                     
 'y, -x, -z'                                                                    
 '-y, x, -z'                                                                    
 'x, -y, z-1/2'                                                                 
 '-x, y, z-1/2'                                                                 
 '-y, -x, z-1/2'                                                                
 'y, x, z-1/2'                                                                  
 '-x+1/2, -y+1/2, -z+1/2'                                                       
 'x+1/2, y+1/2, -z+1/2'                                                         
 'y+1/2, -x+1/2, -z+1/2'                                                        
 '-y+1/2, x+1/2, -z+1/2'                                                        
 'x+1/2, -y+1/2, z'                                                             
 '-x+1/2, y+1/2, z'                                                             
 '-y+1/2, -x+1/2, z'                                                            
 'y+1/2, x+1/2, z'                                                              
                                                                                
_cell_length_a     5.4728                                                       
_cell_length_b     5.4728                                                       
_cell_length_c    10.0794                                                       
_cell_angle_alpha  90.000                                                       
_cell_angle_beta   90.000                                                       
_cell_angle_gamma  90.000                                                       
                                                                                
_shelx_F_squared_multiplier     1.000                                           
                                                                                
loop_                                                                           
 _refln_index_h                                                                 
 _refln_index_k                                                                 
 _refln_index_l                                                                 
 _refln_F_squared_calc                                                          
 _refln_F_squared_meas                                                          
 _refln_F_squared_sigma                                                         
 _refln_observed_status                                                         
   1   1   0         48.99         46.38         1.93 o                         
   0   2   0       5966.35       5812.05        85.79 o                         
   2   2   0      23316.93      22643.19       245.01 o                         
   1   3   0      36626.01      37302.93       274.24 o                         
   3   3   0      20593.48      20737.28       180.07 o                         
   0   4   0       1308.29       1278.72        20.74 o                         
   2   4   0       8717.19       8752.97        63.08 o                         
   4   4   0       6062.15       6102.35        34.09 o                         
   1   5   0         39.77         44.28         1.69 o                         
   3   5   0      16246.21      16424.53        62.97 o                         
   5   5   0        307.09        309.01         9.63 o                         
   0   6   0      31893.50      32274.40       162.74 o                         
   2   6   0       1145.73       1148.32         9.32 o                         
   4   6   0         78.79         83.93         3.53 o                         
   6   6   0      16466.50      16825.45       136.99 o                         
   1   7   0        211.16        201.28         4.88 o                         
   3   7   0       4979.13       4947.36        32.20 o                         
   5   7   0        162.70        159.12         5.66 o                         
   7   7   0        255.71        268.27        14.72 o                         
   0   8   0       1176.41       1202.87        23.05 o                         
   2   8   0       4971.21       4965.12        35.92 o                         
   4   8   0       2315.09       2326.84        29.07 o                         
   6   8   0       1136.31       1173.01        19.55 o                         
   8   8   0       3610.23       3702.21        80.87 o                         
   1   9   0       4440.74       4364.82        32.85 o                         
   3   9   0       3176.70       3140.08        33.64 o                         
   5   9   0       6103.41       6133.22        58.22 o                         
   7   9   0       1744.68       1828.26        33.92 o                         
   9   9   0       1762.18       1750.66        44.88 o                         
   0  10   0         68.48         56.03         9.19 o                         
   2  10   0       1263.09       1256.13        21.13 o                         
   4  10   0        784.30        791.65        19.04 o                         
   6  10   0         19.73         20.29         4.60 o                         
   8  10   0        866.77        843.32        19.90 o                         
   1  11   0         11.37         13.80         4.82 o                         
   3  11   0       5589.86       5539.88        53.11 o                         
   5  11   0        138.49        138.92         8.69 o                         
   7  11   0         17.01         23.32         4.15 o                         
   0  12   0       6419.94       6223.66       113.31 o                         
   2  12   0        215.51        211.65        13.30 o                         
   4  12   0          2.93          9.08         3.87 o                         
   6  12   0       4853.76       4743.37        83.28 o                         
   1  13   0        256.43        228.96         9.69 o                         
   3  13   0        554.24        530.07        15.31 o                         
   5  13   0         77.47         65.06         6.92 o                         
   1   2   1      13190.80      12466.39        61.62 o                         
   2   3   1        446.73        440.57         5.49 o                         
   1   4   1       9931.81       9815.67        57.25 o                         
   3   4   1         41.77         48.12         1.44 o                         
   2   5   1       3227.36       3260.41        13.58 o                         
   4   5   1       3492.80       3552.47        14.12 o                         
   1   6   1        386.87        380.67         3.79 o                         
   3   6   1         38.54         43.63         1.55 o                         
   5   6   1        173.57        173.20         4.17 o                         
   2   7   1       4135.95       4104.56        20.76 o                         
   4   7   1       2994.35       3021.91        17.28 o                         
   6   7   1         13.06         11.90         2.20 o                         
   1   8   1       1860.48       1866.06        13.10 o                         
   3   8   1          2.88          6.10         1.98 o                         
   5   8   1       1058.13       1082.76        12.28 o                         
   7   8   1        986.37       1044.11        18.66 o                         
   2   9   1        210.07        210.49         5.92 o                         
   4   9   1        145.64        142.54         5.66 o                         
   6   9   1          0.22         -2.03         3.04 o                         
   8   9   1         51.15         45.04         4.86 o                         
   1  10   1       2239.02       2200.70        24.73 o                         
   3  10   1          0.26          0.86         2.77 o                         
   5  10   1       1333.10       1361.29        19.74 o                         
   7  10   1       1138.26       1104.45        20.03 o                         
   9  10   1         58.94         56.08         4.58 o                         
   2  11   1        867.89        870.33        15.95 o                         
   4  11   1        627.41        626.19        13.02 o                         
   6  11   1          1.43          5.59         3.50 o                         
   8  11   1        224.55        207.63         6.78 o                         
   1  12   1        117.36        129.50         8.65 o                         
   3  12   1          7.57          8.72         3.77 o                         
   5  12   1         76.96         77.82         5.32 o                         
   7  12   1        136.85        126.72         9.95 o                         
   2  13   1        880.32        857.15        25.13 o                         
   4  13   1        905.35        857.15        26.94 o                         
   0   0   2        133.05        153.33         8.66 o                         
   1   1   2       5138.04       4874.31        44.14 o                         
   0   2   2      11180.73      10714.43        66.03 o                         
   2   2   2       1230.69       1129.40        13.25 o                         
   1   3   2        834.92        796.58         8.15 o                         
   3   3   2       7634.56       7628.15        49.25 o                         
   0   4   2       2731.10       2708.16        23.69 o                         
   2   4   2        807.48        825.99         7.10 o                         
   4   4   2       1328.46       1331.22         9.05 o                         
   1   5   2       3077.22       3110.23        12.51 o                         
   3   5   2          8.37          9.02         0.85 o                         
   5   5   2        994.85       1023.12        11.94 o                         
   0   6   2         75.38         72.58         2.33 o                         
   2   6   2       2278.48       2272.08        11.43 o                         
   4   6   2       1633.94       1659.10        11.53 o                         
   6   6   2          6.98          8.68         3.06 o                         
   1   7   2        791.77        784.40         6.69 o                         
   3   7   2        300.07        307.84         4.92 o                         
   5   7   2        903.22        912.28        10.42 o                         
   7   7   2        439.26        436.12        13.39 o                         
   0   8   2       2485.06       2460.49        28.41 o                         
   2   8   2        184.62        183.69         4.40 o                         
   4   8   2         71.49         63.90         3.26 o                         
   6   8   2       1081.14       1143.73        14.52 o                         
   8   8   2        153.82        153.23        10.56 o                         
   1   9   2         27.50         28.42         2.62 o                         
   3   9   2       2178.20       2166.80        21.19 o                         
   5   9   2        111.51        115.16         5.54 o                         
   7   9   2         89.67         92.36         5.41 o                         
   9   9   2        740.23        736.08        25.83 o                         
   0  10   2        759.56        732.41        18.74 o                         
   2  10   2        272.97        276.08         7.23 o                         
   4  10   2        196.02        188.34         6.68 o                         
   6  10   2        426.62        436.77        11.33 o                         
   8  10   2        189.95        172.74         6.76 o                         
   1  11   2        655.94        641.96        14.49 o                         
   3  11   2          6.91          4.10         2.76 o                         
   5  11   2        536.33        524.99        11.27 o                         
   7  11   2        346.92        351.29         8.07 o                         
   0  12   2         14.05          8.81         6.07 o                         
   2  12   2        604.96        591.96        14.54 o                         
   4  12   2        586.07        615.06        15.30 o                         
   6  12   2          1.14          4.32         2.31 o                         
   1  13   2        328.39        310.47         8.61 o                         
   3  13   2        100.17         98.38         5.61 o                         
   1   2   3      36637.86      36668.27       220.30 o                         
   2   3   3         10.50         15.67         1.30 o                         
   1   4   3      19594.83      19905.53       107.45 o                         
   3   4   3        184.75        181.84         2.21 o                         
   2   5   3       9569.19       9633.16        29.34 o                         
   4   5   3       7285.32       7389.52        23.30 o                         
   1   6   3        157.09        156.89         3.36 o                         
   3   6   3         78.54         77.73         2.03 o                         
   5   6   3         89.64         92.38         3.14 o                         
   2   7   3       5842.97       5887.56        26.15 o                         
   4   7   3       7273.75       7325.97        31.79 o                         
   6   7   3        375.99        389.40         8.02 o                         
   1   8   3       3590.17       3596.46        20.78 o                         
   3   8   3         62.60         67.44         2.96 o                         
   5   8   3       2118.53       2160.25        17.71 o                         
   7   8   3       2675.83       2766.90        23.36 o                         
   2   9   3        253.36        257.98         5.60 o                         
   4   9   3        360.23        372.61         7.86 o                         
   6   9   3         21.92         20.38         2.67 o                         
   8   9   3        145.14        145.94         5.99 o                         
   1  10   3       3934.49       3895.05        27.84 o                         
   3  10   3         98.71         91.34         4.28 o                         
   5  10   3       2479.13       2579.62        24.45 o                         
   7  10   3       3409.81       3450.23        30.79 o                         
   9  10   3        185.16        186.00         6.00 o                         
   2  11   3       1120.08       1135.90        15.61 o                         
   4  11   3       1588.33       1593.05        19.51 o                         
   6  11   3         98.39        105.07         6.01 o                         
   8  11   3        642.27        610.03         9.99 o                         
   1  12   3        387.90        387.02         9.43 o                         
   3  12   3          0.04          2.87         2.63 o                         
   5  12   3        237.32        222.70         6.90 o                         
   2  13   3       1892.46       1838.72        19.96 o                         
   4  13   3       2080.94       1996.44        22.18 o                         
   0   0   4      22147.19      22495.11       424.68 o                         
   1   1   4      14367.26      13896.08       100.03 o                         
   0   2   4      37542.86      37102.07       264.79 o                         
   2   2   4         23.30         26.61         2.55 o                         
   1   3   4        425.70        425.00         5.56 o                         
   3   3   4      39203.28      40393.36       184.06 o                         
   0   4   4      10683.76      10780.31        59.65 o                         
   2   4   4        244.53        237.38         2.92 o                         
   4   4   4       1014.06       1005.51         7.85 o                         
   1   5   4       8155.93       8165.20        27.81 o                         
   3   5   4       1494.90       1486.67         7.72 o                         
   5   5   4       4342.63       4377.77        30.26 o                         
   0   6   4       6017.66       6040.37        40.16 o                         
   2   6   4       9329.68       9380.47        34.52 o                         
   4   6   4       5435.04       5490.10        24.96 o                         
   6   6   4       2746.01       2819.11        31.74 o                         
   1   7   4       2095.52       2120.35        14.75 o                         
   3   7   4         23.16         24.00         1.97 o                         
   5   7   4       2231.73       2254.86        17.13 o                         
   7   7   4        941.90        970.89        19.79 o                         
   0   8   4       9750.68       9760.16        60.58 o                         
   2   8   4          6.59          6.75         1.66 o                         
   4   8   4          0.28          3.97         1.90 o                         
   6   8   4       5090.54       5140.39        32.02 o                         
   8   8   4         17.94         23.17         4.04 o                         
   1   9   4        188.26        179.35         4.96 o                         
   3   9   4      10381.58      10464.25        48.88 o                         
   5   9   4        184.42        179.35         5.57 o                         
   7   9   4          0.63          1.98         2.53 o                         
   9   9   4       4000.48       3974.19        46.20 o                         
   0  10   4       1874.29       1869.97        26.00 o                         
   2  10   4        236.50        234.61         6.01 o                         
   4  10   4        207.88        215.03         6.38 o                         
   6  10   4       1093.31       1134.56        16.00 o                         
   8  10   4        122.09        116.02         4.96 o                         
   1  11   4       2047.68       2007.91        19.28 o                         
   3  11   4        633.84        616.53         9.82 o                         
   5  11   4       1990.05       1973.79        23.09 o                         
   7  11   4        854.30        852.22        11.68 o                         
   0  12   4       1362.93       1344.23        23.62 o                         
   2  12   4       2260.56       2241.13        22.51 o                         
   4  12   4       1617.71       1607.30        20.80 o                         
   6  12   4        708.42        691.86        12.80 o                         
   1  13   4        520.58        478.46         9.02 o                         
   3  13   4         66.16         60.26         4.14 o                         
   1   2   5        878.98        876.67         9.59 o                         
   2   3   5         62.99         61.07         2.28 o                         
   1   4   5        236.13        238.34         3.27 o                         
   3   4   5         11.60         15.58         0.92 o                         
   2   5   5        259.88        256.94         3.18 o                         
   4   5   5         90.50         97.35         2.43 o                         
   1   6   5         11.34         15.79         1.36 o                         
   3   6   5         51.64         57.51         2.27 o                         
   5   6   5          3.36          4.99         1.68 o                         
   2   7   5          9.95         11.57         1.75 o                         
   4   7   5        145.14        154.75         4.17 o                         
   6   7   5         56.79         64.03         3.83 o                         
   1   8   5         30.35         33.26         2.17 o                         
   3   8   5          8.48         10.14         1.81 o                         
   5   8   5         18.52         19.79         2.36 o                         
   7   8   5         59.51         60.80         3.85 o                         
   2   9   5          0.44          5.00         1.81 o                         
   4   9   5         10.85         11.42         2.37 o                         
   6   9   5          4.50          6.16         2.60 o                         
   8   9   5          4.97          4.05         2.38 o                         
   1  10   5         27.95         31.81         2.78 o                         
   3  10   5         20.88         18.22         2.49 o                         
   5  10   5         20.06         18.01         2.81 o                         
   7  10   5        102.04        107.59         4.68 o                         
   9  10   5          8.05         12.21         2.39 o                         
   2  11   5          0.19          1.74         2.25 o                         
   4  11   5         28.24         30.26         2.90 o                         
   6  11   5         16.83         12.90         2.66 o                         
   8  11   5         13.23         21.60         7.71 o                         
   1  12   5         17.58         17.67         2.64 o                         
   3  12   5          1.45          2.19         2.46 o                         
   5  12   5          9.44          8.42         2.38 o                         
   2  13   5         26.07         24.78         2.56 o                         
   0   0   6      56918.29      59167.43      1094.08 o                         
   1   1   6         18.28         20.17         1.54 o                         
   0   2   6       1329.99       1252.75        17.18 o                         
   2   2   6       6995.14       6874.73        55.38 o                         
   1   3   6      11763.47      11706.70        70.84 o                         
   3   3   6       6921.21       7031.65        42.54 o                         
   0   4   6        532.57        522.32         6.67 o                         
   2   4   6       3172.74       3181.44        13.39 o                         
   4   4   6       2763.06       2766.24        15.91 o                         
   1   5   6         51.97         52.53         1.33 o                         
   3   5   6       6236.73       6336.26        24.45 o                         
   5   5   6        145.46        145.99         5.18 o                         
   0   6   6      12724.59      12799.70        70.97 o                         
   2   6   6        433.87        426.56         5.50 o                         
   4   6   6         22.26         34.19         2.26 o                         
   6   6   6       7594.00       7735.46        56.02 o                         
   1   7   6         85.39         91.88         3.32 o                         
   3   7   6       2341.90       2309.62        16.81 o                         
   5   7   6        100.31         98.02         3.84 o                         
   7   7   6        136.39        129.97         7.50 o                         
   0   8   6        390.86        379.42         9.19 o                         
   2   8   6       2291.35       2310.57        16.18 o                         
   4   8   6       1022.86       1022.82        11.15 o                         
   6   8   6        465.56        466.14         8.80 o                         
   8   8   6       1847.64       1896.08        25.26 o                         
   1   9   6       2023.59       2009.02        16.06 o                         
   3   9   6       1306.64       1298.34        12.09 o                         
   5   9   6       3055.55       3066.03        24.55 o                         
   7   9   6        893.76        903.19        11.95 o                         
   9   9   6        766.77        784.94        14.71 o                         
   0  10   6         49.79         53.96         4.32 o                         
   2  10   6        664.79        639.67         9.40 o                         
   4  10   6        408.66        402.22         7.82 o                         
   6  10   6         17.12         18.99         2.75 o                         
   8  10   6        499.53        483.44         9.03 o                         
   1  11   6          0.15          0.68         2.21 o                         
   3  11   6       2699.11       2703.12        22.93 o                         
   5  11   6         38.36         33.38         3.26 o                         
   7  11   6         20.80         19.44         2.48 o                         
   0  12   6       3088.28       3013.74        32.49 o                         
   2  12   6         70.05         70.01         3.78 o                         
   4  12   6          1.28          3.20         2.16 o                         
   6  12   6       2456.99       2363.41        84.15 o                         
   1  13   6        169.13        160.86         4.83 o                         
   3  13   6        318.38        317.82        26.93 o                         
   1   2   7      16950.07      16952.71       119.83 o                         
   2   3   7        434.59        430.97         5.16 o                         
   1   4   7      15210.41      15218.62        53.19 o                         
   3   4   7         86.18         95.60         2.67 o                         
   2   5   7       6266.87       6330.09        23.84 o                         
   4   5   7       6871.27       6890.76        29.88 o                         
   1   6   7        571.70        566.34         6.61 o                         
   3   6   7         23.15         31.61         2.89 o                         
   5   6   7        287.93        278.83         5.27 o                         
   2   7   7       7915.34       7967.07        37.08 o                         
   4   7   7       6703.59       6768.50        31.97 o                         
   6   7   7         79.92         81.14         3.51 o                         
   1   8   7       3934.05       3957.73        24.83 o                         
   3   8   7         14.92         15.59         2.29 o                         
   5   8   7       2328.92       2307.19        19.75 o                         
   7   8   7       2374.28       2424.73        19.91 o                         
   2   9   7        414.58        411.16         6.82 o                         
   4   9   7        341.45        346.20         7.04 o                         
   6   9   7          2.90          9.04         2.60 o                         
   8   9   7        125.82        122.17         4.11 o                         
   1  10   7       4820.97       4819.01        26.64 o                         
   3  10   7          8.76          8.83         2.28 o                         
   5  10   7       2927.56       2978.68        23.96 o                         
   7  10   7       2834.36       2865.80        22.20 o                         
   2  11   7       1757.68       1763.47        15.42 o                         
   4  11   7       1488.51       1509.91        16.97 o                         
   6  11   7         14.74         16.91         2.27 o                         
   1  12   7        301.41        280.20         6.40 o                         
   3  12   7         10.03         11.74         2.31 o                         
   5  12   7        194.09        177.45         5.87 o                         
   2  13   7       2012.86       2080.56        80.55 o                         
   0   0   8      25522.26      25154.19       494.50 o                         
   1   1   8        600.94        597.64        11.36 o                         
   0   2   8          8.62         12.16         2.07 o                         
   2   2   8       4974.63       4948.12        33.18 o                         
   1   3   8       7367.81       7282.12        35.34 o                         
   3   3   8        999.87       1001.06        10.32 o                         
   0   4   8         10.81         15.81         1.69 o                         
   2   4   8       2731.51       2764.83        12.17 o                         
   4   4   8       2682.26       2684.83        21.03 o                         
   1   5   8        576.51        572.83         5.36 o                         
   3   5   8       4214.62       4270.93        20.00 o                         
   5   5   8         18.49         17.81         2.85 o                         
   0   6   8       7358.70       7494.50        49.57 o                         
   2   6   8          5.53         12.94         1.71 o                         
   4   6   8        157.32        159.23         3.92 o                         
   6   6   8       4679.79       4755.52        36.30 o                         
   1   7   8        404.85        406.18         6.28 o                         
   3   7   8       1953.21       1971.43        15.13 o                         
   5   7   8        389.54        390.13         6.70 o                         
   7   7   8        330.65        349.17        10.46 o                         
   0   8   8          2.69          3.53         2.64 o                         
   2   8   8       1963.01       1982.34        15.85 o                         
   4   8   8        943.22        936.99        11.14 o                         
   6   8   8         22.35         23.58         2.80 o                         
   8   8   8       1474.03       1493.27        20.02 o                         
   1   9   8       1533.48       1520.45        13.12 o                         
   3   9   8        126.72        119.32         4.00 o                         
   5   9   8       2224.04       2246.77        18.95 o                         
   7   9   8        715.79        722.63        10.76 o                         
   9   9   8        128.72        117.40         6.76 o                         
   0  10   8        278.01        266.72         8.18 o                         
   2  10   8        687.53        672.11         8.72 o                         
   4  10   8        453.97        453.56         8.39 o                         
   6  10   8        137.79        137.94         4.66 o                         
   8  10   8        460.71        455.88        13.78 o                         
   1  11   8         74.81         77.68         3.30 o                         
   3  11   8       1834.92       1844.53        17.74 o                         
   5  11   8          7.89         10.04         2.22 o                         
   7  11   8        100.57        100.65         6.76 o                         
   0  12   8       1825.60       1810.45        20.29 o                         
   2  12   8          4.87          6.37         1.89 o                         
   4  12   8         82.57         88.45         4.05 o                         
   1  13   8        267.51        249.74        18.22 o                         
   1   2   9       2972.07       2933.06        14.81 o                         
   2   3   9         21.12         24.34         1.69 o                         
   1   4   9       1749.91       1744.58        11.91 o                         
   3   4   9         23.63         33.50         1.99 o                         
   2   5   9       1304.27       1290.58        10.66 o                         
   4   5   9        912.99        915.71         8.16 o                         
   1   6   9          0.61          4.24         1.50 o                         
   3   6   9         40.70         43.03         2.27 o                         
   5   6   9          1.79          5.54         1.90 o                         
   2   7   9        609.42        617.22         7.74 o                         
   4   7   9       1052.86       1045.43        10.76 o                         
   6   7   9         87.68         89.39         3.72 o                         
   1   8   9        496.25        481.23         7.50 o                         
   3   8   9         14.42         13.71         2.26 o                         
   5   8   9        318.22        321.65         7.44 o                         
   7   8   9        447.83        436.35         8.11 o                         
   2   9   9         19.87         22.93         2.26 o                         
   4   9   9         45.68         46.99         3.08 o                         
   6   9   9          5.24          4.80         2.20 o                         
   8   9   9         21.09         17.34         2.23 o                         
   1  10   9        510.90        494.04         7.36 o                         
   3  10   9         27.61         28.27         2.54 o                         
   5  10   9        344.16        321.92         7.01 o                         
   7  10   9        567.89        566.84        10.21 o                         
   2  11   9        136.37        127.10         4.05 o                         
   4  11   9        267.71        254.29         7.59 o                         
   6  11   9         26.81         29.42         4.68 o                         
   1  12   9         57.68         58.77         3.25 o                         
   3  12   9          0.66          1.46         2.11 o                         
   5  12   9         35.29         31.23         5.71 o                         
   0   0  10      11965.86      12084.82       188.29 o                         
   1   1  10       3502.71       3419.45        27.89 o                         
   0   2  10      12264.47      12165.03        68.96 o                         
   2   2  10        140.77        131.85         3.61 o                         
   1   3  10        901.00        892.56         7.38 o                         
   3   3  10      20367.57      20653.94       114.11 o                         
   0   4  10       4394.48       4394.88        30.75 o                         
   2   4  10          1.98          3.78         1.59 o                         
   4   4  10        199.00        204.09         6.66 o                         
   1   5  10       3907.66       3926.32        27.56 o                         
   3   5  10       2118.20       2115.58        16.23 o                         
   5   5  10       2644.28       2732.70        26.83 o                         
   0   6  10       6655.33       6697.30        51.63 o                         
   2   6  10       5760.08       5741.84        31.05 o                         
   4   6  10       3437.55       3425.27        21.90 o                         
   6   6  10       3708.61       3720.76        30.56 o                         
   1   7  10       1059.78       1042.60        11.37 o                         
   3   7  10         45.30         41.12         2.67 o                         
   5   7  10       1338.14       1331.92        13.24 o                         
   7   7  10        529.24        536.70        12.59 o                         
   0   8  10       7033.06       7025.27        50.87 o                         
   2   8  10        146.38        144.78         4.20 o                         
   4   8  10         70.01         62.39         3.31 o                         
   6   8  10       3981.05       4008.13        25.73 o                         
   8   8  10        118.04        120.55         7.86 o                         
   1   9  10        467.88        459.75         7.52 o                         
   3   9  10       8455.63       8461.92        40.04 o                         
   5   9  10        465.25        456.76         8.36 o                         
   7   9  10         30.06         31.56         3.49 o                         
   9   9  10       3475.33       3511.00        64.70 o                         
   0  10  10       1244.12       1205.19        16.46 o                         
   2  10  10         55.67         58.09         3.27 o                         
   4  10  10         58.53         62.70         3.67 o                         
   6  10  10        758.36        772.17        16.44 o                         
   8  10  10         31.39         38.71        11.99 o                         
   1  11  10       1459.77       1432.31        13.91 o                         
   3  11  10        958.35        939.66        13.88 o                         
   5  11  10       1506.63       1481.50        26.47 o                         
   0  12  10       1779.72       1753.97        34.88 o                         
   2  12  10       1770.72       1774.69        26.10 o                         
   4  12  10       1212.82       1215.36        29.14 o                         
   1   2  11       7011.26       6909.38        29.07 o                         
   2   3  11          0.28          2.83         1.56 o                         
   1   4  11       5422.36       5430.38        30.40 o                         
   3   4  11         71.40         85.66         3.96 o                         
   2   5  11       3407.77       3412.04        26.16 o                         
   4   5  11       2949.40       3019.47        23.66 o                         
   1   6  11         60.97         60.62         3.63 o                         
   3   6  11         42.33         43.29         3.58 o                         
   5   6  11         44.57         50.23         3.72 o                         
   2   7  11       2573.79       2643.64        25.78 o                         
   4   7  11       3495.25       3537.59        28.44 o                         
   6   7  11        208.95        204.91         6.82 o                         
   1   8  11       1652.85       1650.84        16.92 o                         
   3   8  11         33.45         38.73         3.41 o                         
   5   8  11       1013.45       1034.50        18.02 o                         
   7   8  11       1342.58       1374.50        22.02 o                         
   2   9  11        138.40        125.04         5.13 o                         
   4   9  11        201.83        200.97         6.95 o                         
   6   9  11         13.27         11.06         2.93 o                         
   8   9  11         80.97         78.05         4.20 o                         
   1  10  11       1989.98       2004.47        26.75 o                         
   3  10  11         56.06         54.61         4.26 o                         
   5  10  11       1251.79       1240.38        16.11 o                         
   7  10  11       1787.29       1843.40        26.86 o                         
   2  11  11        535.05        505.44        10.97 o                         
   4  11  11        788.88        778.61        13.66 o                         
   6  11  11         55.44         52.73         6.99 o                         
   1  12  11        221.05        200.92         9.63 o                         
   3  12  11          0.04          6.18         4.50 o                         
   0   0  12       2432.91       2398.64        53.03 o                         
   1   1  12        846.47        824.52        14.74 o                         
   0   2  12       1161.34       1132.48        14.09 o                         
   2   2  12       1148.71       1115.68        16.16 o                         
   1   3  12       1467.92       1443.46        13.70 o                         
   3   3  12        606.08        615.70        14.60 o                         
   0   4  12        434.26        404.71        12.16 o                         
   2   4  12        912.99        874.47        12.02 o                         
   4   4  12       1268.19       1283.18        20.63 o                         
   1   5  12       1096.26       1106.83        14.58 o                         
   3   5  12        601.40        595.96        10.65 o                         
   5   5  12        406.93        399.67        12.15 o                         
   0   6  12        764.09        783.98        17.78 o                         
   2   6  12        622.77        624.65        11.53 o                         
   4   6  12        606.19        590.13        10.40 o                         
   6   6  12        608.12        607.60        18.28 o                         
   1   7  12        477.43        480.11        10.76 o                         
   3   7  12        725.72        730.54        16.02 o                         
   5   7  12        519.87        508.07        10.95 o                         
   7   7  12        316.16        331.56        11.75 o                         
   0   8  12        751.91        765.88        22.60 o                         
   2   8  12        531.41        543.01        12.37 o                         
   4   8  12        299.75        300.09         9.45 o                         
   6   8  12        303.46        295.70         9.34 o                         
   8   8  12        369.31        367.11        13.13 o                         
   1   9  12        352.93        348.76         9.15 o                         
   3   9  12        413.80        426.40        10.19 o                         
   5   9  12        497.88        498.49        10.14 o                         
   7   9  12        269.69        274.47         7.62 o                         
   0  10  12        370.81        387.59        17.34 o                         
   2  10  12        387.54        382.97         8.62 o                         
   4  10  12        279.55        267.16         7.81 o                         
   6  10  12        202.97        201.81         6.88 o                         
   1  11  12        306.47        286.81         7.74 o                         
   3  11  12        267.63        264.84         8.24 o                         
   5  11  12        217.33        217.17         8.43 o                         
   0  12  12        219.16        227.72        15.30 o                         
   2  12  12        198.73        204.12        12.07 o                         
   1   2  13       4052.16       4101.07        29.24 o                         
   2   3  13        157.78        150.13         4.84 o                         
   1   4  13       4891.82       4836.31        33.58 o                         
   3   4  13         25.12         25.52         3.24 o                         
   2   5  13       2349.41       2348.59        22.76 o                         
   4   5  13       2871.47       2913.94        24.92 o                         
   1   6  13        226.28        227.03         6.08 o                         
   3   6  13         13.94         16.73         3.03 o                         
   5   6  13        124.24        127.31         5.47 o                         
   2   7  13       3509.65       3536.63        30.42 o                         
   4   7  13       2988.11       3053.76        27.02 o                         
   6   7  13         27.82         31.65         3.59 o                         
   1   8  13       1829.91       1855.12        23.88 o                         
   3   8  13          5.51          7.29         2.78 o                         
   5   8  13       1132.81       1183.94        18.87 o                         
   7   8  13       1138.17       1123.31        16.37 o                         
   2   9  13        178.30        179.20         7.32 o                         
   4   9  13        141.75        136.39         5.69 o                         
   6   9  13          0.71          1.53         2.32 o                         
   1  10  13       2265.96       2265.29        22.60 o                         
   3  10  13          2.56          5.85         2.63 o                         
   5  10  13       1406.27       1403.54        18.37 o                         
   2  11  13        882.77        884.41        13.08 o                         
   4  11  13        732.31        720.50        13.72 o                         
   0   0  14      19562.69      19554.18       301.66 o                         
   1   1  14         40.97         52.41         5.42 o                         
   0   2  14       1243.58       1230.79        25.30 o                         
   2   2  14       2738.64       2757.45        33.49 o                         
   1   3  14       5182.58       5171.27        34.40 o                         
   3   3  14       5910.66       5853.55        51.22 o                         
   0   4  14        618.24        599.28        13.23 o                         
   2   4  14       1568.22       1573.02        17.60 o                         
   4   4  14       1469.35       1510.00        23.97 o                         
   1   5  14         10.24         11.96         2.74 o                         
   3   5  14       4734.93       4739.11        36.61 o                         
   5   5  14        295.40        305.66        10.94 o                         
   0   6  14      10102.30      10225.07        78.24 o                         
   2   6  14        741.69        739.47        12.39 o                         
   4   6  14        134.93        135.01         5.55 o                         
   6   6  14       7062.32       7216.59        73.20 o                         
   1   7  14         15.59         15.73         3.08 o                         
   3   7  14       1710.51       1715.09        20.34 o                         
   5   7  14         14.52         13.82         3.01 o                         
   7   7  14         58.63         64.56         6.23 o                         
   0   8  14        882.53        884.64        20.44 o                         
   2   8  14       1901.44       1938.56        21.74 o                         
   4   8  14        886.39        895.28        16.98 o                         
   6   8  14        792.14        773.89        13.85 o                         
   8   8  14       1606.99       1601.51        27.83 o                         
   1   9  14       1827.07       1865.51        25.77 o                         
   3   9  14       1992.22       2013.61        22.71 o                         
   5   9  14       2689.46       2729.63        23.96 o                         
   7   9  14        728.26        742.28        16.50 o                         
   0  10  14          4.07          7.71         3.49 o                         
   2  10  14        457.34        456.46         9.66 o                         
   4  10  14        279.21        266.94         6.81 o                         
   6  10  14          0.39         -3.80         6.03 o                         
   1  11  14         35.54         35.49         3.46 o                         
   3  11  14       2622.01       2662.80        29.66 o                         
   1   2  15        460.42        426.76         9.49 o                         
   2   3  15         73.18         74.49         4.20 o                         
   1   4  15        797.66        797.43        11.82 o                         
   3   4  15          4.68          6.93         2.85 o                         
   2   5  15        276.50        260.18         8.07 o                         
   4   5  15        450.99        439.85         9.86 o                         
   1   6  15         83.38         81.57         4.44 o                         
   3   6  15         11.86          9.38         2.79 o                         
   5   6  15         42.28         44.88         3.65 o                         
   2   7  15        684.72        689.35        13.69 o                         
   4   7  15        490.77        496.27         9.87 o                         
   6   7  15          2.16          4.59         2.51 o                         
   1   8  15        283.18        283.33         8.27 o                         
   3   8  15          0.37          0.75         2.75 o                         
   5   8  15        162.39        175.20         6.55 o                         
   7   8  15        155.14        145.76         5.65 o                         
   2   9  15         53.10         48.17         3.97 o                         
   4   9  15         36.56         32.46         3.71 o                         
   6   9  15          0.09         -0.34         2.75 o                         
   1  10  15        423.03        413.93         8.51 o                         
   3  10  15          0.06          0.61         2.51 o                         
   5  10  15        242.21        245.28        11.46 o                         
   2  11  15        150.06        137.88         8.25 o                         
   0   0  16        383.59        425.42        28.86 o                         
   1   1  16       1150.00       1121.42        24.20 o                         
   0   2  16       2933.52       2881.59        39.41 o                         
   2   2  16        102.86        102.09         6.43 o                         
   1   3  16         14.80         13.59         2.81 o                         
   3   3  16       4679.05       4721.32        48.59 o                         
   0   4  16       1393.38       1383.00        24.02 o                         
   2   4  16        148.32        133.18         6.06 o                         
   4   4  16        382.93        371.85        12.63 o                         
   1   5  16       1532.04       1535.09        18.74 o                         
   3   5  16         54.07         54.28         4.35 o                         
   5   5  16        955.31        970.97        22.16 o                         
   0   6  16        511.86        548.56        14.90 o                         
   2   6  16       1868.42       1872.73        20.67 o                         
   4   6  16       1358.39       1377.00        17.44 o                         
   6   6  16        281.79        277.55        11.27 o                         
   1   7  16        613.64        647.52        12.91 o                         
   3   7  16         50.38         51.15         3.98 o                         
   5   7  16        689.16        698.20        12.25 o                         
   7   7  16        346.74        340.66        11.04 o                         
   0   8  16       2188.51       2295.68        40.60 o                         
   2   8  16         29.02         26.46         3.27 o                         
   4   8  16         19.53         19.48         3.38 o                         
   6   8  16       1216.57       1223.11        15.27 o                         
   1   9  16          1.87          2.25         2.61 o                         
   3   9  16       2466.54       2464.19        26.67 o                         
   5   9  16          0.26          2.71         2.31 o                         
   0  10  16        635.73        607.98        14.10 o                         
   2  10  16        117.23        116.33         4.84 o                         
   4  10  16         99.35         93.83         6.08 o                         
   1   2  17       5052.30       5005.90        39.34 o                         
   2   3  17          2.68          4.00         2.68 o                         
   1   4  17       4600.87       4572.03        35.15 o                         
   3   4  17         52.07         50.84         4.13 o                         
   2   5  17       3007.96       3016.03        28.79 o                         
   4   5  17       2846.77       2923.64        25.79 o                         
   1   6  17         71.41         78.79         4.63 o                         
   3   6  17         20.10         22.50         3.26 o                         
   5   6  17         51.60         52.50         3.72 o                         
   2   7  17       2694.61       2751.31        29.03 o                         
   4   7  17       3373.70       3480.35        28.26 o                         
   6   7  17        155.44        164.89         5.65 o                         
   1   8  17       1714.77       1705.03        20.39 o                         
   3   8  17         25.56         30.80         3.25 o                         
   5   8  17       1079.82       1057.54        14.18 o                         
   2   9  17        136.34        134.10         4.93 o                         
   4   9  17        179.33        163.66         5.77 o                         
   1  10  17       2067.28       2070.32        25.00 o                         
   3  10  17         39.90         38.46        11.37 o                         
   0   0  18       1375.93       1379.08        54.88 o                         
   1   1  18        729.03        708.91        19.83 o                         
   0   2  18       2500.43       2437.76        53.87 o                         
   2   2  18          1.31          0.09         3.58 o                         
   1   3  18         62.99         66.32         4.93 o                         
   3   3  18       4628.93       4612.44        55.86 o                         
   0   4  18       1029.73       1021.78        24.75 o                         
   2   4  18         13.71         17.54         3.37 o                         
   4   4  18        140.04        130.59         8.69 o                         
   1   5  18       1151.66       1163.87        16.87 o                         
   3   5  18        361.02        363.01         9.59 o                         
   5   5  18        867.55        869.08        18.87 o                         
   0   6  18       1242.63       1236.74        24.43 o                         
   2   6  18       1666.01       1674.54        18.59 o                         
   4   6  18       1032.78       1044.03        15.33 o                         
   6   6  18        721.49        749.55        17.44 o                         
   1   7  18        363.08        357.29         8.87 o                         
   3   7  18          1.91          4.18         2.59 o                         
   5   7  18        461.29        455.54         9.27 o                         
   7   7  18        198.17        186.17        23.53 o                         
   0   8  18       2173.39       2167.04        32.66 o                         
   2   8  18         10.26         12.22         2.51 o                         
   4   8  18          1.79          0.89         2.52 o                         
   1   9  18         58.89         58.71         3.60 o                         
   3   9  18       2448.23       2451.21        28.25 o                         
   1   2  19         47.75         47.54         4.38 o                         
   2   3  19         18.70         20.40         3.15 o                         
   1   4  19        116.09        123.02         5.72 o                         
   3   4  19          0.08          3.02         3.02 o                         
   2   5  19         43.47         46.67         3.94 o                         
   4   5  19         81.73         80.79         4.89 o                         
   1   6  19         10.96         12.08         2.92 o                         
   3   6  19          8.46         11.22         2.80 o                         
   5   6  19          5.40          6.26         2.38 o                         
   2   7  19        134.87        128.06         5.06 o                         
   4   7  19         60.50         56.57         3.69 o                         
   6   7  19          3.16          4.55         2.93 o                         
   1   8  19         66.36         69.30         3.97 o                         
   3   8  19          0.30          3.99         2.66 o                         
   2   9  19          3.37          4.35         2.60 o                         
   0   0  20       8857.82       8914.34       267.31 o                         
   1   1  20          0.64          3.70         4.50 o                         
   0   2  20        324.74        287.79        12.06 o                         
   2   2  20       1489.20       1418.15        33.43 o                         
   1   3  20       2684.59       2625.70        27.17 o                         
   3   3  20       2216.27       2165.71        31.93 o                         
   0   4  20        150.94        138.35         9.17 o                         
   2   4  20        955.45        935.97        15.38 o                         
   4   4  20        877.85        904.32        19.57 o                         
   1   5  20          2.70          4.32         2.83 o                         
   3   5  20       2522.39       2523.85        23.22 o                         
   5   5  20         58.64         55.46         5.55 o                         
   0   6  20       5232.41       5303.63        55.92 o                         
   2   6  20        223.99        216.65         6.88 o                         
   4   6  20         29.77         27.81         2.99 o                         
   6   6  20       3712.50       3747.22        57.91 o                         
   1   7  20         31.58         29.69         2.97 o                         
   3   7  20       1033.14       1049.43        14.75 o                         
   5   7  20         23.06         19.04         3.98 o                         
   0   8  20        300.91        278.31         8.69 o                         
   2   8  20       1045.00       1068.86        16.15 o                         
   1   2  21       2040.99       2036.58        23.96 o                         
   2   3  21         63.63         62.50         4.94 o                         
   1   4  21       2535.36       2530.16        27.96 o                         
   3   4  21         19.52         18.06         3.05 o                         
   2   5  21       1283.35       1263.37        15.57 o                         
   4   5  21       1555.78       1588.23        17.40 o                         
   1   6  21        121.63        121.65         5.28 o                         
   3   6  21          2.31          6.35         2.40 o                         
   5   6  21         70.23         67.87         5.96 o                         
   2   7  21       1878.70       1887.74        21.63 o                         
   0   0  22       1009.03        995.10        66.30 o                         
   1   1  22         58.64         57.66         6.58 o                         
   0   2  22         23.38         21.57         5.07 o                         
   2   2  22        299.78        295.31        12.75 o                         
   1   3  22        421.79        403.37        10.27 o                         
   3   3  22          5.85          7.82         4.63 o                         
   0   4  22         17.50         21.67         4.84 o                         
   2   4  22        204.72        201.78         7.59 o                         
   4   4  22        249.53        231.00        11.55 o                         
   1   5  22         93.63         84.13         4.38 o                         
   3   5  22        331.98        345.47         8.64 o                         
   5   5  22         11.72         11.14         5.09 o                         
   0   6  22        499.42        493.21        13.48 o                         
   2   6  22         18.22         14.98         2.58 o                         
   1   7  22         75.54         71.95         8.56 o                         
   1   2  23       1067.83       1099.69        18.36 o                         
   2   3  23          0.08         -2.33         2.65 o                         
   1   4  23        938.04        932.03        12.65 o                         
   3   4  23          8.75          8.93         2.64 o                         
   2   5  23        672.67        652.67        13.90 o                         
   1   6  23          8.17          5.58         4.42 o                         
   0   0  24       1924.01       1927.96        55.65 o                         
   1   1  24        651.68        647.29        22.50 o                         
   0   2  24       2175.57       2189.14        39.18 o                         
   2   2  24         18.93         14.80         5.70 o                         
   1   3  24        166.44        166.66         6.63 o                         
   3   3  24       4476.69       4533.78        59.56 o                         
   0   4  24       1041.58       1034.85        36.22 o                         
   2   4  24          0.10          0.05         2.94 o                         
   1   2  25        613.31        580.36        21.43 o                         
                                                                                
